# Supplementary material for: ZAP targets aberrant mRNA transcripts encoding proteins with defective signal peptides for degradation
Source: EMBO J. 2026 Mar 12;45(8):2638–65. doi: 10.1038/s44318-026-00720-4 (PMC13084044; doi:10.1038/s44318-026-00720-4)
Supplement: Supplementary file 3 — Data Set EV1 [file 44318_2026_720_MOESM3_ESM.xlsx]

## Sheet: Info
Hits identified from the FACS-based CRISPR screen using PPL-∆2L reporter cells
Column headings and abbreviations
column name	definition
id	gene name
lfc	log2 fold change of sgRNA comparing sorted vs. unsorted
pval	p-value calculated by MAGeCK
fdr	false-discovery rate calculated by MAGeCK

## Sheet: Dataset EV1
id	lfc	pval	fdr
AGO2	6.7752	2.5897e-07	0.00165
ZC3HAV1	6.6389	3.8846e-06	0.018564
STK11	6.688	1.1136e-05	0.042574
PPCS	6.5357	4.4284e-05	0.141089
CNOT8	6.8386	7.3289e-05	0.162075
ABCB8	6.3429	8.9863e-05	0.162075
SGCE	5.9661	9.0381e-05	0.162075
BCL11A	5.6222	9.8668e-05	0.162075
GPR75	5.2426	0.00012508	0.162075
ZNF750	6.1275	0.0001313	0.162075
CTNNAL1	6.7982	0.00013803	0.162075
DNAJB12	2.8675	0.0001401	0.162075
ANKRD46	-1.8856	0.12138	0.778447
NDRG4	5.1046	0.00017118	0.162075
CACNB2	6.5025	0.0001717	0.162075
NFKBIB	6.0986	0.00017999	0.162075
SLAIN1	2.6282	0.00018413	0.162075
PSMA4	-1.3454	0.87492	1
PIAS4	5.1473	0.00018931	0.162075
ARHGAP6	5.4819	0.00019008	0.162075
CT83	6.014	0.00019501	0.162075
SMN2	-3.0004	0.69301	1
STK17A	6.8274	0.00021728	0.169703
GSTM1	5.0242	0.00024835	0.182597
CD28	5.8284	0.00026027	0.184268
ADCY8	5.5693	0.00029031	0.187694
RLN1	4.9451	0.00030481	0.187694
CEPT1	5.865	0.0003074	0.187694
MCTS1	5.6309	0.0003219	0.187694
VIL1	4.6917	0.00033174	0.187694
MFGE8	-0.31772	0.9678	1
ZNF570	5.0185	0.00034365	0.187694
N4BP2	6.853	0.00038043	0.202008
FAM184B	4.9138	0.00039752	0.203986
SRCIN1	6.1262	0.00040943	0.203986
GART	5.7956	0.00041617	0.203986
NKX2-4	5.6614	0.0003131	0.187694
WRAP53	6.1691	0.00047055	0.217714
PDIA3	5.9133	0.00050318	0.217714
HRNR	5.3107	0.0005094	0.217714
TYR	5.3181	0.00051147	0.217714
NWD2	5.9499	0.00051147	0.217714
NEUROG2	2.254	0.00051976	0.217714
FCHSD2	5.4907	0.0005239	0.217714
TAS2R4	5.6193	0.0005498	0.219781
SLC22A9	-0.16247	0.12959	0.791021
PKD1L1	6.3655	0.00059071	0.222847
SSX2B	-1.2793	0.4309	0.969986
BRD4	5.8422	0.00061661	0.222847
KCNJ12	4.9638	0.00061713	0.222847
C2orf66	5.5579	0.000635	0.222847
SLC6A12	4.7006	0.00068964	0.222847
ANKRD50	5.021	0.00069016	0.222847
2025-09-03	5.3502	0.00069741	0.222847
ANKRD23	5.1105	0.00069845	0.222847
RRAS	5.2889	0.00070984	0.222847
AMELX	5.539	0.00071606	0.222847
OR56A5	3.054	0.0007202	0.222847
DNM1	5.1887	0.00073056	0.222847
CCDC160	5.4188	0.00074765	0.222847
OR1J1	2.3849	0.00075283	0.222847
RALY	1.6999	0.00076889	0.222847
PTBP1	6.3486	0.0007694	0.222847
NDUFB11	2.1149	0.0007694	0.222847
C16orf89	2.2796	0.00078183	0.223068
UBAP2L	5.1869	0.00082845	0.232892
HNRNPL	5.5654	0.00086315	0.23628
OSBPL5	6.426	0.00086522	0.23628
MPP6	5.6427	0.00089682	0.241459
SPATA31A3	-1.6658	0.62888	1
PILRA	5.3102	0.00097244	0.247069
PTPN6	1.7347	0.00098228	0.247069
PARD3	5.4366	0.001031	0.251497
DYRK1B	4.9684	0.0010429	0.251497
PFN4	5.3424	0.0010548	0.251497
ZBTB3	4.9081	0.0010657	0.251497
SPEG	6.5754	0.00097451	0.247069
EME2	-1.0356	0.55519	1
HFE	4.9669	0.0011123	0.253124
RAB2A	4.1778	0.0011573	0.26028
IDH1	4.8832	0.0011713	0.260362
MAGED4	6.5407	0.0010651	0.251497
KHK	6.0746	0.00094499	0.247069
GTF2A1L	5.9558	0.0010983	0.253124
SLC35F2	5.4967	0.0012547	0.272869
SNAP25	5.1788	0.001262	0.272869
ZAK	5.8389	0.0012816	0.272869
MRPL39	-0.6907	0.59125	1
SRP54	5.2397	0.001307	0.272869
TMEM187	5.6225	0.0013132	0.272869
LOC100129697	4.6812	0.0013319	0.273768
RGS19	4.9	0.0013764	0.275078
FNDC7	5.8913	0.0014023	0.275078
VWDE	5.6004	0.0014065	0.275078
PKLR	5.8798	0.0014075	0.275078
LRCH1	5.3991	0.0014153	0.275078
RAB5B	4.3732	0.0014246	0.275078
ZNF254	5.3296	0.0014562	0.278366
LSR	4.7132	0.0014759	0.279315
PTAFR	4.7839	0.0014904	0.279315
ATL2	5.8	0.0015137	0.280929
PAQR7	5.4501	0.0015427	0.283559
ZBTB33	4.7544	0.0015769	0.285364
COPZ2	5.6071	0.0015919	0.285364
ETS2	5.4913	0.0016069	0.285364
PELO	4.6504	0.0016183	0.285364
ABCD3	6.0831	0.0016432	0.285364
FABP4	6.2221	0.0016753	0.285364
TRIM49	2.4052	0.0017338	0.285364
XCR1	5.6996	0.0017426	0.285364
MFSD8	5.2219	0.0017825	0.285364
ASB17	5.76	0.0017954	0.285364
MOV10L1	5.22	0.0018255	0.285364
DSE	4.8197	0.0018441	0.285364
ARL8B	1.4523	0.0018483	0.285364
RASA1	6.3526	0.0017162	0.285364
PDCD10	6.1834	0.0018923	0.285364
OPALIN	1.8584	0.0018949	0.285364
C11orf68	5.1025	0.001899	0.285364
RSAD1	4.7058	0.0019053	0.285364
SPAG4	-2.9603	0.21747	0.876087
TBCEL	4.4036	0.0019767	0.285364
USP43	4.4178	0.0019798	0.285364
ZNF548	6.0428	0.0019954	0.285364
MGRN1	4.3872	0.0019964	0.285364
RCC1	-2.4532	0.19389	0.855557
CREB3	4.9435	0.0020068	0.285364
GAGE12H	4.2907	0.0020301	0.285364
SYP	5.0097	0.0020487	0.285364
IQCC	5.9476	0.0020508	0.285364
NEK11	4.9843	0.0020565	0.285364
XDH	4.2094	0.0020689	0.285364
RNF214	5.042	0.0021057	0.285364
SCUBE3	-1.9161	0.92089	1
AKAP8L	4.9908	0.0021124	0.285364
LRRC27	4.9657	0.0021181	0.285364
HOXC8	5.5099	0.0021264	0.285364
NOLC1	3.3616	0.002164	0.285364
CCDC186	4.8264	0.0021741	0.285364
PIRT	4.6322	0.0021751	0.285364
SLC45A2	3.8499	0.0022212	0.285364
FAM179B	4.1932	0.0022657	0.285364
MTAP	5.4492	0.0022657	0.285364
VGLL1	-1.852	0.30818	0.927646
FBXW7	2.7616	0.0023263	0.285364
GPR63	5.7801	0.0023616	0.285364
OR1J2	5.2061	0.0023678	0.285364
HAPLN2	4.8099	0.0023714	0.285364
EVI2A	5.3464	0.0023724	0.285364
STRADA	6.0347	0.0023885	0.285364
HSPE1	-2.4017	0.95598	1
SCGB1D4	5.7569	0.0024004	0.285364
NR4A1	3.368	0.0024232	0.285364
PLA2G2A	5.5095	0.0024693	0.285364
ZNF598	5.0286	0.0025066	0.285364
RER1	4.497	0.0025128	0.285364
RDH10	3.9589	0.0025133	0.285364
ENHO	5.5418	0.0025263	0.285364
JPH2	5.4016	0.0025713	0.285364
CAGE1	4.5267	0.0025744	0.285364
ZNF705D	4.7194	0.0025897	0.285364
MACROD2	4.918	0.0025926	0.285364
CD160	5.2955	0.0026174	0.285364
ZNF554	5.342	0.0026381	0.285364
NTN1	1.9291	0.0026449	0.285364
HIST1H1C	-1.8556	0.7934	1
TEX10	2.9897	0.0021295	0.285364
AHCYL2	5.9683	0.002662	0.285364
ATXN7L1	5.3754	0.0026739	0.285364
CCDC64	4.5853	0.0026762	0.285364
DNAJC18	4.3985	0.0026801	0.285364
CARD8	4.5117	0.002706	0.285364
FAM196B	4.5905	0.0027314	0.285364
CDK13	5.8132	0.0027661	0.285364
WIPF2	3.1837	0.0027718	0.285364
MRPS6	-1.6581	0.21355	0.872266
GSTP1	5.1348	0.0027904	0.285364
ZNF221	5.3735	0.0027959	0.285364
HSPBAP1	6.0416	0.002806	0.285364
LRIG2	4.4965	0.0028256	0.285364
EXOC8	3.0196	0.0028329	0.285364
PITPNM1	1.1545	0.0028557	0.285364
JAKMIP2	5.4473	0.0028614	0.285364
SPSB4	5.7768	0.0028624	0.285364
RAB35	2.8297	0.0028728	0.285364
KCTD7	4.2388	0.0028836	0.285364
ST3GAL2	6.0516	0.0029106	0.285364
TTC16	5.2404	0.0029158	0.285364
BTNL10	6.1345	0.0029189	0.285364
PRAMEF12	4.8966	0.0029323	0.285364
PTPN11	4.4075	0.0026526	0.285364
TAF7	5.4882	0.0029453	0.285364
PRR18	4.2521	0.0029722	0.285364
PRKCH	5.211	0.0029769	0.285364
TCEA2	2.8365	0.002996	0.285364
MT1F	2.4966	0.0029971	0.285364
CYP7B1	4.7307	0.0030131	0.285364
MYO3B	4.62	0.0030266	0.285364
DAB2	4.8839	0.0030313	0.285364
MSRA	5.2414	0.003046	0.285364
ITGA9	5.4379	0.0030996	0.285364
ATP8B1	4.7485	0.0031074	0.285364
PPARA	6.1919	0.0031457	0.285364
C4BPA	4.3769	0.0031488	0.285364
OR6C68	5.075	0.0031512	0.285364
OR2J3	5.4906	0.0031628	0.285364
MYO9A	4.9563	0.0031675	0.285364
CCDC83	5.3799	0.0031721	0.285364
OR8K5	4.6428	0.0031778	0.285364
CD207	3.9979	0.0032022	0.285364
IK	6.1511	0.0032125	0.285364
B3GAT3	5.2094	0.0032234	0.285364
TRIM43B	4.9599	0.0032245	0.285364
HSPB8	4.2789	0.0032597	0.285834
FSCN2	5.8107	0.0029681	0.285364
CNKSR3	5.4056	0.0033058	0.288553
FOXP3	4.1098	0.00334	0.28888
SRP14	4.6401	0.0033581	0.28888
PUS10	4.2493	0.0033943	0.28888
GPC4	4.5026	0.0034125	0.28888
GLA	6.0196	0.0034166	0.28888
CCDC15	4.4108	0.0034249	0.28888
THEG5	4.998	0.0034306	0.28888
SSC5D	5.416	0.0034451	0.28888
SMC3	-0.82519	0.42079	0.966375
S100G	4.7768	0.0034606	0.28888
FHL2	5.4783	0.0035399	0.29111
TENM2	5.0799	0.0035627	0.29111
RNF222	4.9247	0.0035772	0.29111
C19orf40	5.1227	0.0035875	0.29111
TPP2	5.9381	0.003588	0.29111
DECR2	4.2774	0.0036025	0.29111
MEF2A	4.7092	0.0036207	0.29111
CNTNAP4	6.2036	0.0032483	0.285834
SSSCA1	5.9394	0.0036362	0.29111
CPE	4.6039	0.0036461	0.29111
C19orf45	5.401	0.0036492	0.29111
EMC1	5.9501	0.0036549	0.29111
LSM7	-2.453	0.78383	1
ERV3-1	4.6607	0.0036968	0.292018
CEP295NL	4.696	0.0037326	0.293628
PCDHA11	4.4413	0.0037911	0.297009
SIK3	6.0073	0.0038481	0.297044
TMEM144	4.9977	0.0038527	0.297044
PLEK	4.9718	0.0038543	0.297044
DACT3	5.0417	0.0039144	0.297044
MEN1	2.7261	0.0039283	0.297044
DLX4	6.0231	0.0039356	0.297044
NAB2	4.4876	0.0039636	0.297044
SENP1	4.9827	0.0039744	0.297044
HDAC5	4.6375	0.0040076	0.297044
ALDOC	5.4399	0.0040076	0.297044
TMEM151A	4.6513	0.0040107	0.297044
PCMT1	5.2046	0.0040252	0.297044
VN1R2	5.775	0.0040257	0.297044
ZBTB7C	4.1122	0.004035	0.297044
NOM1	-1.2558	0.99535	1
EEA1	4.1375	0.0040879	0.297044
MTDH	5.9328	0.0041174	0.297044
OR9A4	4.9472	0.0041391	0.297044
KRTAP27-1	5.8594	0.0041588	0.297044
ATG2A	5.1515	0.0041676	0.297044
TRIM49C	5.482	0.0041718	0.297044
RORB	5.1198	0.0042028	0.297044
WDR53	2.3886	0.0042251	0.297044
KATNAL2	6.0602	0.0042365	0.297044
ALKBH4	4.0533	0.0042427	0.297044
HPCAL4	5.4124	0.0042453	0.297044
SPINK9	4.3331	0.004265	0.297044
EGFLAM	2.0699	0.0042743	0.297044
TSN	4.8251	0.0042961	0.297044
CYLC1	5.1051	0.0042981	0.297044
CCDC148	-1.8578	0.064966	0.691089
HBS1L	5.0428	0.0043453	0.297044
MRGPRF	5.7607	0.0043644	0.297044
PTPRC	3.3569	0.0043676	0.297044
RTCA	4.4027	0.0044028	0.297044
CDK5R2	4.2022	0.0044318	0.297044
SLC25A53	5.0146	0.0044318	0.297044
WWC1	4.8304	0.0045012	0.297044
AKT1	3.9791	0.0045012	0.297044
NAPSA	4.947	0.0045157	0.297044
NCAPH	-1.1583	0.35149	0.94047
CERS1	5.91	0.0045437	0.297044
RAD23A	4.5532	0.0045732	0.297044
ZNF550	4.6256	0.0045929	0.297044
PML	4.7559	0.0046105	0.297044
FOXK2	2.9779	0.0046669	0.297044
NBEA	3.8601	0.0046856	0.297044
CCDC185	4.4421	0.0046996	0.297044
TM2D2	5.0394	0.0047047	0.297044
ORAI3	5.3915	0.0047099	0.297044
KIF6	5.0993	0.0042251	0.297044
PCDH1	4.0514	0.0047286	0.297044
C10orf53	4.7816	0.0047482	0.297044
FAM53B	4.9873	0.0047524	0.297044
C21orf2	4.2652	0.0047586	0.297044
TMEM161A	5.8688	0.0048285	0.297044
KRTAP4-8	4.9014	0.0048518	0.297044
CSF3R	3.9939	0.0048839	0.297044
CREBZF	5.7748	0.004901	0.297044
E2F7	5.0366	0.0049135	0.297044
KLF3	5.2467	0.0040003	0.297044
LOC100505549	4.4155	0.0049342	0.297044
LOH12CR1	4.2924	0.0049647	0.297044
RCHY1	5.5068	0.004973	0.297044
DEF8	4.1374	0.0049989	0.297044
PLA2G1B	5.7437	0.0050031	0.297044
APAF1	4.317	0.0050046	0.297044
FGFBP3	-1.5229	0.11759	0.770071
ATF3	5.9309	0.0050181	0.297044
ZNF146	3.754	0.0050217	0.297044
NOTCH2	5.8505	0.0050688	0.297044
TSPO2	4.7373	0.0051222	0.297044
RAD52	4.9659	0.0051641	0.297044
SLC5A8	5.7349	0.0051693	0.297044
KRTAP9-8	5.6209	0.0051706	0.297044
IL17RE	4.7622	0.0051719	0.297044
CLEC2A	4.4965	0.0051802	0.297044
OR2B3	5.3456	0.0051833	0.297044
VNN1	5.8636	0.0051952	0.297044
ZDHHC20	4.2576	0.0052097	0.297044
C1orf110	3.9128	0.0052118	0.297044
PCDHGA5	5.6903	0.0052175	0.297044
OR13C3	4.409	0.0052294	0.297044
CASR	5.8005	0.0052398	0.297044
KIAA0319	4.1466	0.0052424	0.297044
ARL6IP5	5.3756	0.0052424	0.297044
DCD	4.7558	0.0052657	0.297044
MAGEC1	4.1302	0.0052714	0.297044
LEO1	-4.3134	0.3914	0.961077
CPD	5.5423	0.0052781	0.297044
ANO5	3.939	0.0052895	0.297044
SIAH3	4.0586	0.0052993	0.297044
CCL24	4.8083	0.005304	0.297044
P2RY8	3.8796	0.0053325	0.297044
ST13	-1.2416	0.59673	1
TMEM43	2.7047	0.0053439	0.297044
SPATA2L	-0.58645	0.7937	1
LHFPL3	-2.565	0.94914	1
SDC3	4.0231	0.0053584	0.297044
EIF4EBP1	5.5037	0.0053957	0.297044
DUSP16	3.9016	0.0053972	0.297044
CLASP1	5.5025	0.0054335	0.297044
ENTPD7	2.5255	0.0054418	0.297044
NIPSNAP3A	4.8957	0.0054444	0.297044
SLC25A32	5.6555	0.0054563	0.297044
OTOP1	3.9994	0.0054677	0.297044
MROH5	4.2095	0.0054697	0.297044
HTRA4	3.9731	0.00552	0.298176
PROK1	4.1375	0.00555	0.298176
TMEM262	4.3986	0.0055624	0.298176
LYPD1	4.9478	0.0055842	0.298176
COX17	-4.1178	0.54669	1
PARP3	5.0858	0.0056168	0.298176
STAT6	4.1812	0.005636	0.298176
TRAM1	4.3239	0.0056479	0.298176
AMICA1	3.7313	0.005652	0.298176
C4orf36	6.0273	0.005652	0.298176
SDF4	-0.58529	0.81891	1
TMCO2	3.9174	0.0056852	0.298176
BHLHE40	5.047	0.0057168	0.298176
MESDC2	4.181	0.005723	0.298176
C6orf226	5.653	0.0057246	0.298176
MXD1	4.1427	0.0057629	0.298546
RGS20	5.0165	0.0058168	0.300059
OR5AK2	5.685	0.0058235	0.300059
TTC30A	1.2555	0.0047394	0.297044
ZNF844	3.9407	0.005895	0.300334
HSPA4	5.0255	0.0058955	0.300334
SLCO1B1	4.5612	0.0058955	0.300334
IL36B	5.097	0.0059421	0.300334
TGFBR3	5.0329	0.0059442	0.300334
THAP3	4.091	0.0059504	0.300334
LAX1	5.803	0.0059545	0.300334
FXR2	-1.8975	0.56235	1
CDH20	5.0643	0.0060535	0.303626
FCRL1	4.9387	0.0060674	0.303626
PSTPIP2	5.1998	0.006085	0.303712
FLII	5.8605	0.0061109	0.30421
OR6V1	5.0785	0.0061684	0.30566
C6orf1	4.9937	0.0062176	0.30566
SNCB	4.3135	0.0062192	0.30566
CPTP	5.0079	0.0062233	0.30566
RAP2B	3.6905	0.006272	0.30566
TRA2B	-2.4259	0.10205	0.748889
CCNL2	5.507	0.0063161	0.30566
TBC1D8B	4.3807	0.0063363	0.30566
LTF	5.2667	0.0063425	0.30566
MUC7	5.1704	0.0063425	0.30566
HOXB9	0.43633	0.0063523	0.30566
FGL1	5.5456	0.0063751	0.30566
CCDC173	5.4167	0.0063974	0.30566
KMO	5.1706	0.0064036	0.30566
PPP1R3A	5.5312	0.0064564	0.30566
C17orf75	3.9326	0.0064564	0.30566
RFX8	4.355	0.0064652	0.30566
COA4	5.2657	0.0065077	0.30566
GKN2	5.8177	0.0065155	0.30566
ANO9	5.2747	0.0065186	0.30566
FAM189B	-1.2637	0.66432	1
IQGAP1	5.0074	0.0065398	0.30566
DISC1	4.4855	0.0065636	0.306025
TMBIM1	3.7119	0.006633	0.306528
NLRP1	-1.4946	0.47082	0.981175
ST6GALNAC4	5.7081	0.0066822	0.306528
FHL1	4.1707	0.0066879	0.306528
P2RY6	5.8181	0.0066967	0.306528
PDE12	4.64	0.0067004	0.306528
NCEH1	5.7656	0.0067027	0.306528
ING4	5.3601	0.0067356	0.307297
MAEA	4.3438	0.0067796	0.307388
SLC30A7	4.3594	0.0067853	0.307388
HCCS	4.9744	0.0067858	0.307388
SASS6	2.2751	0.0068625	0.310126
CDK4	1.5954	0.0068982	0.311006
FSTL1	5.0901	0.0069397	0.312137
C5AR2	2.8154	0.0069764	0.312564
UTS2R	3.2853	0.0069863	0.312564
CHRNA4	-0.8859	0.2791	0.912389
LCOR	5.9252	0.0070422	0.313797
ZNF597	3.9855	0.0070671	0.314172
TMEM19	5.5249	0.0071126	0.315465
LDOC1	5.0526	0.0057536	0.298546
CYP26A1	5.1926	0.0071313	0.31556
ANGPTL3	5.5298	0.0071779	0.316889
ZFYVE1	5.893	0.005867	0.300334
FBN3	1.6347	0.0072789	0.32034
NUFIP2	5.3812	0.0072944	0.32034
XRCC4	-0.7813	0.18782	0.852267
IL12RB2	5.0847	0.0074405	0.325475
MTMR11	4.4432	0.0074597	0.325569
BAZ2A	5.4953	0.0075078	0.326924
MYL3	4.8411	0.0062088	0.30566
GADD45B	5.3821	0.0077927	0.335856
FCAMR	4.7918	0.0078077	0.335856
NTSR1	3.5618	0.0078626	0.335856
DDC	5.3359	0.0078704	0.335856
CHD8	5.8336	0.0079082	0.335856
CTSD	4.1851	0.0079108	0.335856
ART1	6.0838	0.0064077	0.30566
GABRG1	4.3132	0.0079149	0.335856
VGLL2	-2.0525	0.22542	0.885208
FNTB	5.6183	0.0079408	0.335856
CES4A	5.9292	0.0079414	0.335856
SPINK2	5.5056	0.0079771	0.33647
AAMDC	3.9803	0.0079957	0.33647
ZNF701	5.271	0.0080087	0.33647
SERINC2	5.7387	0.0080429	0.337166
PPFIBP1	4.5642	0.0065243	0.30566
PSMD10	4.7458	0.0081107	0.33872
B3GNT6	5.8666	0.0081154	0.33872
NOV	5.3739	0.0081951	0.340768
OTOP3	-1.625	0.27311	0.909068
SPATA7	4.1359	0.0082024	0.340768
PPM1F	-1.2565	0.61555	1
KLHL22	-2.4402	0.5984	1
NTN5	-1.5575	0.22335	0.881584
ARHGAP26	5.228	0.0083588	0.34314
SLC9A7	4.8787	0.0083632	0.34314
SPINK4	2.9102	0.0083819	0.34314
AIP	4.8813	0.0083956	0.34314
NUP160	1.6594	0.0084313	0.34314
TUBE1	5.4725	0.0084443	0.34314
EEF1E1	5.534	0.0084505	0.34314
GPR39	4.9262	0.0084546	0.34314
EMC8	5.6123	0.0084811	0.343483
HYAL3	-0.9616	0.34794	0.939644
KLC2	4.7811	0.0085779	0.345547
UBL4A	4.9094	0.008596	0.345547
ZBTB21	5.362	0.0086043	0.345547
IGFBP5	5.7004	0.0086437	0.3464
PEX19	5.4038	0.0086732	0.346771
CBX2	4.6349	0.0087095	0.346771
GPR45	-1.2137	0.0093445	0.483187
2025-09-09	2.6285	0.0087255	0.346771
KRTAP10-4	5.5537	0.0087794	0.348144
MTMR8	2.4282	0.0087965	0.348144
CCDC169-SOHLH2	5.7155	0.0088825	0.349228
USP8	-2.5917	0.41381	0.964464
TSPO	5.4839	0.0088944	0.349228
CASKIN2	5.4908	0.008897	0.349228
FAM183A	5.8831	0.0090298	0.353717
CD9	5.8843	0.0090586	0.354117
NOBOX	3.5297	0.0090788	0.354183
APTX	5.7291	0.0091098	0.354671
TTC39B	4.9053	0.0091383	0.355057
ETV2	5.737	0.0092388	0.356946
ZNF880	5.581	0.0092429	0.356946
ENPP7	4.5908	0.009303	0.358542
CHRND	5.645	0.0093828	0.360888
FBXO18	4.8318	0.0094258	0.361327
OR7G2	-0.70758	0.59745	1
NR2C2AP	5.6863	0.0094641	0.361475
B3GAT1	4.8387	0.0094781	0.361475
C11orf57	0.34356	0.0094926	0.361475
SLC6A7	5.4716	0.00952	0.3618
2025-03-06	6.0194	0.007744	0.335856
2025-03-01	5.0648	0.0077482	0.335856
IFT140	5.3119	0.0095894	0.363714
PEX13	5.0903	0.00962	0.363997
TMEM132B	5.7741	0.009677	0.363997
GPKOW	5.4455	0.0096925	0.363997
LRRC23	1.8222	0.0096951	0.363997
SP8	4.9084	0.0097106	0.363997
PRAMEF1	5.0876	0.0097112	0.363997
USP24	5.1675	0.0079243	0.335856
ZNF235	2.816	0.0098096	0.366966
RGS18	5.4125	0.0098619	0.368203
CYP7A1	-1.3873	0.30041	0.92228
SLC39A12	5.145	0.0099712	0.369856
PPP1R8	5.7114	0.0099971	0.369856
ROGDI	-0.23371	0.031467	0.60153
OR6Q1	5.8113	0.010042	0.369856
MSANTD3-TMEFF1	5.2429	0.010127	0.371456
C3orf58	5.7438	0.010175	0.371456
ARID3B	5.0147	0.010184	0.371456
HMGB2	2.7728	0.010219	0.371456
TFF1	5.812	0.010241	0.371456
TMSB4Y	4.938	0.010314	0.373397
FBF1	4.8498	0.010361	0.374394
TRIM50	5.2	0.010458	0.37634
DPPA3	-0.49099	0.13491	0.794684
ROBO2	1.8839	0.010474	0.37634
CCDC74A	5.2836	0.010524	0.377436
IL21R	-0.43007	0.71133	1
IL18RAP	0.065569	0.0106	0.378764
DCLK1	4.9143	0.010677	0.379771
ALG8	2.5152	0.010733	0.379771
RAD51AP2	4.9833	0.01074	0.379771
MIEF2	5.8694	0.010757	0.379771
HBEGF	5.1548	0.010774	0.379771
C5orf28	5.8252	0.010807	0.379771
ADAM20	5.3079	0.010817	0.379771
MCOLN2	2.5056	0.010821	0.379771
HSD17B14	5.4186	0.010824	0.379771
RIT2	-1.3862	0.57375	1
CLDN24	5.5608	0.010827	0.379771
GABRR1	5.413	0.010891	0.381306
LRP2	-0.3661	0.81779	1
CD8A	5.61	0.010988	0.383365
GABRA4	5.2992	0.01099	0.383365
STXBP4	4.9318	0.011038	0.384344
TMEM53	5.1804	0.011076	0.384736
SLC35E3	4.6809	0.0091601	0.35518
SULT1C2	5.6501	0.01111	0.384736
CLPB	-0.62998	0.83283	1
SC5D	4.4291	0.011135	0.384736
CENPH	5.0438	0.01115	0.384736
CCDC54	5.0851	0.011248	0.387358
KRT40	5.6494	0.011267	0.387358
SOWAHB	5.4213	0.011317	0.387886
ADAM32	4.6261	0.011322	0.387886
PLA2G5	5.3946	0.011348	0.387951
PPP2R2D	5.4926	0.011365	0.387951
GRIK4	-1.3071	0.08926	0.730891
SDCBP	3.1475	0.011417	0.388135
C4orf26	4.7603	0.011431	0.388135
TMED8	4.7982	0.011487	0.389342
RAB38	5.6035	0.011573	0.391306
TRIM72	-1.557	0.09155	0.732551
NTHL1	4.8901	0.01162	0.391306
CAMSAP2	3.8704	0.011653	0.391306
MOCOS	5.4547	0.011668	0.391306
PTPRU	3.8028	0.011751	0.392771
FBXL21	5.8747	0.011768	0.392771
GJA9	5.2863	0.011778	0.392771
ANKRD60	4.4573	0.011794	0.392771
EXOSC9	-3.3045	0.12552	0.783379
PIGO	4.9714	0.012058	0.400191
GAS6	5.4814	0.010163	0.371456
RPL29	-1.5245	0.39598	0.9612
CT45A7	4.7883	0.012191	0.402694
ZNF350	4.6127	0.010235	0.371456
MTRNR2L2	-0.61733	0.70523	1
ESAM	5.0727	0.012226	0.402694
ILDR2	4.7207	0.012239	0.402694
PIPOX	-3.4343	0.72861	1
CC2D2A	5.0034	0.012326	0.40336
TNFAIP3	4.5439	0.012344	0.40336
ENPP3	5.5675	0.012421	0.40352
ST3GAL1	5.4311	0.011649	0.391306
HIP1	4.4158	0.012445	0.40352
ITIH2	4.9687	0.012453	0.40352
RBM47	-2.9843	0.22884	0.886609
SPATA19	4.6246	0.012475	0.40352
GABPB2	5.0167	0.012522	0.404088
TIFA	5.0148	0.012555	0.404088
EVPL	2.1819	0.012569	0.404088
BCO2	2.4616	0.012578	0.404088
ZFAT	5.6376	0.012599	0.404088
SNX3	4.7164	0.012638	0.40417
AAK1	-1.8308	0.24336	0.893768
TEX13B	4.9225	0.012671	0.40417
REG3A	5.4191	0.012699	0.40417
TBC1D3H	-3.4112	0.98663	1
AKR1A1	4.5715	0.012804	0.406574
PTMA	5.6777	0.012846	0.40685
LOC79999	-1.6245	0.15585	0.820116
LRP8	4.9322	0.012913	0.407577
PLEKHD1	-1.2169	0.58269	1
TMEM74	5.8564	0.012954	0.407577
CGN	5.6731	0.012963	0.407577
C5orf46	4.7503	0.013011	0.408404
ADGRG7	5.0704	0.013037	0.408562
SSU72	6.0127	0.012334	0.40336
KRT13	5.1496	0.013097	0.409773
MOGAT1	-1.5949	0.33144	0.932077
CCDC170	-4.3872	0.36852	0.949963
METTL14	2.2671	0.013159	0.410342
NXPH1	4.6465	0.013191	0.41069
BANK1	4.4555	0.013231	0.411261
ACOX2	4.9881	0.013272	0.411864
PREP	2.7226	0.013295	0.411902
IRS2	4.0158	0.013357	0.41256
NUGGC	-0.203	0.2936	0.916627
RINL	5.2933	0.013396	0.41256
SDPR	5.0115	0.013417	0.41256
ZNF543	-0.49651	0.47082	0.981175
AP1G1	4.8709	0.013446	0.41256
ZBTB45	0.082826	0.013499	0.413549
TMEM225	5.1604	0.013571	0.414176
KRT18	4.6388	0.01358	0.414176
STAT2	5.2336	0.013585	0.414176
ECT2	-1.7224	0.66313	1
ORC5	-0.49457	0.7848	1
SPATA6L	5.3315	0.013705	0.414756
MMP12	5.1987	0.013736	0.414756
FAM178B	4.6343	0.013752	0.414756
CHD1	4.7553	0.013754	0.414756
LVRN	4.37	0.013756	0.414756
OR4A5	5.6224	0.013812	0.415522
TMEM252	-1.6901	0.14632	0.807236
SDF2	5.2239	0.013889	0.415818
UBE2H	5.2253	0.013895	0.415818
CXCR3	2.0415	0.013909	0.415818
AIFM2	4.6702	0.013941	0.415818
CCDC158	5.3233	0.013943	0.415818
HIST1H2BF	5.5635	0.014041	0.416401
SCFD2	5.8398	0.014043	0.416401
TMEM161B	5.2246	0.01405	0.416401
ZFP14	5.062	0.01406	0.416401
SEC61A2	5.3681	0.014072	0.416401
BECN1	-3.3524	0.16779	0.833069
UPK2	-0.31941	0.87814	1
TAF12	5.33	0.014203	0.418351
ART5	5.1232	0.014236	0.418682
ZFP36L1	2.6456	0.01433	0.418983
PHTF2	-0.62161	0.8756	1
EXOC5	-2.0769	0.27502	0.910685
PTGDS	5.0158	0.014519	0.418983
CLIC6	4.8247	0.014523	0.418983
SLC26A9	2.3068	0.014539	0.418983
ZNF806	-0.79337	0.79635	1
HERC4	5.3771	0.014565	0.418983
KLF10	5.4197	0.014569	0.418983
CA3	4.6881	0.014592	0.418983
IRAK1	4.8654	0.01462	0.418983
CYP1A1	-3.5025	0.0071085	0.465947
REEP4	5.4987	0.014692	0.418983
EDNRB	2.6212	0.014731	0.418983
WSCD1	2.0483	0.014734	0.418983
PEX26	5.0402	0.014762	0.418983
RPL22	4.9362	0.014793	0.418983
SEMG1	4.2341	0.014855	0.418983
SDK1	4.4062	0.014861	0.418983
CEBPA	5.3087	0.014872	0.418983
ETNK1	5.4671	0.014896	0.418983
AMBRA1	5.1472	0.014905	0.418983
SGMS1	5.1727	0.014906	0.418983
WNK1	0.96678	0.014923	0.418983
PAOX	4.427	0.014932	0.418983
LGALS9C	4.292	0.01497	0.418983
ZNF677	4.7808	0.014972	0.418983
GDAP1	-1.4272	0.61555	1
PRDM4	4.1754	0.014995	0.418983
C1orf234	5.2947	0.015014	0.418983
DGKD	5.6188	0.015068	0.418983
NOTCH1	5.3709	0.015074	0.418983
MEAF6	1.3338	0.015125	0.418983
ZNF394	5.5643	0.01517	0.418983
PLA2G7	4.1042	0.015183	0.418983
SLC27A5	-1.1718	0.27245	0.909059
RASSF4	4.8423	0.015227	0.418983
PLEKHG1	-1.6806	0.22036	0.878732
SHB	5.1326	0.015228	0.418983
PCP2	5.0004	0.015233	0.418983
BICC1	4.8469	0.015261	0.419149
APOM	5.0485	0.0153	0.419627
PRKAR2A	5.5914	0.015353	0.419871
AGTR2	5.4755	0.015438	0.420947
SLC47A1	0.81223	0.015471	0.420947
HIST1H2AL	-0.86027	0.90771	1
CYS1	4.7545	0.015481	0.420947
C7orf33	5.5515	0.015507	0.42108
ZNF726	5.0528	0.015555	0.421761
ECM1	5.0974	0.015588	0.421884
PRRX1	3.5872	0.015111	0.418983
PRB1	4.8094	0.015111	0.418983
MPC1	5.5045	0.015603	0.421884
ZNF141	5.242	0.015651	0.422575
MTMR2	5.7417	0.015675	0.422635
REXO1	4.6074	0.015713	0.422853
BAK1	5.7286	0.015728	0.422853
AIMP2	-0.82668	0.79236	1
MAN2A1	4.5555	0.015796	0.4235
PPAPDC1B	4.4307	0.015862	0.424398
UGT2B11	5.1234	0.015878	0.424398
SLC35G6	4.9729	0.015911	0.424398
C4orf22	4.752	0.01594	0.424398
GCC2	5.3822	0.015978	0.424443
SLC1A4	0.7952	0.015987	0.424443
EMX1	5.6295	0.016036	0.424558
SUMO3	5.2801	0.016046	0.424558
OSTM1	4.5706	0.016089	0.424793
DSCAML1	5.0559	0.016111	0.424793
AVIL	5.4932	0.016164	0.425613
RNF39	3.5678	0.010153	0.371456
PRAMEF6	-1.8431	0.29365	0.916627
CCDC114	1.1289	0.016267	0.427137
ZNF670	5.2597	0.014386	0.418983
ABHD2	2.1615	0.016411	0.430326
UBE2M	-0.98623	0.5663	1
PALD1	0.57535	0.016466	0.430713
DDB1	-4.0285	0.7842	1
AKR1B15	5.1571	0.016541	0.430882
ZSCAN23	5.456	0.016554	0.430882
LRP5	5.6366	0.016567	0.430882
TM7SF3	4.9451	0.014609	0.418983
DMXL2	-1.4847	0.195	0.855622
HS2ST1	1.1888	0.016723	0.433168
MROH2B	5.5972	0.016723	0.433168
IFT20	5.0295	0.01677	0.433788
ZFAND1	-0.87304	0.83149	1
CANT1	-3.1361	0.32823	0.931592
LRP3	5.3447	0.016902	0.435426
RNF138	5.4447	0.016968	0.435426
FBXO47	-3.2363	0.78888	1
SOCS4	5.3886	0.017062	0.435426
CLEC3B	5.4556	0.017068	0.435426
SESTD1	5.5079	0.0171	0.435426
RNF187	1.9826	0.017103	0.435426
SOAT2	4.4268	0.017106	0.435426
POU4F3	5.2999	0.017133	0.435518
STKLD1	4.886	0.017219	0.436569
FCGRT	-1.3977	0.63104	1
CFAP20	5.0527	0.017294	0.437392
SLC27A3	4.731	0.017298	0.437392
CHST15	4.0301	0.016994	0.435426
SOGA1	4.8862	0.015334	0.419871
GPR52	5.0277	0.017389	0.439116
SLC9C2	5.0783	0.017462	0.439235
ANAPC2	-3.0154	0.95248	1
YAF2	5.0548	0.017492	0.439235
CGRRF1	4.9702	0.017511	0.439235
STAC3	5.4417	0.017541	0.439235
ELAVL1	5.7438	0.017551	0.439235
SFI1	-2.1764	0.043618	0.648877
HERC5	1.394	0.01769	0.441407
GPRASP2	-0.92814	0.7984	1
HIST2H2AC	-0.75339	0.97846	1
COL17A1	5.4713	0.017779	0.441946
MCF2L2	2.2097	0.017815	0.442272
NCK2	4.5748	0.017876	0.443041
CDH18	4.8249	0.01792	0.443041
XKRY	3.7891	0.01592	0.424398
PABPC4L	3.9703	0.017958	0.443041
PQLC2L	4.7225	0.017983	0.443041
DPEP3	4.7792	0.018003	0.443041
CDK5RAP2	4.2658	0.018008	0.443041
PTPRH	5.6261	0.016058	0.424558
FDFT1	4.5762	0.018126	0.444247
PHEX	5.056	0.018133	0.444247
PAPD5	-1.9712	0.72674	1
CCDC79	5.1451	0.018225	0.444247
ADAMTS13	4.5948	0.017981	0.443041
KLHL25	4.6277	0.018262	0.444247
DLG1	5.3734	0.018285	0.444247
C11orf87	4.7808	0.018333	0.444247
FAM71C	3.996	0.018341	0.444247
SERPINA11	5.5844	0.018349	0.444247
CNTNAP3B	4.2215	0.018351	0.444247
NUCKS1	4.6618	0.018359	0.444247
ZNF581	-1.3131	0.64769	1
C19orf66	3.6606	0.01842	0.444783
RPL4	-3.3408	0.46023	0.978613
CADPS2	1.7388	0.018465	0.444783
TKTL2	4.8725	0.016493	0.430713
MKRN1	4.9619	0.018568	0.444783
ATP6V1C2	4.9841	0.01833	0.444247
PPP1R21	5.0553	0.018586	0.444783
SCNN1A	4.6366	0.018594	0.444783
ASF1B	5.3897	0.018611	0.444783
TRPV1	4.7199	0.018668	0.444783
CARNS1	5.4518	0.018679	0.444783
FAM169B	-1.5806	0.30891	0.927646
ATP2B1	4.4484	0.018723	0.444783
EPHX1	3.8262	0.018753	0.444783
MRGPRE	5.1617	0.018757	0.444783
SLC27A4	5.0889	0.018777	0.444783
FAM46D	-1.7612	0.62542	1
CLDN18	-0.51952	0.73915	1
IL3	4.6164	0.018858	0.444783
DPPA2	2.8336	0.018864	0.444783
APOD	5.3631	0.018867	0.444783
TBC1D24	5.2585	0.018869	0.444783
POTEG	5.1906	0.018878	0.444783
TXNRD3NB	5.3351	0.018894	0.444783
LMO7	-2.7501	0.10893	0.758276
ZNF764	5.0961	0.018947	0.444942
ZNF829	4.6894	0.017018	0.435426
FAM24B	5.4611	0.019028	0.445442
RAPGEFL1	2.8002	0.019046	0.445442
FTHL17	4.2813	0.019053	0.445442
IL16	2.4917	0.019084	0.445442
CBL	-1.1046	0.48626	0.986942
DYNC2LI1	4.6753	0.019176	0.445789
DGKI	4.8629	0.019203	0.445789
S100A4	5.3422	0.019259	0.445789
RNASE10	4.6514	0.019261	0.445789
MRPS36	2.5637	0.019272	0.445789
PVRL1	4.7479	0.019066	0.445442
CASQ1	5.5444	0.019288	0.445789
ZNF510	5.2239	0.019317	0.445789
FBXL7	5.2936	0.019336	0.445789
GNA12	4.5638	0.019356	0.445789
PSMG2	-0.25988	0.77396	1
EPPIN	4.3746	0.019503	0.447531
CD93	-1.5647	0.49697	0.98902
RRBP1	4.8563	0.019537	0.447531
SNX11	5.4126	0.019548	0.447531
BLID	5.348	0.019585	0.447547
BOLA3	-1.9997	0.54185	1
SMCO1	4.6387	0.01961	0.447547
NXT1	2.3252	0.019672	0.447796
ADAP2	0.18476	0.019677	0.447796
KRTAP21-2	5.1005	0.019714	0.448093
CCSER1	4.4725	0.019776	0.448921
EHD2	4.8657	0.019797	0.448921
SOX10	5.0185	0.0199	0.4507
CPSF7	-1.3083	0.77683	1
ICAM1	4.9009	0.019946	0.4507
OPTN	4.5949	0.020033	0.452132
VAV2	4.9596	0.020153	0.453599
NDUFV3	-3.3515	0.29931	0.922025
PGBD3	1.7924	0.020322	0.455612
PCDHAC1	5.1328	0.020348	0.455612
TENM4	5.0628	0.020378	0.455612
SOD3	4.0846	0.020392	0.455612
AMOT	-1.7678	0.048903	0.665357
RAB12	2.4364	0.020415	0.455612
CAB39	4.2185	0.020062	0.452252
RAD21L1	2.3899	0.020458	0.455612
BTBD9	2.8265	0.020504	0.455612
SLC3A2	0.68777	0.020509	0.455612
TSR3	-3.091	0.17577	0.841811
SLC5A7	4.536	0.020589	0.456322
PI4KB	5.2203	0.020625	0.456322
TMF1	4.334	0.020701	0.45681
RUSC1	4.7976	0.020711	0.45681
ACSL6	4.7657	0.020718	0.45681
KRT14	-0.28104	0.53549	1
BIN1	5.4751	0.020796	0.457474
ARHGEF35	1.2985	0.02087	0.458381
RGS3	1.398	0.020891	0.458381
EXOSC4	2.4862	0.02091	0.458381
APOBEC1	4.2856	0.020988	0.458959
PCSK4	5.5812	0.021008	0.458959
LDB2	5.1843	0.02104	0.459125
HRASLS5	5.082	0.02111	0.459292
NCL	3.7308	0.021129	0.459292
PLEKHF2	5.6965	0.019179	0.445789
HMGCS2	0.50773	0.021204	0.459292
PLA2G3	3.7261	0.021209	0.459292
MTTP	3.8705	0.021284	0.459292
CLDN25	2.5338	0.021321	0.459292
CARTPT	5.4313	0.021335	0.459292
THAP1	-3.0915	0.94468	1
ASZ1	4.4376	0.021395	0.459292
TSGA10	2.259	0.021396	0.459292
PNMA2	5.2042	0.0214	0.459292
ROPN1B	4.8898	0.021408	0.459292
KLRC1	2.6077	0.021419	0.459292
OR2A25	5.0323	0.02143	0.459292
ZNF544	5.6651	0.021432	0.459292
KCNK5	5.0523	0.021533	0.460933
RAB23	5.6183	0.021557	0.460933
TCEB2	-3.1937	0.7842	1
VPREB3	4.2275	0.019619	0.447547
HIST1H3F	3.3161	0.02166	0.462114
POU2F1	5.2061	0.02176	0.463718
MGARP	4.9598	0.021939	0.466718
HSD17B2	4.8371	0.021949	0.466718
IWS1	3.4732	0.021979	0.466812
TTLL11	5.4977	0.022015	0.466812
NGF	5.1564	0.022027	0.466812
FAM71F2	4.7862	0.022071	0.466897
NUPL2	2.1558	0.022115	0.466897
SLCO4A1	4.5242	0.022156	0.466897
GLI4	5.1944	0.022175	0.466897
GALNT12	4.8709	0.02219	0.466897
PTRH1	-1.7274	0.80786	1
SLC7A10	4.9672	0.022261	0.466984
C5orf66	5.1086	0.02234	0.466984
MYO1B	-1.4805	0.13388	0.794306
C8orf58	4.8349	0.022373	0.466984
KCNIP2	1.7832	0.022377	0.466984
WNT7A	5.3448	0.022405	0.467032
A3GALT2	5.1592	0.022492	0.467032
PPP1R3C	5.673	0.020443	0.455612
S100A10	2.0115	0.022584	0.467032
RAB11FIP4	4.9	0.022599	0.467032
KIAA2012	1.8546	0.022603	0.467032
TBX3	1.5459	0.022608	0.467032
PRPF38B	-1.2817	0.35563	0.941588
POU2F3	1.9309	0.022656	0.467032
EXOSC8	3.2268	0.022665	0.467032
PRSS8	5.4242	0.022686	0.467032
MICU2	4.8817	0.02061	0.456322
FAM198B	4.9573	0.022718	0.467032
CLDN34	4.78	0.022723	0.467032
MORN2	4.7224	0.022745	0.467032
SLC22A23	2.136	0.022746	0.467032
MEST	4.6794	0.022746	0.467032
UGT2B10	5.438	0.022776	0.467147
RTBDN	5.5858	0.022872	0.46861
CSN1S1	-1.5705	0.38924	0.960044
NCOA6	5.4756	0.022928	0.468772
RIPK1	5.5082	0.022929	0.468772
SYNE4	4.8658	0.022976	0.469234
UFD1L	5.5469	0.020954	0.458831
C2orf49	5.5609	0.023046	0.470128
C19orf70	-3.0331	0.37671	0.953484
RASA3	4.0797	0.023093	0.470128
UPF3B	4.5778	0.023181	0.471065
NUF2	-1.6032	0.62888	1
ERN1	4.8387	0.021151	0.459292
TSPAN17	2.4983	0.023265	0.47211
PCDH8	5.512	0.023336	0.47214
PPM1G	-1.9528	0.80034	1
ACADS	4.4393	0.023367	0.47214
UBFD1	-0.75682	0.96738	1
PTPN21	4.8661	0.023409	0.47214
C3orf52	4.7572	0.023414	0.47214
CLIP2	5.3989	0.023457	0.472498
WBP1	5.1391	0.02351	0.472783
XIRP1	4.2695	0.023522	0.472783
PLOD3	4.4691	0.023561	0.472783
HSPA6	-1.3448	0.79635	1
EXO1	4.9001	0.023595	0.472783
CHAD	5.3552	0.023666	0.472937
FBXO46	5.5248	0.023673	0.472937
ITGA5	4.7609	0.023686	0.472937
PDGFB	2.3664	0.023714	0.472937
NDUFA13	2.4032	0.023728	0.472937
SLC22A31	4.1427	0.023764	0.472937
MRGPRX2	4.8836	0.023793	0.472937
PDHA2	3.8317	0.0238	0.472937
FNDC3B	4.0921	0.02386	0.473628
IL4I1	5.1238	0.023893	0.473756
CTNND1	5.4166	0.02393	0.473756
RIC1	4.6216	0.023941	0.473756
IQSEC1	4.7393	0.023997	0.473975
GALNT13	4.0652	0.024026	0.473975
TCF21	0.11044	0.024081	0.4741
SLC25A44	4.9946	0.024082	0.4741
LRIF1	-2.1375	0.2029	0.864036
SCARA5	4.2844	0.024165	0.474622
CFAP57	4.8842	0.024183	0.474622
IL1F10	5.2552	0.022178	0.466897
SHMT1	4.8721	0.022215	0.466897
SMG5	-3.9636	0.81419	1
GAL	5.0956	0.024361	0.476831
SOX6	-0.26035	0.50633	0.995042
FMNL1	5.2845	0.02443	0.476831
ADAM18	5.494	0.024466	0.476831
CSF2	4.6447	0.024491	0.476831
ACADL	4.5506	0.024508	0.476831
ABCA6	5.3538	0.02452	0.476831
KCTD13	5.1725	0.024562	0.476831
DAAM2	-0.89889	0.40891	0.964026
MBTD1	5.6111	0.02457	0.476831
KIRREL	5.4687	0.02464	0.477703
CHP1	5.4375	0.024687	0.478126
PPFIA4	4.5025	0.024734	0.478126
TNFRSF10B	4.7055	0.024737	0.478126
GABRR3	4.4111	0.024793	0.478723
ACOT7	-1.6757	0.23084	0.888415
ANKRD66	5.2174	0.024866	0.478992
TMEM259	5.4393	0.024882	0.478992
CT47A3	-0.12122	0.97547	1
KLRG1	-1.5989	0.28388	0.912389
RRP1B	5.0198	0.025039	0.480565
DSG4	5.6226	0.025059	0.480565
CYB5A	3.9356	0.025064	0.480565
NBPF6	4.8923	0.025098	0.480703
ARMCX2	5.0287	0.025122	0.480703
SLC22A14	4.7921	0.025204	0.481341
C1orf198	4.1982	0.025214	0.481341
TEX101	4.4414	0.025266	0.481341
SETD5	5.5607	0.025291	0.481341
CERS6	2.0899	0.025294	0.481341
FAT3	5.0487	0.02531	0.481341
ITSN1	5.0355	0.025387	0.481341
ENTPD1	4.5459	0.025411	0.481341
ZSCAN2	5.5382	0.025489	0.481341
MS4A6E	5.0343	0.025489	0.481341
ZNF473	4.0894	0.025494	0.481341
ZNF253	-1.2223	0.3952	0.9612
LRRC32	4.2565	0.025548	0.481341
GNG11	3.0245	0.025573	0.481341
SEC31A	5.1877	0.025585	0.481341
RGPD3	-3.5968	0.4309	0.969986
FRRS1L	4.8631	0.025617	0.481341
STK39	0.050125	0.025624	0.481341
ZMYM4	4.8863	0.025633	0.481341
ZNF823	4.8027	0.025713	0.482232
GNG13	4.6163	0.025731	0.482232
KANSL2	2.7452	0.025814	0.482652
ATE1	4.3045	0.025829	0.482652
CNBP	5.1085	0.025833	0.482652
IREB2	4.9738	0.025859	0.482652
ZC3H12B	2.248	0.025914	0.482652
FOXP4	4.6115	0.025934	0.482652
TNPO2	4.2103	0.025957	0.482652
MFSD3	-1.8552	0.40722	0.963438
C5orf67	5.3153	0.026072	0.483407
NPFFR2	4.5605	0.026096	0.483407
MS4A5	4.9315	0.026097	0.483407
CALR	4.0844	0.026137	0.483677
FBN1	4.9857	0.026209	0.484305
PHGR1	2.6613	0.02624	0.484305
TMEM138	-0.52367	0.9153	1
TRIM6	5.1636	0.026282	0.484305
MGAT3	-0.52671	0.74581	1
PSTK	4.3968	0.026323	0.484305
PRSS21	1.326	0.026372	0.484734
GH1	4.9916	0.026561	0.485899
LAYN	5.0783	0.026602	0.485899
SMG6	5.3178	0.026603	0.485899
BZW2	2.1892	0.026629	0.485899
LGALS7B	4.7382	0.026641	0.485899
TNRC18	5.2767	0.026653	0.485899
SUSD1	5.0058	0.026662	0.485899
SOCS2	4.7195	0.026662	0.485899
PANX2	4.7083	0.026664	0.485899
SYVN1	2.4087	0.026715	0.486237
PMFBP1	4.7117	0.026733	0.486237
NKD1	-0.38602	0.01699	0.539645
SLC10A7	4.9198	0.02685	0.487429
ZNF366	4.7802	0.026929	0.488006
MTX2	5.3488	0.026933	0.488006
MAGEA1	4.6941	0.026971	0.488152
SLC41A3	0.051799	0.027003	0.488152
RIPPLY2	-2.7731	0.609	1
PANX3	4.6321	0.027068	0.488152
GMEB1	5.1087	0.02711	0.488438
ATXN7L3B	4.6834	0.027182	0.488916
APEH	4.7055	0.027188	0.488916
CRIPT	2.1298	0.027267	0.489532
NLRP10	5.3716	0.027273	0.489532
DNAH10	-1.799	0.16557	0.8307
MDH1B	4.3339	0.027339	0.489714
INSC	5.5396	0.02736	0.489714
SIPA1	3.0148	0.027451	0.490877
IL6	4.9271	0.027509	0.49111
POLN	5.2096	0.02753	0.49111
C1orf216	-1.4949	0.7308	1
IL5RA	4.6995	0.027587	0.491294
SLC5A11	5.052	0.027642	0.491294
NEU4	4.6996	0.027654	0.491294
TAAR2	4.5327	0.02768	0.491294
ARL6IP6	-1.089	0.74619	1
POTEH	-0.55233	0.77886	1
ARHGEF19	4.9607	0.027832	0.492634
ZNF749	4.5503	0.027863	0.492728
PPP1R3B	4.7911	0.027957	0.492955
OR5B17	5.2394	0.027971	0.492955
C20orf194	5.0367	0.02798	0.492955
PRLH	4.9507	0.028139	0.4953
MUC16	1.687	0.028243	0.496374
LOC728392	-1.2335	0.8651	1
PRSS33	1.4954	0.028285	0.4965
VSIG2	5.1398	0.02591	0.482652
ZNF461	4.9523	0.028387	0.497782
CSF2RB	4.4695	0.028467	0.497782
ZDHHC2	4.8884	0.028479	0.497782
UPRT	-2.4734	0.36766	0.94899
IZUMO2	5.1814	0.028551	0.497782
P2RX4	5.2793	0.028554	0.497782
MOS	5.4467	0.028594	0.497782
HNRNPAB	5.0205	0.028651	0.497782
ITIH4	4.2634	0.028681	0.497782
ZFP69B	5.1988	0.028745	0.497782
OR2T35	1.9379	0.028752	0.497782
TSHZ3	4.6456	0.028755	0.497782
DIO3	3.8799	0.028858	0.497782
SSX4B	-0.40184	0.039721	0.640048
RFPL1	4.9914	0.028871	0.497782
NDUFAF6	5.3063	0.028892	0.497782
ANKHD1-EIF4EBP3	5.2131	0.028921	0.497782
CLN3	4.0308	0.028923	0.497782
CHAC2	4.1345	0.028932	0.497782
SPATA25	5.3226	0.028985	0.497782
PRRX2	0.49111	0.029	0.497782
SPINT2	-2.5201	0.9071	1
HAVCR1	4.3171	0.029009	0.497782
NFE2L2	5.3549	0.029072	0.498428
LOC100132146	4.7026	0.029103	0.498492
SH3RF3	4.5175	0.029162	0.498492
SKIV2L2	-2.5002	0.72042	1
OR10G8	-1.0969	0.70788	1
SRGAP2C	5.1552	0.029265	0.498492
AK4	4.1883	0.02929	0.498492
CALML4	4.6468	0.029314	0.498492
HBP1	3.9273	0.029347	0.498492
EMX2	4.6043	0.02938	0.498492
PLEKHH3	5.3177	0.029384	0.498492
AIG1	4.8088	0.029389	0.498492
CBLN2	5.351	0.029428	0.498492
RARRES2	4.9267	0.029454	0.498492
CYHR1	5.1371	0.029491	0.498492
ZNF251	1.1193	0.029499	0.498492
TMEM63C	4.7302	0.029508	0.498492
NBPF8	-1.3924	0.38923	0.960044
GUCD1	1.7417	0.029553	0.498492
LRWD1	4.7457	0.029558	0.498492
SYT9	5.3457	0.029704	0.498492
SLC39A14	3.8006	0.029716	0.498492
PCDHB13	5.2211	0.029719	0.498492
MTRNR2L3	4.8867	0.029724	0.498492
ZCCHC16	5.5475	0.029746	0.498492
TLE4	5.1373	0.029757	0.498492
MNDA	4.6027	0.029803	0.498492
PLIN3	5.4856	0.029818	0.498492
LEP	4.3653	0.029824	0.498492
NFE2	4.8004	0.02983	0.498492
MRC1	4.86	0.029848	0.498492
FCN3	-0.085296	0.82073	1
INSR	3.9202	0.029896	0.498492
SRRM4	3.951	0.02995	0.498492
CAMKV	4.8313	0.029953	0.498492
2025-03-02	4.9782	0.02996	0.498492
PPP1CC	5.145	0.029963	0.498492
TMPRSS11A	4.9926	0.030092	0.499325
LKAAEAR1	-1.7396	0.13437	0.794353
EYA4	5.0681	0.030121	0.499325
ADGRL1	2.4553	0.030186	0.499325
TNFRSF19	4.1205	0.030203	0.499325
SCUBE2	5.1053	0.028589	0.497782
ATF7IP	5.5409	0.030307	0.499325
H1F0	4.9424	0.030327	0.499325
PPFIA3	2.5007	0.030354	0.499325
RGS11	5.276	0.030358	0.499325
WDR20	4.2946	0.030359	0.499325
WDR72	1.1187	0.030371	0.499325
RAC1	4.5758	0.030388	0.499325
NALCN	3.653	0.027901	0.492931
WDR45	4.5321	0.030414	0.499325
ATG16L2	4.7343	0.030423	0.499325
PIK3R4	-1.4834	0.5935	1
FGFR1OP2	5.4225	0.030457	0.499325
CPLX4	4.9925	0.030504	0.499419
DHRS3	2.2706	0.030515	0.499419
RPS4Y1	1.8814	0.030618	0.500059
ASCL5	4.8014	0.030632	0.500059
PTCHD3	4.039	0.030679	0.500155
UBE2E2	-2.1015	0.8788	1
SENP8	4.5142	0.030815	0.500155
ZDHHC4	5.0158	0.030839	0.500155
SPEN	4.4245	0.030869	0.500155
ZFAND2B	-0.78346	0.44674	0.973882
CRKL	2.0821	0.030889	0.500155
LRRC8B	4.7232	0.030904	0.500155
DAW1	2.2129	0.030917	0.500155
DEFB124	4.4597	0.030924	0.500155
IFI27L2	3.5454	0.030958	0.500155
PPAP2B	4.9902	0.030974	0.500155
ZNF791	4.6211	0.030978	0.500155
AP2B1	5.2054	0.028551	0.497782
RAB14	5.4725	0.031106	0.501796
CES2	4.732	0.031191	0.502742
CALCB	3.8123	0.031425	0.502906
MFAP4	4.3728	0.03149	0.502906
CLDN4	4.5604	0.031524	0.502906
CAPZA3	4.6522	0.031528	0.502906
TMEM39A	4.9004	0.031548	0.502906
KY	1.3515	0.031562	0.502906
ST3GAL5	5.4966	0.031568	0.502906
PIR	4.8803	0.031641	0.502906
DCSTAMP	5.1784	0.031644	0.502906
TOR1B	4.6285	0.031657	0.502906
SLC22A11	4.8377	0.03166	0.502906
KIF13A	4.7391	0.03169	0.502906
CD14	1.2146	0.031699	0.502906
ZSCAN26	4.5694	0.031711	0.502906
AMZ2	5.2411	0.031782	0.502906
TAT	4.5191	0.031792	0.502906
DHRS4L1	4.544	0.031793	0.502906
STOX2	4.9131	0.031816	0.502906
ZMYND12	4.3805	0.031824	0.502906
SRPK1	5.3278	0.031827	0.502906
KCNV2	4.7333	0.031844	0.502906
PSCA	5.2791	0.031914	0.502906
SLC5A1	-0.31729	0.66785	1
BTBD2	4.2876	0.031925	0.502906
PRSS48	-1.2142	0.82564	1
C16orf74	4.7478	0.031997	0.502906
ASUN	2.1523	0.032028	0.502906
SCRT2	4.7657	0.032045	0.502906
ZNF492	5.5261	0.032052	0.502906
LILRB3	5.0822	0.032056	0.502906
FOXJ3	4.4617	0.032065	0.502906
POLR1D	-0.01821	0.56103	1
SPATS2	4.2544	0.032078	0.502906
SLC16A11	-1.0246	0.57022	1
CTBP1	5.5047	0.032125	0.502906
ADAM9	-4.2027	0.54956	1
RAB25	5.4958	0.032225	0.50328
LIMA1	-1.6667	0.57227	1
TMEM69	-1.1261	0.72524	1
SULF2	3.7127	0.032417	0.503907
CRACR2A	5.2458	0.032489	0.503907
C8orf88	5.4268	0.032497	0.503907
SRRD	1.9236	0.032519	0.503907
LY86	4.5067	0.032537	0.503907
SLC35B3	2.5079	0.032547	0.503907
ZNF91	4.6266	0.032549	0.503907
EIF4E1B	4.3813	0.032584	0.503907
SPANXN5	3.8022	0.032602	0.503907
MARK2	-1.9445	0.55674	1
PAGE3	4.2189	0.032628	0.503907
FOXL2	4.7953	0.032634	0.503907
PRKCD	4.2113	0.03275	0.504206
SMARCA1	4.0576	0.032765	0.504206
ZDHHC15	4.7933	0.032782	0.504206
NDUFAB1	0.51005	0.032782	0.504206
ZNF287	3.9778	0.032788	0.504206
MMP15	4.4151	0.032825	0.504206
NAP1L1	4.5191	0.032915	0.504206
TBC1D1	4.9477	0.03294	0.504206
SPATA6	4.6631	0.032975	0.504206
SIX1	4.9645	0.032984	0.504206
GLRX5	-3.2136	0.46336	0.978613
RBM24	-2.4739	0.73291	1
ZNF300	4.4835	0.033039	0.504206
ONECUT3	4.9893	0.033044	0.504206
ZNF33A	4.4192	0.033064	0.504206
CD164L2	4.5324	0.033099	0.504206
IGFBP4	5.5562	0.030596	0.500059
ZNF667	4.7363	0.033136	0.504206
RRAGD	1.5505	0.03314	0.504206
OR2G2	5.0539	0.033155	0.504206
AFTPH	-3.2709	0.094226	0.738779
RNF26	4.5001	0.033317	0.504923
USP35	4.8713	0.033466	0.504923
TMX1	4.7583	0.033473	0.504923
TAAR9	3.7593	0.033474	0.504923
TIAL1	3.8049	0.033495	0.504923
CXADR	5.4644	0.033496	0.504923
MEPCE	-2.8272	0.95769	1
STAB2	5.3963	0.033509	0.504923
COL26A1	5.2092	0.033519	0.504923
ZIC2	5.5729	0.033584	0.505046
OAS2	4.06	0.033682	0.505046
OR2C1	4.7941	0.033707	0.505046
ACTN1	4.0532	0.033732	0.505046
SMIM19	4.4594	0.033742	0.505046
SLC25A34	5.1113	0.033764	0.505046
IL12A	4.5496	0.033792	0.505046
XPC	4.0687	0.033937	0.505046
ZNF337	5.3382	0.033947	0.505046
ARHGAP28	4.5335	0.033955	0.505046
PACS2	4.3201	0.034036	0.505046
ADH1C	4	0.034044	0.505046
SNX5	4.5685	0.034058	0.505046
SLC7A4	-3.9173	0.59046	1
LBX1	5.4083	0.034096	0.505046
TAGLN2	2.7344	0.0341	0.505046
LIG1	-0.074362	0.58736	1
KRTAP10-8	4.9037	0.034171	0.505046
OTUD6B	4.874	0.034174	0.505046
ATP2A2	-3.0866	0.56314	1
AS3MT	2.935	0.034202	0.505046
GPATCH2L	4.7684	0.034203	0.505046
EIF4H	0.56954	0.034238	0.505046
VWF	4.1292	0.034241	0.505046
CCDC68	4.196	0.034268	0.505046
HDGFL1	5.2126	0.034293	0.505046
ZBED4	4.7362	0.034409	0.506021
CHURC1	-0.96553	0.49698	0.98902
FSCB	2.2588	0.03457	0.507823
AP4E1	4.9726	0.034588	0.507823
RPP25	-4.3412	0.60998	1
MEMO1	-1.5535	0.29269	0.916306
GPD2	5.0241	0.034714	0.507823
CTAGE8	4.8622	0.03472	0.507823
LPAR5	4.7033	0.034735	0.507823
USP25	5.385	0.034747	0.507823
BPIFB1	5.5268	0.032175	0.502906
LEMD2	4.5202	0.034834	0.508262
EML5	5.0128	0.03484	0.508262
RHNO1	4.4218	0.034898	0.508262
CAPN14	5.6688	0.032298	0.503907
CTSH	-2.8254	0.91577	1
NUDT16L1	4.6059	0.034937	0.508262
RHCE	4.9555	0.034937	0.508262
NR5A1	4.0069	0.035106	0.50965
THSD4	4.2659	0.035171	0.50965
GRIK5	4.1563	0.03523	0.50965
RPL10L	5.1999	0.035267	0.50965
RHBDL1	2.7489	0.035268	0.50965
DPP10	4.9473	0.035322	0.50965
CDC42EP4	3.737	0.03533	0.50965
HMGN2	4.3949	0.035368	0.50965
PEX12	-1.6496	0.27492	0.910685
FANCL	4.295	0.035392	0.50965
CRISP3	4.677	0.035393	0.50965
EDAR	4.4788	0.035405	0.50965
OR14I1	4.8265	0.03543	0.50965
PPM1J	4.7643	0.035468	0.50965
SPIN2A	4.6719	0.035502	0.50965
ELMO3	5.2939	0.035507	0.50965
CCDC13	5.2791	0.035539	0.50965
IQSEC3	4.7379	0.035567	0.50965
C18orf54	4.7597	0.035613	0.50965
NUDT5	4.6404	0.035622	0.50965
TIMM8A	4.5957	0.035663	0.50965
UBA6	5.3182	0.035672	0.50965
OR10H4	-0.76558	0.39484	0.9612
NAP1L3	2.1337	0.035722	0.50965
ZNF780A	4.9205	0.035735	0.50965
GDPD4	2.3217	0.035757	0.50965
TRIM34	2.8298	0.035766	0.50965
BCL2L1	4.8679	0.033607	0.505046
EPHB1	4.4184	0.035786	0.50965
FAM155A	-1.6746	0.18813	0.852267
TDP1	4.4764	0.03588	0.50965
ZNF827	5.4248	0.035926	0.50965
C5orf45	3.0953	0.035948	0.50965
USP17L3	5.367	0.035999	0.50965
CRNN	4.7342	0.036005	0.50965
FAM131B	5.0035	0.03601	0.50965
ZNF655	3.7557	0.033376	0.504923
CTTNBP2NL	4.8669	0.036056	0.50965
OXTR	5.3374	0.036082	0.50965
GHDC	-2.3422	0.38349	0.956886
TTC7B	4.5435	0.036139	0.50965
PLAC8	5.1532	0.036172	0.50965
GAREM	5.3293	0.036173	0.50965
PCDHA10	3.7818	0.036188	0.50965
SPRN	4.3188	0.036198	0.50965
TRDN	5.1733	0.036209	0.50965
TRIP4	4.6786	0.036212	0.50965
GLMN	4.0644	0.036296	0.50965
ALPK2	-0.8153	0.56235	1
ZNF354C	-0.6115	0.20186	0.862469
KAT7	5.1424	0.033679	0.505046
RHEBL1	4.6023	0.036387	0.510154
OR1L4	5.3603	0.036402	0.510154
CXorf51A	4.2985	0.036457	0.510154
IL36G	5.0213	0.036482	0.510154
WDR54	5.2214	0.036512	0.510209
ZNF343	3.107	0.033841	0.505046
C3orf70	-1.162	0.72298	1
UBAP2	5.3618	0.036603	0.510464
CEP95	5.0654	0.036611	0.510464
DNAH11	5.4693	0.03669	0.511094
NAGS	3.5127	0.036777	0.511094
CEP290	5.1233	0.036791	0.511094
UBE2L6	3.7794	0.036792	0.511094
CCNI	4.5403	0.036834	0.511094
CXXC5	5.3571	0.036838	0.511094
FAM161A	3.9863	0.036874	0.511094
RAB40AL	5.2436	0.036924	0.511094
PDZD2	4.1638	0.036926	0.511094
GALNT11	4.2721	0.036946	0.511094
NGB	5.02	0.03695	0.511094
OR5H1	4.6181	0.037012	0.511533
OLFM4	3.6504	0.037075	0.511533
ARMC9	4.0998	0.037083	0.511533
COLCA2	4.6959	0.037098	0.511533
NCF2	1.9604	0.037164	0.511533
PARP6	-1.0671	0.33263	0.932366
MRGPRX4	4.5228	0.037199	0.511533
PRKACB	4.3295	0.03722	0.511533
XIRP2	5.0339	0.037245	0.511533
BCO1	4.8047	0.037249	0.511533
FXYD7	4.746	0.037283	0.511628
MAATS1	5.2464	0.037321	0.511787
TBL1X	4.6626	0.03735	0.511805
PMS1	1.9339	0.037376	0.511805
AES	2.4232	0.037484	0.512057
CTGF	5.05	0.03749	0.512057
DPY19L2	4.2687	0.037521	0.512057
DAZL	1.995	0.037536	0.512057
TAP2	1.96	0.03758	0.512057
DUS1L	2.7525	0.037582	0.512057
TCERG1	4.1823	0.037629	0.512057
ADIPOR2	5.1667	0.037636	0.512057
ISL1	5.4529	0.037636	0.512057
CPA4	2.5645	0.037685	0.512078
RBM5	4.0902	0.037717	0.512078
SERP1	4.1304	0.037734	0.512078
FUCA1	5.1884	0.037875	0.512078
STEAP1	4.469	0.037923	0.512078
CDC42BPG	3.5169	0.037926	0.512078
MSN	-0.47503	0.907	1
PCDHGB2	4.6758	0.037962	0.512078
SLC9C1	4.5316	0.037976	0.512078
KIAA0141	4.8372	0.037994	0.512078
ACTR2	4.2423	0.038004	0.512078
ZNF22	3.6813	0.038011	0.512078
TTF1	5.5487	0.038012	0.512078
GDA	5.2284	0.038077	0.512571
TCHH	1.39	0.038107	0.512571
FOXI1	5.4707	0.038129	0.512571
PRICKLE3	4.2853	0.038176	0.512707
ZNF491	3.8296	0.038193	0.512707
CARF	-1.0591	0.4745	0.981986
C1orf43	5.1982	0.038273	0.512753
MLF2	4.8966	0.038277	0.512753
FEZ1	4.7864	0.038346	0.513316
FOXR1	4.1715	0.038432	0.513796
OR1Q1	4.8173	0.038435	0.513796
ZSCAN5B	5.1432	0.038489	0.513808
YIF1B	4.9773	0.03852	0.513808
APLP1	3.9702	0.038539	0.513808
UBXN11	-1.1032	0.56235	1
PRPS1L1	4.6147	0.038577	0.513808
FUZ	4.605	0.038599	0.513808
MEX3A	4.3627	0.038624	0.513808
UROD	5.2666	0.038715	0.514655
CT45A10	4.6884	0.038744	0.514683
GCN1L1	2.3047	0.038803	0.515109
HCRTR2	4.8774	0.038839	0.515233
SEC22B	-1.0522	0.33544	0.933541
CD300C	4.8418	0.038951	0.516021
KSR1	4.4338	0.038953	0.516021
AARSD1	0.90695	0.039041	0.516296
CYSRT1	3.8168	0.039052	0.516296
ZNF124	4.3766	0.03906	0.516296
DENND5B	3.9381	0.03912	0.516296
RASL12	4.9226	0.039141	0.516296
POLR2J2	2.5822	0.039163	0.516296
WRN	5.2203	0.039198	0.516296
TDRD3	3.918	0.039203	0.516296
GNL3L	5.0211	0.039236	0.516296
DOCK10	5.5023	0.036482	0.510154
DNAH8	4.8766	0.039337	0.516296
LIMK2	4.1503	0.039337	0.516296
ZNF419	3.8819	0.039359	0.516296
KCNMB2	4.4459	0.039366	0.516296
NAT16	4.6797	0.039439	0.516296
C9orf40	4.9251	0.039458	0.516296
TEKT1	4.9575	0.039496	0.516296
LHFPL2	3.9645	0.039506	0.516296
BEST1	4.3351	0.039514	0.516296
RABEP2	4.8591	0.039549	0.51641
MAMDC2	0.5993	0.039579	0.516446
EMILIN3	4.2026	0.039644	0.516935
DNAI2	4.54	0.039766	0.517783
C5orf38	5.1297	0.03989	0.517783
CCDC6	2.2137	0.039895	0.517783
CACUL1	4.159	0.039903	0.517783
HOXB7	1.4689	0.039942	0.517783
TIMMDC1	2.0829	0.039949	0.517783
CD48	4.7873	0.039979	0.517783
GPR141	-1.0043	0.12426	0.783218
BHLHE41	2.2696	0.040124	0.517783
CCDC71	4.5946	0.040304	0.517783
C10orf91	5.0702	0.040344	0.517783
NEMF	5.175	0.040364	0.517783
HDAC10	4.6201	0.040394	0.517783
KCNH5	4.5624	0.040423	0.517783
ZMIZ1	3.8107	0.040452	0.517783
CWC25	5.4451	0.040462	0.517783
FAN1	4.9064	0.040491	0.517783
DUSP12	-2.6946	0.40368	0.963108
PIP4K2B	5.1832	0.04052	0.517783
PCDHB16	5.2286	0.040584	0.517783
NAA50	-0.57459	0.21424	0.872266
ZSCAN31	3.2742	0.04059	0.517783
HR	4.9698	0.040645	0.517783
HACL1	4.2889	0.040645	0.517783
MAP3K1	5.4533	0.040679	0.517783
ZNF540	2.2615	0.040684	0.517783
DSG2	4.0594	0.040715	0.517783
AR	4.9739	0.040725	0.517783
USP46	2.8259	0.040761	0.517783
RUVBL1	-1.8362	0.91641	1
MAEL	3.8396	0.04089	0.517783
NECAP1	4.6104	0.040922	0.517783
LGALS7	-1.257	0.40603	0.963438
TMEM54	5.0637	0.037754	0.512078
GSTA5	5.2593	0.040946	0.517783
RASSF6	5.4329	0.040992	0.517783
CLCN3	3.9782	0.041032	0.517783
UBASH3A	4.9523	0.041036	0.517783
CYP27B1	3.8474	0.04109	0.517783
KRT20	-1.6716	0.70144	1
NEK8	-1.6544	0.15337	0.816655
TUBB8	-3.7362	0.7515	1
IPO8	4.0279	0.041174	0.517783
PARP8	2.494	0.041215	0.517783
DAOA	4.7931	0.04123	0.517783
APC	5.177	0.041232	0.517783
PCDHA2	4.9258	0.041243	0.517783
RTN4RL2	5.3799	0.041281	0.517783
TNFRSF17	4.6263	0.041325	0.517783
ADAD2	-1.8182	0.46331	0.978613
EMD	4.1193	0.04135	0.517783
MORC2	-2.8334	0.51642	0.99773
LOC102724279	4.9704	0.041407	0.517783
CRYZL1	4.0803	0.041427	0.517783
CGA	5.1574	0.041456	0.517783
NR2E1	5.287	0.041464	0.517783
GNG4	4.8509	0.041515	0.517783
CCR4	4.9489	0.04156	0.517783
AADACL4	0.12105	0.041568	0.517783
GJD4	2.1295	0.041569	0.517783
DCAF8	5.3324	0.04159	0.517783
FXYD6-FXYD2	3.9912	0.041592	0.517783
SCNN1B	-3.1793	0.73915	1
ZNF782	3.9664	0.041666	0.517783
CORT	4.9259	0.041673	0.517783
NUDT2	4.6178	0.041688	0.517783
TMEM134	4.5003	0.041726	0.517783
PTX3	5.3011	0.041726	0.517783
MYCT1	4.2791	0.041733	0.517783
KMT2C	5.0158	0.041754	0.517783
KRTCAP2	5.0886	0.041764	0.517783
GBP5	4.6429	0.041767	0.517783
MVB12A	4.4425	0.041796	0.517788
C2orf88	3.5906	0.041849	0.517788
RAB20	4.0441	0.041865	0.517788
ADCK2	4.3461	0.041876	0.517788
IGFBP1	4.1651	0.041937	0.517824
TNFSF4	4.8687	0.04197	0.517824
TACC1	4.0084	0.042058	0.517824
TP63	3.8381	0.042076	0.517824
ZNF607	4.4347	0.042086	0.517824
C11orf21	3.7175	0.042126	0.517824
PENK	4.6763	0.042128	0.517824
FGD6	4.19	0.042136	0.517824
RSRP1	4.9742	0.042202	0.517824
CCNL1	-0.8521	0.83785	1
PEF1	4.1003	0.042291	0.517824
ETV4	2.1418	0.042303	0.517824
GAS7	3.7334	0.042413	0.517824
LNX1	3.2931	0.042436	0.517824
GP6	4.0594	0.042443	0.517824
MAN1B1	4.2271	0.042497	0.517824
IFNGR2	5.1365	0.042499	0.517824
SUMF1	5.1458	0.042511	0.517824
OPCML	-0.55194	0.92709	1
BEAN1	5.1112	0.042523	0.517824
CT47A10	4.8946	0.042527	0.517824
HYPM	3.9597	0.042535	0.517824
ZBTB11	4.4253	0.042573	0.517824
HS1BP3	3.4214	0.042603	0.517824
CCDC172	4.065	0.042612	0.517824
SPO11	-0.46585	0.3394	0.935258
BRD3	4.8075	0.042637	0.517824
KRR1	-3.3788	0.011981	0.505636
CELA2A	3.8528	0.042757	0.518052
TCTE1	5.1476	0.042777	0.518052
B4GALT4	4.7916	0.042805	0.518052
CROCC	-1.1222	0.78004	1
LY6E	5.3918	0.042838	0.518052
S100A12	4.8574	0.042945	0.518052
EML1	0.5554	0.042965	0.518052
C14orf80	5.1588	0.042969	0.518052
UBXN8	2.1873	0.03934	0.516296
C3orf22	4.628	0.043018	0.518052
MTMR4	4.5253	0.043088	0.518052
AUNIP	4.5575	0.043101	0.518052
BPTF	3.9542	0.043159	0.518052
AMH	3.9705	0.043172	0.518052
ZNF579	4.143	0.04318	0.518052
AGAP9	-1.3379	0.084446	0.729372
NXPH3	5.1266	0.043201	0.518052
IGSF11	4.9572	0.043205	0.518052
ID3	4.7482	0.043208	0.518052
FAM73B	4.2501	0.043209	0.518052
KCNE2	4.8675	0.03951	0.516296
SLC12A8	4.6083	0.04326	0.518052
MRGPRG	-1.9358	0.13139	0.791663
TRAPPC4	4.4106	0.040395	0.517783
PEX14	4.9653	0.043352	0.518052
NDOR1	-0.63046	0.32963	0.932033
FBXO6	-2.1967	0.78031	1
PTCD1	-3.141	0.36341	0.94649
MAP2K4	-0.92183	0.4521	0.976231
XAF1	3.9954	0.043443	0.518052
RBM34	5.1026	0.043459	0.518052
DENR	5.3494	0.043469	0.518052
FOLR2	4.4944	0.043506	0.518173
MORN1	4.6519	0.04355	0.518375
EN2	4.8626	0.043677	0.51845
DOK3	4.138	0.043693	0.51845
KDM2B	1.8276	0.043731	0.51845
SLC25A28	0.87379	0.043742	0.51845
UNC93A	4.25	0.043772	0.51845
CCNG1	2.5855	0.043816	0.51845
TEFM	5.3383	0.043848	0.51845
DYNLT3	3.5263	0.043852	0.51845
ZNF564	-1.2116	0.16405	0.828957
OR11H12	4.8222	0.043882	0.51845
TRPM4	5.4077	0.043886	0.51845
FERMT1	4.9857	0.043909	0.51845
STRA13	3.8695	0.043949	0.518595
ABHD14B	3.7301	0.044051	0.51892
HSPA1L	-0.81231	0.63894	1
APOL4	4.2475	0.044096	0.51892
TM4SF4	4.9173	0.044117	0.51892
SFTPB	4.3131	0.044153	0.51892
OR2T29	2.3339	0.044154	0.51892
PMS2	3.9357	0.044166	0.51892
SMIM24	-0.47971	0.46727	0.980176
UBE3C	4.5334	0.044278	0.519214
TAS2R42	4.5894	0.04432	0.519214
MEIOB	1.2454	0.044321	0.519214
RGL1	4.0436	0.044344	0.519214
MCCC2	3.8187	0.044407	0.519214
MFRP	-1.0284	0.45783	0.977585
SLC13A4	4.1996	0.044453	0.519214
CHRFAM7A	3.5021	0.044479	0.519214
DDR2	5.0059	0.044499	0.519214
FOXD4L5	-2.961	0.04013	0.640048
KIAA0040	4.4866	0.044562	0.519214
ARL9	3.7986	0.044666	0.519214
NAPB	4.7231	0.044703	0.519214
CBX4	0.77028	0.044725	0.519214
NIT1	4.1607	0.04475	0.519214
AHDC1	-0.93643	0.36486	0.947092
OPN1SW	4.1816	0.044767	0.519214
GOLT1A	3.9472	0.044776	0.519214
CNKSR1	3.5807	0.04479	0.519214
LHFP	4.1705	0.044801	0.519214
CCDC91	4.4469	0.044804	0.519214
BCAT2	4.6375	0.044819	0.519214
ZNF248	4.8601	0.044843	0.519214
ARL14	4.719	0.044874	0.519227
AFF1	1.9211	0.044899	0.519227
RRAS2	4.139	0.045012	0.519308
FAIM3	5.3441	0.045137	0.519308
CYB5RL	4.6963	0.041001	0.517783
CAPN10	4.128	0.045155	0.519308
PAPSS2	3.8998	0.045197	0.519308
SEMA3D	4.7177	0.045205	0.519308
OR5L1	-0.038235	0.74297	1
ORM2	3.4808	0.045347	0.519308
SLCO1B7	4.6329	0.045348	0.519308
FSTL5	4.1853	0.045403	0.519308
RAB32	-4.2051	0.30944	0.927646
ZFYVE9	-0.615	0.97059	1
FANCC	4.3392	0.045446	0.519308
FRMPD4	4.3006	0.045451	0.519308
ZNF839	3.6267	0.045459	0.519308
ITK	-0.56569	0.75521	1
BCL3	4.704	0.04554	0.519308
SLC23A3	5.2706	0.045546	0.519308
ISCA1	-2.2991	0.5603	1
ZNF426	4.1849	0.045685	0.519308
STAG1	0.72417	0.045723	0.519308
KIF24	3.0992	0.041441	0.517783
OR4C46	4.5086	0.045767	0.519308
WFDC5	5.3995	0.041501	0.517783
TSSK6	2.326	0.045855	0.519308
CYP3A7	1.5691	0.045882	0.519308
KRT222	5.3765	0.045891	0.519308
WISP3	4.7906	0.045951	0.519308
OR1I1	4.4745	0.045974	0.519308
GAP43	5.1207	0.046014	0.519308
NHEJ1	5.1057	0.046056	0.519308
CLEC16A	4.5112	0.046077	0.519308
C11orf65	5.2134	0.046082	0.519308
PCCA	3.6961	0.046104	0.519308
JDP2	-2.1928	0.17801	0.845218
SLC30A6	4.8079	0.046107	0.519308
USP18	4.9828	0.046138	0.519308
RNF113B	4.929	0.046148	0.519308
TMCC2	4.1641	0.046166	0.519308
NKIRAS1	3.5265	0.046219	0.519308
AADAC	4.2209	0.046279	0.519308
PXN	4.3431	0.04628	0.519308
ACTL8	5.0427	0.046307	0.519308
FES	-3.1275	0.38098	0.955574
ASNA1	5.1898	0.046332	0.519308
LY6G6C	4.5188	0.046351	0.519308
ZNF699	3.7423	0.046375	0.519308
EML3	4.6962	0.046414	0.519308
LAPTM5	5.0974	0.046416	0.519308
ZMYND19	1.573	0.046417	0.519308
ATCAY	-1.3906	0.39762	0.962395
PLEKHG2	-0.6511	0.5918	1
DDHD2	5.2622	0.046461	0.519308
SLC6A2	1.8921	0.046485	0.519308
MSI2	4.1289	0.046491	0.519308
NOXA1	4.4243	0.0465	0.519308
TMEM238	4.6426	0.046524	0.519308
LINGO1	5.246	0.046532	0.519308
RSPH3	5.255	0.046543	0.519308
KAT8	-1.4831	0.52097	0.998881
SNX24	5.1867	0.046563	0.519308
ELMOD2	4.9623	0.04659	0.519311
SPTLC2	5.0065	0.042163	0.517824
ERICH6B	5.0135	0.046679	0.520001
LOC100129924	4.5132	0.04672	0.520138
QTRTD1	4.7888	0.046796	0.520138
CTLA4	-2.9522	0.43098	0.969986
HRASLS2	4.8051	0.046827	0.520138
ADAMTSL1	-1.7262	0.053442	0.673114
ZNF704	5.1747	0.046855	0.520138
FADS6	5.0678	0.04691	0.520284
ISM1	4.6494	0.046983	0.520284
OR6C70	4.4401	0.046985	0.520284
C8orf59	2.5995	0.047025	0.520284
CEP85L	5.1835	0.047041	0.520284
PTTG1IP	5.2497	0.047061	0.520284
SLC4A10	4.8081	0.047112	0.520284
MX2	5.0972	0.047193	0.520284
NUDT8	4.4118	0.047211	0.520284
RAB10	4.9045	0.047221	0.520284
RAB33A	4.529	0.047231	0.520284
WISP1	4.5429	0.047236	0.520284
METTL9	-0.57601	0.37103	0.951054
BCL2L12	3.4274	0.047249	0.520284
STX2	4.8533	0.047362	0.521021
TMLHE	-0.063329	0.56208	1
RECQL4	3.9204	0.047413	0.521021
IZUMO4	4.4756	0.047457	0.521021
ERVFRD-1	-1.6316	0.21183	0.870457
LRRC72	1.3623	0.04748	0.521021
JAM3	4.8032	0.04754	0.521275
CPN1	-0.44961	0.79415	1
LIPG	-2.0267	0.14954	0.812547
PLP1	4.8309	0.047678	0.521803
EFCAB5	4.6778	0.047722	0.521803
OR8B4	4.5652	0.047726	0.521803
KRTAP6-1	4.5217	0.047742	0.521803
ZNF268	4.0143	0.047792	0.521998
KPNA7	4.1718	0.047866	0.521998
CT47B1	5.2555	0.04788	0.521998
PLEKHA5	4.3226	0.047892	0.521998
PSD3	4.0622	0.047933	0.521998
CXorf40B	4.8616	0.047941	0.521998
PDZK1	-1.704	0.7888	1
XPR1	5.2204	0.048062	0.522158
RBM14-RBM4	4.2892	0.048063	0.522158
CLDN3	4.2318	0.048108	0.522158
LHFPL4	1.8846	0.048122	0.522158
HSD17B8	4.1778	0.048124	0.522158
MGAM	4.6692	0.048174	0.522158
SULT1C4	3.9976	0.04819	0.522158
ZNF154	1.0322	0.043383	0.518052
EFHB	5.1949	0.048211	0.522158
TNFRSF25	3.6164	0.04829	0.522515
DNAH6	4.5492	0.048304	0.522515
ARHGAP9	0.080822	0.04838	0.522802
ABHD13	5.0741	0.048424	0.522816
POU5F2	4.3968	0.048495	0.522816
NSUN5	5.0712	0.048539	0.522816
IFITM3	3.0154	0.043661	0.51845
PMF1-BGLAP	-2.9994	0.22616	0.885927
ZNF706	4.7276	0.048642	0.522816
SKA1	4.842	0.048707	0.522816
H1FOO	5.0754	0.048707	0.522816
CD151	4.3041	0.048717	0.522816
SPRR2G	3.9441	0.04875	0.522816
TAGLN3	5.0845	0.048814	0.522816
LIFR	4.6627	0.048815	0.522816
C1orf189	1.4303	0.048836	0.522816
SAP30L	4.9058	0.04887	0.522816
CSNK1E	4.7591	0.048882	0.522816
CYP2F1	4.5758	0.048883	0.522816
MTR	4.0548	0.048903	0.522816
FRMD6	4.8333	0.048915	0.522816
CLMN	3.4663	0.048981	0.522816
PCNXL3	5.0139	0.049004	0.522816
SLC25A14	2.3812	0.049018	0.522816
ZNF836	4.6177	0.049034	0.522816
SULT1A2	4.1002	0.049051	0.522816
LIM2	3.9228	0.049068	0.522816
PEX16	-1.2208	0.46428	0.978613
HS6ST1	5.0221	0.049197	0.522816
NABP2	4.8092	0.04922	0.522816
ZNF878	5.3681	0.049242	0.522816
UBQLNL	4.855	0.049256	0.522816
TMPRSS11D	2.9768	0.049265	0.522816
CIPC	-2.5291	0.47799	0.984178
GLRA2	4.1541	0.04931	0.522816
NOMO3	4.6589	0.049333	0.522816
CST4	4.6418	0.049351	0.522816
ZNF17	4.1171	0.049395	0.522816
TCL1A	3.7392	0.049405	0.522816
ODF2L	5.1326	0.049421	0.522816
MNS1	5.1214	0.049494	0.523163
PPP1R2	-1.7319	0.71224	1
SCARA3	4.228	0.049536	0.523163
PTP4A1	4.5943	0.049697	0.524406
CDH17	4.3077	0.049712	0.524406
LRRC73	-2.3678	0.48198	0.985556
IGSF22	-1.6019	0.73235	1
DEGS2	5.4372	0.049813	0.524406
DDX50	-1.5428	0.21408	0.872266
SLN	4.3666	0.049841	0.524406
VSTM4	3.9287	0.049845	0.524406
CSTF1	-1.5199	0.23126	0.88898
KRT28	4.8118	0.049949	0.524913
PLEKHA4	2.1608	0.050025	0.525222
ZDHHC9	5.2354	0.050045	0.525222
KRTAP3-2	3.1606	0.050086	0.525222
PANK1	4.144	0.050088	0.525222
SLC25A39	4.1033	0.050171	0.525623
SH2D3A	4.4725	0.050187	0.525623
CACNG1	-1.2647	0.51545	0.997396
TST	4.9429	0.050289	0.526175
TTC24	5.1584	0.050431	0.526876
RASAL2	5.261	0.050431	0.526876
OTOF	-2.7557	0.29822	0.920422
IGFBP2	3.7495	0.050514	0.527378
MTCP1	3.2053	0.050655	0.527874
ST6GALNAC1	4.6903	0.050671	0.527874
HSFX1	3.9145	0.050672	0.527874
SIGLEC9	4.9233	0.050814	0.528876
MAPRE2	4.6219	0.050845	0.528876
ALDH1A1	3.4522	0.050851	0.528876
SNX16	4.3834	0.050902	0.529111
EIF3M	2.1739	0.051001	0.529622
COX7A2	-1.2711	0.22324	0.881439
NEU3	5.131	0.051076	0.529781
TSSC4	-1.7832	0.57032	1
ANAPC16	2.4392	0.051134	0.529781
SLC17A9	5.0303	0.051153	0.529781
PDHB	3.4606	0.05116	0.529781
STAU1	4.1906	0.051211	0.529932
CHAMP1	4.0731	0.051232	0.529932
FBXO40	4.2225	0.051314	0.529932
TRIM13	-1.7405	0.88147	1
VPS51	-2.1222	0.59057	1
GCK	4.7251	0.051372	0.529932
PRDM5	4.0209	0.051383	0.529932
COG7	1.3501	0.051399	0.529932
ZNF316	4.8601	0.051462	0.530036
FRK	4.5024	0.051497	0.530082
VPS72	-0.065485	0.44935	0.974776
MS4A7	-3.6458	0.046908	0.660091
AK9	5.0717	0.051609	0.530082
VIPAS39	4.0633	0.051613	0.530082
FAM218A	-0.23024	0.71255	1
POM121	2.6759	0.051694	0.530082
MIR1-1HG	5.2506	0.051713	0.530082
TRIM43	4.0772	0.051773	0.530082
NEXN	3.0173	0.051789	0.530082
ADM5	5.4172	0.046077	0.519308
SAMD5	3.8207	0.051799	0.530082
ATP1A3	4.1088	0.051799	0.530082
DLG3	0.95648	0.051838	0.530196
TOPBP1	-1.4707	0.73915	1
PNMAL2	4.7405	0.051916	0.530383
ENPP6	4.6656	0.05194	0.530383
CHIT1	4.5028	0.05198	0.530517
PHF23	-3.9265	0.18813	0.852267
CDAN1	5.045	0.052126	0.531435
EBPL	4.0168	0.048207	0.522158
SIGLEC12	5.1969	0.052165	0.531553
GXYLT1	3.9131	0.05225	0.532041
PUS1	4.7255	0.052269	0.532041
OR7A17	4.0274	0.048326	0.522515
DNAJC8	2.9641	0.052383	0.532917
LIN52	-3.8144	0.78316	1
NLRP2	4.7597	0.052517	0.533714
TLE1	4.1704	0.052666	0.534814
FHOD3	-1.705	0.54669	1
RSRC2	-1.3638	0.59029	1
RAB3IL1	1.9568	0.052709	0.534814
MCHR1	5.157	0.052745	0.534898
TELO2	1.9571	0.052822	0.535296
TNFRSF13B	-1.6786	0.71978	1
C16orf54	3.509	0.052869	0.535296
SLC25A13	1.2956	0.052911	0.535437
EPS15L1	4.8282	0.052999	0.535596
ATP13A2	3.8328	0.053012	0.535596
SYDE1	4.4641	0.053014	0.535596
HES2	4.2495	0.053099	0.535596
SLC1A3	4.4801	0.053117	0.535596
WDR3	-0.78097	0.46827	0.980325
ZNF467	4.3411	0.053123	0.535596
ZBTB18	1.1357	0.053172	0.535673
PCDH9	4.5823	0.053186	0.535673
SERPINA9	4.0318	0.0533	0.536533
RMI2	4.5881	0.053336	0.536552
ARSG	4.8714	0.053358	0.536552
HOXD8	5.1506	0.053431	0.536735
FNTA	-2.7805	0.25544	0.899248
MYCN	4.5242	0.05355	0.536735
ADGRF5	4.3076	0.053554	0.536735
HEATR5B	1.9618	0.053579	0.536735
FNIP2	5.0337	0.053636	0.536735
GNPDA1	3.279	0.05365	0.536735
ZCCHC12	1.5145	0.053653	0.536735
SLC5A2	4.3782	0.053762	0.536735
ZNF7	4.3843	0.053771	0.536735
FUT9	4.41	0.053799	0.536735
LAS1L	-1.9704	0.063406	0.686889
OXNAD1	4.7168	0.053866	0.536735
TGOLN2	5.1074	0.053878	0.536735
PFAS	-0.27383	0.50846	0.995879
HHLA3	4.1903	0.053946	0.536735
TGM3	3.8171	0.053953	0.536735
PRPH	5.2263	0.053962	0.536735
H2AFY2	4.7936	0.053993	0.536735
NDUFAF2	5.1551	0.054012	0.536735
BRICD5	4.1158	0.054015	0.536735
GLT6D1	-0.97971	0.61799	1
DBX1	4.4314	0.054022	0.536735
ZNF721	4.396	0.054104	0.537274
LGR4	4.6546	0.054144	0.537391
HSFY1	4.8893	0.054276	0.538131
DPH5	-2.1212	0.76613	1
WFDC10B	4.818	0.054344	0.538262
ABHD14A	3.5462	0.0544	0.538532
ENDOV	3.8188	0.054438	0.538615
MLLT4	3.5322	0.054465	0.538615
OR56B4	2.0644	0.05456	0.538679
OPN1MW2	4.9258	0.054561	0.538679
HIST1H2AK	2.1581	0.054578	0.538679
SDHAF1	4.8876	0.054584	0.538679
WDR60	4.7173	0.054676	0.53931
RBSN	-0.70647	0.69376	1
BRF2	-0.67302	0.80219	1
RWDD3	5.139	0.054865	0.540481
LOC101928436	-2.7078	0.46827	0.980325
CYP2A13	3.9827	0.055012	0.540503
PCED1B	5.1687	0.055037	0.540503
PROM2	1.3669	0.055041	0.540503
ZCCHC13	4.2991	0.055055	0.540503
KRTAP11-1	-0.47179	0.5731	1
DPH3	4.1792	0.0551	0.540503
CASC10	3.8669	0.055101	0.540503
CLCF1	-1.7269	0.017877	0.542526
ST7	1.6273	0.055147	0.540522
GGN	5.1459	0.055203	0.540522
NUAK2	5.1236	0.055224	0.540522
TTLL9	4.9638	0.055263	0.540522
C5orf47	3.6158	0.055296	0.540522
PRR11	4.1327	0.055324	0.540522
SLCO2B1	3.2829	0.055348	0.540522
IFITM5	-0.5619	0.41931	0.9661
TSC22D1	4.7021	0.055364	0.540522
MCF2L	4.5252	0.055402	0.540615
SERPINI2	4.7569	0.055449	0.540794
SLCO4C1	4.6854	0.055503	0.541048
HTR3E	-1.0244	0.4834	0.985556
SRF	1.8748	0.05565	0.541924
CD101	-2.1732	0.32725	0.931359
ACBD4	4.2343	0.055789	0.542489
CDCA3	-0.8987	0.39908	0.962558
SPSB2	3.7829	0.055834	0.542489
PPP3CC	4.5207	0.055849	0.542489
ATF4	5.3057	0.049302	0.522816
IL23R	4.8239	0.055943	0.543114
KLB	4.8826	0.055993	0.543114
TBC1D17	4.7206	0.056101	0.543114
ZNF641	4.6884	0.056115	0.543114
ATRAID	4.5772	0.056122	0.543114
UGDH	4.5336	0.056141	0.543114
HS3ST1	3.8453	0.056141	0.543114
CT47A5	3.5192	0.056141	0.543114
WIBG	1.5369	0.056435	0.545202
PHYHIPL	3.9383	0.056437	0.545202
KLHL4	3.9153	0.056459	0.545202
OR2AE1	4.8744	0.056471	0.545202
ACTN4	5.0368	0.056627	0.546024
PER3	5.0796	0.056642	0.546024
CCDC61	4.7916	0.056666	0.546024
CXCL1	3.8323	0.05667	0.546024
NCDN	2.6672	0.056879	0.546686
SLC25A43	1.681	0.056907	0.546686
PANO1	4.6713	0.05694	0.546686
CASP8	4.4914	0.056946	0.546686
BCKDK	1.1874	0.056987	0.546686
COMP	-2.8228	0.45248	0.976341
CFP	4.881	0.057051	0.546686
BCL2L14	4.2188	0.057054	0.546686
ZNF800	4.011	0.057084	0.546705
KBTBD12	4.0767	0.057183	0.547183
CACNA2D4	4.8558	0.057191	0.547183
KCNJ10	5.1624	0.057259	0.547553
DPYSL5	4.786	0.057301	0.547686
BCL7B	4.5741	0.057397	0.548151
USE1	4.9461	0.057414	0.548151
HNRNPCL3	-1.6911	0.18145	0.848767
SMARCA5	2.2203	0.057633	0.549759
POGZ	4.3084	0.057693	0.550026
BCL2	-2.632	0.41759	0.96471
CCDC57	5.2154	0.057888	0.550974
[truncated: 17,115 more rows]
