# Supplementary material for: ZAP targets aberrant mRNA transcripts encoding proteins with defective signal peptides for degradation
Source: EMBO J. 2026 Mar 12;45(8):2638–65. doi: 10.1038/s44318-026-00720-4 (PMC13084044; doi:10.1038/s44318-026-00720-4)
Supplement: Supplementary file 4 — Data Set EV2 [file 44318_2026_720_MOESM4_ESM.xlsx]

## Sheet: Info
Differential gene expression analysis of ZAP KO cells
Column headings and abbreviations
column name	definition
Gene	Gene name
LFC	log2 fold change of abundance comparing ZAP KO to parental background
pvalue	p-value determined by DESeq
padj	adjusted p-value using Benjamin-Hochberg method

## Sheet: Dataset EV2
Gene	log2FoldChange	pvalue	padj
IFITM3	-3.55896	6.70791e-291	1.07716e-286
VCX	-3.19823	9.95098e-228	7.98964e-224
EGR1	-3.71601	2.80621e-219	1.50207e-215
CD44	-3.2015	4.82706e-215	1.93782e-211
HSPB1	-2.9571	1.39181e-160	4.46993e-157
IFITM2	-2.90828	2.54757e-156	6.81814e-153
IFITM1	-2.7502	2.14401e-154	4.91837e-151
MAGEA4	4.40504	2.54446e-154	5.10736e-151
IGFBP4	-2.69287	5.33869e-152	9.52541e-149
CD24	-2.57154	1.01105e-147	1.62354e-144
CA1	3.30738	1.36983e-139	1.9997e-136
EPHB6	-2.28768	3.23154e-126	4.32433e-123
ZYX	-2.51023	1.8535e-120	2.2895e-117
TSPAN18	-2.96508	3.78587e-114	4.34239e-111
COL5A1	-2.62487	2.80231e-102	2.99997e-99
ZNF385A	-2.95526	2.50905e-101	2.51814e-98
FCGR2A	-2.12581	4.73998e-101	4.47733e-98
ATF5	2.35792	5.15766e-99	4.6012e-96
RNASET2	-1.98388	3.71676e-96	3.14125e-93
TP53I11	-3.12636	6.16551e-96	4.95029e-93
DHRS2	2.04186	1.17273e-95	8.96748e-93
AKAP6	-2.15199	3.04729e-91	2.22425e-88
RPL28	-1.93044	2.38432e-88	1.66467e-85
TMEM176B	-4.35207	1.85136e-85	1.23872e-82
HMGA2	-4.30627	3.79435e-85	2.43719e-82
RIN3	-3.07671	9.96077e-83	6.15192e-80
MTRNR2L6	-1.92354	8.19829e-81	4.87586e-78
RPS6KA2	-2.59311	4.51059e-79	2.58682e-76
DLX4	-4.05704	3.19231e-77	1.76766e-74
COL23A1	-2.9196	7.28532e-75	3.89959e-72
DHRS9	-5.07243	2.879e-74	1.49132e-71
PSMA2	2.28329	8.70662e-73	4.36909e-70
SH3BGRL3	-2.18271	3.41807e-72	1.66325e-69
PSMD14	2.10976	7.32206e-72	3.45817e-69
EIF1	1.73993	1.13445e-70	5.20485e-68
SERPING1	-3.39175	2.91895e-70	1.30201e-67
CMTM7	-3.33473	4.51526e-70	1.95962e-67
MS4A3	-3.33647	1.13381e-68	4.79126e-66
PRTG	-2.22979	6.54349e-68	2.69424e-65
EPCAM	4.36282	2.67509e-67	1.07392e-64
DLK1	-1.87429	9.83751e-67	3.85294e-64
CHST2	-2.06438	1.14606e-66	4.38179e-64
ASNS	2.07658	1.95623e-65	7.30537e-63
GALM	-2.16714	3.43672e-65	1.25425e-62
ATP6V0C	-1.91663	1.87398e-64	6.68721e-62
HIST1H2AA	2.58401	1.48203e-63	5.17358e-61
PKLR	2.44405	1.99147e-62	6.80406e-60
EIF2AK1	1.58463	5.80095e-62	1.94066e-59
PHLDA2	-2.87014	7.13058e-62	2.33679e-59
AR	-3.54044	8.03295e-62	2.57986e-59
HMGA1	-1.72842	6.12099e-61	1.92727e-58
MYADM	-1.90358	2.16081e-58	6.67274e-56
CACNA1H	-3.2459	2.92351e-58	8.85769e-56
FABP5	-2.73576	7.52454e-58	2.23758e-55
GARS	1.555	4.21201e-57	1.22975e-54
SRGN	2.41431	8.81347e-57	2.52726e-54
SYTL5	-2.23397	1.96766e-56	5.54327e-54
FXYD5	-1.72651	3.66072e-55	1.01351e-52
COX7C	1.60388	4.42795e-55	1.20515e-52
SLC7A11	3.24045	5.58219e-55	1.49398e-52
ARL6IP1	1.75599	6.97999e-55	1.83745e-52
HDLBP	1.48671	8.40783e-55	2.17763e-52
CCT6A	1.48638	1.07303e-54	2.73502e-52
RPL7	1.54792	4.67639e-54	1.17333e-51
MIF	-1.59824	3.26182e-53	8.0582e-51
H2AFV	1.66406	5.85164e-53	1.42372e-50
LRRC4B	-2.39698	2.12738e-52	5.09873e-50
PODXL	-2.18983	2.74577e-52	6.48404e-50
LCP2	-1.78182	3.92395e-52	9.13199e-50
PSAT1	2.11176	1.33729e-51	3.06774e-49
EPRS	1.56783	1.5389e-51	3.4805e-49
NOTCH2	-2.1264	1.73733e-51	3.87473e-49
H2AFZ	1.57948	1.95748e-51	4.30591e-49
CD74	-3.77766	4.18764e-51	9.08719e-49
RPS11	-1.43922	6.46151e-51	1.38345e-48
TAF10	-1.81074	1.26398e-50	2.67066e-48
RAC2	-1.607	1.53946e-50	3.21048e-48
RAD21	1.66844	2.4967e-50	5.13999e-48
DIRAS3	-1.89758	2.68233e-50	5.45226e-48
ABCE1	1.61909	3.19099e-50	6.40511e-48
KRT8	-1.3336	3.92784e-50	7.78682e-48
FAM171A1	-2.34285	1.80477e-49	3.53428e-47
ADH5	1.90043	2.49447e-49	4.82604e-47
PHGDH	1.71512	3.45792e-49	6.61039e-47
DDIT4	1.55713	9.03505e-49	1.70688e-46
PAGE1	1.98501	1.73467e-48	3.239e-46
EIF3B	1.37405	3.64212e-47	6.72243e-45
HBE1	1.73044	6.37651e-47	1.16357e-44
MUC4	-1.80192	8.99627e-47	1.62317e-44
EHD2	-1.75056	3.26916e-46	5.83291e-44
NMU	1.73542	7.964e-46	1.40534e-43
PRKCB	1.39881	1.05109e-45	1.83461e-43
RPL23A	-1.58168	1.28865e-45	2.22506e-43
ADAMTS9	-3.77877	3.70907e-45	6.33619e-43
CALB1	-2.9237	4.01059e-45	6.77917e-43
CEBPG	1.86007	1.10588e-44	1.84981e-42
CLCN3	1.67296	1.69554e-44	2.8069e-42
HMGB2	1.59654	3.13661e-44	5.13955e-42
TMC5	3.22048	3.37033e-44	5.46675e-42
TMSB4X	1.5028	9.10288e-44	1.46174e-41
PRUNE2	-1.81371	2.67021e-43	4.24537e-41
ATAD2	1.61875	3.19652e-43	5.03232e-41
VCX3A	-2.07477	7.29867e-43	1.13788e-40
HMBS	1.9258	1.00826e-42	1.55679e-40
TSPAN13	1.89212	1.15914e-42	1.77272e-40
GBP5	-2.3341	1.64874e-42	2.49769e-40
RPS23	1.31135	5.00235e-42	7.50727e-40
ZNF556	3.70786	5.61792e-42	8.35301e-40
HIST1H2BA	2.72239	1.32061e-41	1.94554e-39
GRB10	1.57444	2.00427e-41	2.92587e-39
PRKCE	-2.21567	2.1754e-41	3.14708e-39
METTL9	1.48629	5.10612e-41	7.3209e-39
COMMD3-BMI1	1.56934	8.69166e-41	1.23514e-38
G3BP2	1.49914	1.19812e-40	1.68767e-38
BCAS1	2.9297	1.23731e-40	1.72771e-38
PHF17	1.8321	1.25957e-40	1.74364e-38
RPS27A	1.33037	1.4958e-40	2.05295e-38
GAD1	-1.5308	1.51548e-40	2.06233e-38
NRGN	-2.936	4.21981e-40	5.69426e-38
SMIM3	-2.18975	5.41815e-40	7.25039e-38
AARS	1.26068	5.46838e-40	7.25712e-38
BHLHE40	-1.18792	1.2551e-39	1.65199e-37
IDH1	1.86543	1.58604e-39	2.07062e-37
SLC39A4	-2.02791	1.78154e-39	2.30709e-37
SPRY4	-1.83979	2.06927e-39	2.65827e-37
RHOG	-1.64618	3.44473e-39	4.39011e-37
SPCS3	1.41959	3.78201e-39	4.78201e-37
RALA	1.56542	5.8185e-39	7.29949e-37
RPL6	1.25062	6.07118e-39	7.55745e-37
RAB27B	-4.56884	7.19344e-39	8.88556e-37
HIST1H4B	1.48075	1.03524e-38	1.269e-36
CITED2	-1.94538	1.85656e-38	2.25853e-36
NOP10	-1.76279	3.31493e-38	4.00234e-36
CREB3L1	-2.08295	3.52702e-38	4.22663e-36
TOP2A	1.36849	4.99083e-38	5.9365e-36
PRC1	1.39852	7.52003e-38	8.87916e-36
HIVEP2	-3.05084	7.97291e-38	9.34519e-36
FAM92A1	-2.13387	8.3981e-38	9.77222e-36
MARS	1.31759	9.14578e-38	1.05657e-35
2025-09-02	1.45031	9.28596e-38	1.0651e-35
FGFR1	-2.69051	1.03892e-37	1.18319e-35
BC040860	-2.68384	1.40133e-37	1.58469e-35
GIMAP6	-3.58424	1.46043e-37	1.63998e-35
HIST2H2BE	-1.36311	1.57231e-37	1.75334e-35
HIST1H1D	1.64175	1.85735e-37	2.05692e-35
GYPA	1.69981	2.09892e-37	2.30853e-35
FN1	-1.49413	2.11524e-37	2.31065e-35
ANTXR1	-1.85292	3.05488e-37	3.31455e-35
FECH	1.54731	5.70718e-37	6.15073e-35
KIF22	1.5738	8.86945e-37	9.49505e-35
RPL36A-HNRNPH2	-1.37812	1.07548e-36	1.14371e-34
2025-09-11	1.38575	1.7235e-36	1.82079e-34
GPR98	1.7102	2.96635e-36	3.11331e-34
GAREM	-2.15595	3.48031e-36	3.62902e-34
BZW2	1.50308	3.96107e-36	4.10367e-34
RPL34	1.1692	5.81389e-36	5.98458e-34
RBBP7	1.54325	6.21836e-36	6.36015e-34
RHD	1.95907	8.09477e-36	8.22695e-34
MPP1	1.40066	1.06215e-35	1.0727e-33
LSM5	2.42187	1.3651e-35	1.37005e-33
S100A11	-1.32731	1.56292e-35	1.55885e-33
FKBP2	-1.70381	1.75679e-35	1.74139e-33
ICOSLG	-2.44691	2.2204e-35	2.18743e-33
CLIP2	-1.97944	3.1971e-35	3.13043e-33
ANO3	-1.99437	5.12777e-35	4.9904e-33
DDA1	-1.52865	5.29688e-34	5.12394e-32
HLA-C	-2.08302	5.53369e-34	5.32096e-32
SPTA1	2.31548	6.18692e-34	5.91366e-32
RPL31	1.10672	8.92333e-34	8.47875e-32
GALNT4	-1.71332	9.14222e-34	8.63563e-32
RTN4	1.30907	1.84331e-33	1.73099e-31
CNN2	-1.29222	2.2338e-33	2.08548e-31
POLR2J	-1.63543	4.12998e-33	3.83348e-31
FAM213A	1.51806	6.04226e-33	5.57624e-31
IKZF2	-3.08463	8.41511e-33	7.72171e-31
AFAP1	-1.52664	8.77145e-33	8.00296e-31
SH2D2A	-2.09578	9.23747e-33	8.38052e-31
OR51B4	-1.83956	9.68805e-33	8.73993e-31
DNAAF3	-1.71965	1.35807e-32	1.21832e-30
PPP1R11	-1.34915	2.28138e-32	2.03524e-30
NAV2	-1.69519	2.7765e-32	2.46326e-30
PNPLA2	-1.52601	3.65816e-32	3.22762e-30
PPAT	1.64304	6.97292e-32	6.11864e-30
SET	1.1692	7.25324e-32	6.33003e-30
ARL6IP4	-1.66801	7.5332e-32	6.53882e-30
FAM69C	-2.21796	1.04622e-31	9.03234e-30
UBALD1	-2.03476	1.28955e-31	1.10735e-29
C7orf41	1.79569	1.41952e-31	1.21248e-29
IARS	1.19143	1.48072e-31	1.25806e-29
UBALD2	-1.66667	1.5806e-31	1.33586e-29
BUB1	1.27352	1.90256e-31	1.59954e-29
HDAC2	1.34224	2.39991e-31	2.00717e-29
MCM6	1.3131	2.99846e-31	2.49478e-29
NAA15	1.36066	4.00374e-31	3.31402e-29
PPIH	-1.23792	4.13066e-31	3.40155e-29
NEK2	1.5391	5.5587e-31	4.55417e-29
NDUFA4	1.44823	6.6955e-31	5.45768e-29
UBL5	1.50331	6.74009e-31	5.46628e-29
TLK1	1.20159	8.97222e-31	7.24e-29
SEPHS2	1.39166	9.5404e-31	7.65999e-29
TRPV6	-2.95119	1.1051e-30	8.82871e-29
HIST1H2BD	1.2205	1.35118e-30	1.07412e-28
C15orf39	-1.38669	1.5102e-30	1.19462e-28
SPI1	-1.74032	1.67673e-30	1.31985e-28
ZFP36L1	-1.54033	1.91319e-30	1.49863e-28
PSMA4	1.27426	2.25011e-30	1.75399e-28
NCKAP1	1.27285	2.3407e-30	1.81579e-28
PVRL2	-1.28527	2.40418e-30	1.85607e-28
TOMM40	-1.13042	2.44586e-30	1.87922e-28
OSTC	1.43684	2.50599e-30	1.91625e-28
TK1	1.48298	2.84897e-30	2.16819e-28
AIM1	-2.34212	2.88338e-30	2.17377e-28
NDUFA10	1.44367	2.87695e-30	2.17377e-28
NBAS	1.13178	4.38617e-30	3.29126e-28
PDLIM1	-1.13928	5.2494e-30	3.92069e-28
UQCRFS1	1.72313	5.98532e-30	4.44964e-28
VPS13D	1.11671	6.31358e-30	4.67205e-28
FAM175A	1.58114	8.61259e-30	6.34408e-28
STAR	1.40245	1.00874e-29	7.39654e-28
SNRPE	1.30352	1.54781e-29	1.12976e-27
AIG1	-1.89304	1.84017e-29	1.33708e-27
UQCRC2	1.2725	2.08881e-29	1.51091e-27
GIMAP1-GIMAP5	-3.15474	2.36166e-29	1.70061e-27
ZNF783	-4.29638	2.54811e-29	1.82668e-27
BCL2	-1.92926	2.67024e-29	1.90572e-27
MLF1IP	1.77771	3.35231e-29	2.38192e-27
ADSL	1.21552	4.71637e-29	3.33637e-27
HIST1H4J	2.02565	5.03632e-29	3.54707e-27
SLC25A23	-1.28885	5.4472e-29	3.8197e-27
ZNF580	-1.94085	7.14284e-29	4.98694e-27
SNRPA	-1.24931	7.36199e-29	5.1177e-27
RPS3A	1.24563	1.008e-28	6.94697e-27
CCNY	1.2415	1.0069e-28	6.94697e-27
RPS12	1.1184	1.04629e-28	7.18004e-27
VCX3B	-1.50148	1.05624e-28	7.21752e-27
FOSL1	-1.61289	1.45575e-28	9.90527e-27
GSTO1	1.28985	1.7611e-28	1.19324e-26
CCT5	1.02502	1.81316e-28	1.22335e-26
GTPBP4	1.25497	2.16971e-28	1.45779e-26
SUN1	1.5196	2.55668e-28	1.71063e-26
POLR2B	1.54786	2.61887e-28	1.74497e-26
LOC100129361	-1.44548	2.71603e-28	1.80223e-26
FSTL1	-3.57081	3.35431e-28	2.2166e-26
NACA	0.992096	4.06738e-28	2.6768e-26
OAT	1.35335	4.48403e-28	2.93896e-26
TXN	1.46296	4.76264e-28	3.10888e-26
SKP1	1.23716	5.02101e-28	3.26427e-26
PCNA	1.45647	5.41668e-28	3.5073e-26
PSMD2	1.09058	6.23093e-28	4.01832e-26
PAICS	1.07544	6.55939e-28	4.21322e-26
NCAPG2	1.31302	6.59438e-28	4.21883e-26
PPDPF	-1.73004	6.64581e-28	4.23486e-26
SERPINF1	1.72014	6.82801e-28	4.33377e-26
RHCE	2.18993	7.57325e-28	4.78784e-26
NGLY1	1.34556	8.0786e-28	5.0873e-26
AKAP12	-2.41186	1.08037e-27	6.77677e-26
RELN	1.14752	1.09784e-27	6.83297e-26
HIST1H4C	1.07165	1.09711e-27	6.83297e-26
ADCYAP1	-4.1649	1.15064e-27	7.13399e-26
PLEC	-1.25379	1.16415e-27	7.18995e-26
UBE2E3	1.65543	1.21142e-27	7.45323e-26
ALDH1L2	1.97129	1.2515e-27	7.67044e-26
PHLDA1	-1.96785	1.34542e-27	8.21476e-26
MOB1B	1.22348	1.40437e-27	8.5422e-26
ANLN	1.71112	1.52733e-27	9.25503e-26
BST2	-1.09211	1.67593e-27	1.01173e-25
MTHFD2	1.21551	2.38299e-27	1.43319e-25
MBD6	-1.59854	3.02219e-27	1.81083e-25
CHERP	-1.3666	3.35861e-27	2.00493e-25
KITLG	-3.99344	3.60535e-27	2.14425e-25
PFDN6	-1.37937	3.80126e-27	2.25242e-25
IARS2	1.24123	4.52237e-27	2.66008e-25
MED15	-1.0082	4.52159e-27	2.66008e-25
CCND1	-1.51865	4.72096e-27	2.76676e-25
RAB27A	1.1685	5.07532e-27	2.96362e-25
RBM39	1.22864	5.18281e-27	3.01542e-25
CDC42EP1	-1.52967	5.36063e-27	3.10762e-25
HIST1H2BG	1.3675	5.47157e-27	3.16052e-25
CBX3	1.21619	6.33613e-27	3.64679e-25
MRPL32	1.67762	6.60006e-27	3.78513e-25
TGFB1	-1.00848	9.07035e-27	5.18333e-25
COL1A2	-3.97496	9.69628e-27	5.52138e-25
LITAF	-1.46448	1.07315e-26	6.08928e-25
ATP5G3	1.13363	1.19217e-26	6.74079e-25
FYB	-2.22161	1.33865e-26	7.54247e-25
RPL18A	-0.985722	1.37883e-26	7.74171e-25
C3	-1.68432	1.66351e-26	9.30753e-25
GRINA	-1.48698	2.5488e-26	1.42113e-24
LMNA	1.11758	2.94689e-26	1.63741e-24
SNX6	1.40806	3.31539e-26	1.83581e-24
CD68	-1.41961	3.49542e-26	1.92885e-24
OSBPL3	1.35071	3.52561e-26	1.93885e-24
CLIC4	1.18019	3.68579e-26	2.02001e-24
MS4A4A	-2.33799	4.57056e-26	2.4964e-24
ADCY6	-2.60232	4.8943e-26	2.66416e-24
COX8A	-1.22719	5.76603e-26	3.12807e-24
ETV6	-1.35693	6.03066e-26	3.26062e-24
CDCP1	-1.06813	6.83426e-26	3.6827e-24
KIF2C	1.12314	7.40555e-26	3.9772e-24
FERMT3	1.36921	7.52241e-26	4.0265e-24
THBS1	-2.93515	1.11614e-25	5.95446e-24
ZFHX2	-2.29231	1.16185e-25	6.17779e-24
DRAP1	-1.35603	1.1756e-25	6.2303e-24
GTF3A	1.25038	1.22193e-25	6.45452e-24
PLCG2	-1.70579	1.23675e-25	6.51137e-24
MMADHC	1.42911	1.32869e-25	6.97259e-24
HINT1	1.22886	1.5859e-25	8.29525e-24
LAPTM5	-1.35825	1.67992e-25	8.75852e-24
RAP1GDS1	1.44588	2.19072e-25	1.13846e-23
YIPF3	-1.41979	2.4097e-25	1.24823e-23
SEC61B	1.57072	2.835e-25	1.46381e-23
FASTKD1	1.38886	2.89376e-25	1.48936e-23
S100P	3.68045	3.71265e-25	1.90472e-23
GAB1	2.0895	3.7722e-25	1.92911e-23
C9orf16	-1.7167	3.85663e-25	1.96602e-23
KHDRBS3	-2.50399	3.87618e-25	1.96974e-23
RPL35	-0.975025	4.01349e-25	2.03308e-23
ALAS2	1.23075	6.15701e-25	3.10909e-23
CASP4	-4.0187	9.95333e-25	5.01036e-23
MAGI1	-1.08773	1.15059e-24	5.77378e-23
SLC2A3	-1.13707	1.20326e-24	6.01931e-23
FGFRL1	-1.62198	1.65845e-24	8.2706e-23
SLC25A3	1.0869	1.71226e-24	8.51254e-23
SNRPC	-1.09816	1.72478e-24	8.5483e-23
BCAT1	0.963955	1.90091e-24	9.39227e-23
STAM	1.27768	1.95533e-24	9.63149e-23
GRSF1	1.2524	1.99591e-24	9.80133e-23
MFGE8	-1.14514	2.18051e-24	1.06752e-22
CHCHD2	1.39857	2.29277e-24	1.11906e-22
MRPL4	-1.10574	2.47216e-24	1.20297e-22
IPO11	1.24337	2.59389e-24	1.25839e-22
BCAM	-2.11815	2.71419e-24	1.31279e-22
PIP4K2A	1.03247	3.25434e-24	1.56931e-22
CSNK2B	-1.10502	3.38713e-24	1.62846e-22
HIST1H1C	0.986805	3.76788e-24	1.80611e-22
ARHGDIA	-1.08234	4.06902e-24	1.94465e-22
SLC24A2	-2.3958	4.24388e-24	2.0222e-22
CD33	-1.29962	4.29091e-24	2.03856e-22
RGPD1	-4.23431	4.74363e-24	2.247e-22
VAT1	1.09977	4.96424e-24	2.34458e-22
CCDC85B	-1.60635	5.03091e-24	2.3691e-22
TPP1	-1.19125	5.08419e-24	2.38719e-22
BATF	-2.8706	5.15511e-24	2.41343e-22
NUSAP1	1.18405	6.12284e-24	2.85816e-22
EEF1A2	-1.68473	6.37365e-24	2.96661e-22
GM2A	-1.46993	7.32188e-24	3.39811e-22
PTPRU	-1.53529	7.43307e-24	3.43978e-22
MCM10	1.5372	7.51064e-24	3.46569e-22
IFLTD1	-3.57018	8.42985e-24	3.8787e-22
RUNX1T1	-2.14818	9.83961e-24	4.51441e-22
GPATCH4	-1.51616	1.03153e-23	4.71917e-22
HAT1	1.32493	1.0419e-23	4.75309e-22
MAF1	-1.16412	1.04611e-23	4.75876e-22
C7orf43	-1.78679	1.07289e-23	4.86681e-22
PLEKHA7	-1.27372	1.4055e-23	6.35762e-22
BPNT1	1.59164	1.47096e-23	6.635e-22
RPS8	0.89643	1.55897e-23	7.01232e-22
EFR3A	1.4329	1.63966e-23	7.35464e-22
LIPG	-2.43644	1.6991e-23	7.60005e-22
FKBP3	1.27918	1.74712e-23	7.79311e-22
TCN1	-1.86022	1.75398e-23	7.80205e-22
PFKP	1.12545	1.80533e-23	8.00827e-22
ETFA	1.03407	1.8681e-23	8.26388e-22
DYNLL1	1.0206	1.95692e-23	8.63303e-22
HIST1H1B	1.12722	2.01113e-23	8.84787e-22
TAL1	1.12093	2.0346e-23	8.92667e-22
MAD1L1	1.17626	2.07065e-23	9.06008e-22
TAF7	1.1891	2.12339e-23	9.26558e-22
PSMG3	1.69655	2.45391e-23	1.06788e-21
DNAJC19	1.65197	2.58502e-23	1.1219e-21
GUK1	1.23749	2.72571e-23	1.17977e-21
SLC30A10	2.61875	2.82101e-23	1.21774e-21
CD276	-2.31306	3.06943e-23	1.32142e-21
LBR	1.23005	3.1721e-23	1.36197e-21
OPTN	1.58682	3.49403e-23	1.49619e-21
C6orf48	-1.01267	4.08127e-23	1.74301e-21
ABCB10	1.5282	4.37586e-23	1.86386e-21
ASAP2	-1.5497	4.9581e-23	2.10628e-21
KHDRBS1	1.00097	5.42225e-23	2.29133e-21
SOCS2	-1.01292	5.41579e-23	2.29133e-21
GAL	-1.91559	5.70516e-23	2.40455e-21
CLTC	1.07351	6.14476e-23	2.58305e-21
TSPAN5	1.55228	6.32474e-23	2.64805e-21
UQCRH	-0.964077	6.33236e-23	2.64805e-21
RSL24D1	1.10344	7.26292e-23	3.0293e-21
SLMO2	1.21243	7.92715e-23	3.28926e-21
RAVER1	-1.13003	7.91168e-23	3.28926e-21
AIMP1	1.40167	8.22396e-23	3.40362e-21
AF279782	1.33181	8.56475e-23	3.53554e-21
ZMIZ1	-0.980647	8.80281e-23	3.6245e-21
TREML2	-1.83665	9.514e-23	3.90731e-21
ISPD	1.72732	1.12983e-22	4.62828e-21
GGT5	-2.99464	1.29096e-22	5.27488e-21
SPATS2L	-1.2881	1.2995e-22	5.29628e-21
DDX1	1.1561	1.32105e-22	5.3705e-21
SPAG16	-1.81972	1.54632e-22	6.27041e-21
METAP1	1.48947	1.75212e-22	7.08705e-21
KXD1	-1.01362	1.87109e-22	7.54922e-21
FAM46C	1.35883	2.16033e-22	8.69437e-21
SLC9A7	-2.53038	2.4212e-22	9.71992e-21
C1QBP	0.970544	2.76964e-22	1.1091e-20
ATN1	-1.1683	2.92164e-22	1.16706e-20
FOXN3	-1.34876	2.93985e-22	1.17142e-20
CCNA2	1.0552	2.99548e-22	1.19063e-20
ARHGAP26	-1.76676	3.02697e-22	1.20018e-20
PDE9A	-2.34538	3.32908e-22	1.31671e-20
PEA15	-1.11296	3.50353e-22	1.3823e-20
SRRM2	-0.908721	3.62175e-22	1.42544e-20
GBP4	-2.44888	4.07006e-22	1.59797e-20
TOP1MT	-1.0989	4.34998e-22	1.70371e-20
ABTB2	-1.60589	5.72822e-22	2.23805e-20
FHL3	-1.27398	5.95287e-22	2.32017e-20
GTF3C1	1.16539	6.00342e-22	2.33421e-20
CISD2	1.5499	6.20656e-22	2.40737e-20
COX7A2	1.16542	6.55708e-22	2.53719e-20
SDHA	1.01609	6.67688e-22	2.57734e-20
LUZP6	0.966956	7.08548e-22	2.7285e-20
DDX3X	0.93688	7.61472e-22	2.92363e-20
LRBA	1.1134	7.62859e-22	2.92363e-20
PTPMT1	-1.05075	8.39515e-22	3.20975e-20
RACGAP1	1.20478	9.06992e-22	3.4595e-20
NDUFB9	0.972991	1.01678e-21	3.86908e-20
ABHD5	1.26481	1.06781e-21	4.05364e-20
GGH	1.83712	1.13531e-21	4.29972e-20
MCM7	0.934922	1.17378e-21	4.43497e-20
RPL5	0.835834	1.18676e-21	4.47347e-20
UBFD1	1.29418	1.40027e-21	5.26592e-20
COCH	1.20806	1.55367e-21	5.81561e-20
PSMA6	1.02833	1.55368e-21	5.81561e-20
FZD3	-3.04673	1.6415e-21	6.13004e-20
PRKAR1B	1.38554	1.64607e-21	6.13286e-20
PRG3	-2.58772	1.75846e-21	6.53643e-20
WWTR1	-2.39557	1.87712e-21	6.96139e-20
SDC2	-2.51416	1.94236e-21	7.18673e-20
SRP72	0.986234	1.99903e-21	7.37941e-20
PERP	-2.00384	2.0125e-21	7.41211e-20
NDUFA3	-1.61547	2.06005e-21	7.56985e-20
TIMM22	-1.16055	2.15541e-21	7.90219e-20
SSR3	0.971766	2.17708e-21	7.96345e-20
SEL1L3	1.46128	2.19025e-21	7.99341e-20
HSD3B7	2.97042	2.41074e-21	8.77816e-20
BACH1	1.17585	2.50919e-21	9.11598e-20
ARHGAP1	-1.37476	2.72515e-21	9.87819e-20
MEST	1.51098	3.7435e-21	1.3539e-19
PSAP	0.907375	4.53317e-21	1.63581e-19
GDI2	0.915434	4.65713e-21	1.67678e-19
MYOF	-2.4217	4.72321e-21	1.69676e-19
SGK223	-2.60536	4.8985e-21	1.75581e-19
KCNN4	2.11813	5.80345e-21	2.07554e-19
RAB4A	1.19833	5.90767e-21	2.10812e-19
ABHD2	-1.14221	6.60597e-21	2.35208e-19
RNF213	1.0517	7.30955e-21	2.59683e-19
HTATIP2	1.30119	7.39055e-21	2.61404e-19
GABARAPL2	1.39979	7.38608e-21	2.61404e-19
ASPH	1.13631	7.46423e-21	2.6343e-19
PIM1	0.864893	7.67496e-21	2.70273e-19
RCN2	1.26124	7.7885e-21	2.73671e-19
LY6E	-0.997364	8.06196e-21	2.82662e-19
STK39	-1.59676	8.63025e-21	3.01927e-19
FMN1	-1.63846	8.98516e-21	3.1366e-19
CD53	-1.19814	1.09744e-20	3.82272e-19
ACPP	-2.05911	1.2704e-20	4.4156e-19
SYVN1	-1.44111	1.33972e-20	4.64649e-19
ANXA1	2.15982	1.39041e-20	4.81191e-19
GNAO1	-2.29337	1.40114e-20	4.83859e-19
DLGAP5	1.23005	1.42686e-20	4.91684e-19
TANK	1.49005	1.43839e-20	4.94598e-19
TNS4	-4.00735	1.49714e-20	5.13699e-19
RPS21	1.27907	1.59702e-20	5.468e-19
AGPAT4	1.31946	1.66318e-20	5.68241e-19
FKBP9	1.72765	1.69796e-20	5.78893e-19
C1orf43	1.02601	1.76608e-20	6.00843e-19
EEF2K	1.16609	1.78493e-20	6.0597e-19
CDK1	1.14112	1.83497e-20	6.21645e-19
ANXA2	0.941607	1.95402e-20	6.60582e-19
CORO1C	0.898759	2.05561e-20	6.93465e-19
SSX1	1.25646	2.06968e-20	6.9675e-19
FEV	-3.19105	2.10734e-20	7.07944e-19
POLR2L	-1.20306	2.42809e-20	8.13994e-19
DDX18	1.24175	2.46695e-20	8.25299e-19
NT5C	-1.33923	2.48308e-20	8.28968e-19
VCAN	-2.34101	2.64347e-20	8.80681e-19
SERPINB6	1.1143	2.68135e-20	8.91452e-19
TENM1	1.22178	2.73175e-20	9.06333e-19
LRRC16A	-1.75012	2.89408e-20	9.58209e-19
IGF2BP3	1.04493	2.94991e-20	9.74686e-19
MAK16	-1.19564	2.95658e-20	9.74883e-19
YARS	0.886008	3.02307e-20	9.94762e-19
YBX3	-0.870201	3.20232e-20	1.05159e-18
PLK1	1.02045	3.38725e-20	1.11005e-18
FKBP4	0.924684	3.51284e-20	1.14886e-18
FYTTD1	0.992986	3.65557e-20	1.19311e-18
WDR1	-0.90447	3.88932e-20	1.26683e-18
PRPS2	1.2688	4.08582e-20	1.32814e-18
DPY19L1	1.4695	4.32806e-20	1.40404e-18
COX6A1	-1.1886	4.71201e-20	1.52551e-18
CNOT6L	1.37951	5.06047e-20	1.63175e-18
CDR2	1.48361	5.05187e-20	1.63175e-18
SCLT1	1.37661	5.08677e-20	1.63694e-18
MRPS15	1.11058	5.28881e-20	1.69856e-18
2025-09-07	1.12543	5.72556e-20	1.83515e-18
AGPAT1	-1.057	5.90629e-20	1.88931e-18
CDKN2C	1.73587	5.98854e-20	1.91181e-18
HIST1H2BJ	0.964615	6.72944e-20	2.14407e-18
PHACTR1	-1.18358	6.9381e-20	2.20618e-18
RPS26	-1.14393	7.21402e-20	2.28938e-18
NNMT	-1.61093	7.28381e-20	2.30697e-18
RPL36	-0.827489	8.08125e-20	2.5545e-18
SRM	-0.896399	8.31962e-20	2.62469e-18
MIOS	1.61943	8.85333e-20	2.78759e-18
NCAPH	1.26174	8.95496e-20	2.81406e-18
PDIK1L	1.35643	9.6272e-20	3.01941e-18
NT5C3A	1.5433	1.00826e-19	3.15607e-18
ATXN10	1.312	1.04486e-19	3.26426e-18
NEK1	1.5326	1.06997e-19	3.33622e-18
ATP6V1C1	1.18417	1.08852e-19	3.3875e-18
DAZAP2	-1.07239	1.32607e-19	4.11877e-18
C16orf62	1.45396	1.36265e-19	4.2242e-18
PPA1	0.998384	1.43865e-19	4.45123e-18
GFOD1	-1.12608	1.52737e-19	4.71664e-18
RNF168	1.05764	1.5688e-19	4.83528e-18
CUL3	1.10914	1.60004e-19	4.92212e-18
COX6C	1.01614	1.83976e-19	5.64874e-18
VAMP8	-1.22557	1.88804e-19	5.7859e-18
AFF3	-1.69624	1.94744e-19	5.95658e-18
PIK3C2B	-1.94709	1.96514e-19	5.99927e-18
ENO2	1.50135	1.96936e-19	6.00074e-18
KDELR1	-0.930189	1.99208e-19	6.05847e-18
ZNF692	-1.28778	2.01257e-19	6.10924e-18
MAD2L1	1.26082	2.03853e-19	6.17637e-18
MELK	1.41055	2.1325e-19	6.4489e-18
GCLM	1.42658	2.14492e-19	6.47428e-18
SAP18	-1.20859	2.21193e-19	6.66401e-18
ZHX1	1.02375	2.24926e-19	6.7638e-18
PIP5K1C	-1.00897	2.39569e-19	7.18827e-18
PYGL	-1.10184	2.39937e-19	7.18827e-18
NUP54	1.3358	2.42486e-19	7.25111e-18
PTTG1	1.02635	2.66234e-19	7.94645e-18
ANXA6	-1.03313	2.84095e-19	8.46381e-18
NAV1	-1.09758	3.29209e-19	9.78971e-18
ZNF593	-1.25446	3.38326e-19	1.00422e-17
KLHL8	1.40593	4.0254e-19	1.19262e-17
OST4	-0.945681	4.30462e-19	1.273e-17
RNF10	0.87733	4.35811e-19	1.28644e-17
NARF	0.968125	4.4305e-19	1.30336e-17
F2RL3	-1.66021	4.43165e-19	1.30336e-17
HSD17B11	1.38823	4.82827e-19	1.41741e-17
SAMD4B	-0.992092	5.00233e-19	1.46583e-17
PTPRD	-1.36849	5.01275e-19	1.46621e-17
SF3B1	0.92214	5.06397e-19	1.4785e-17
CYBRD1	1.47246	5.09246e-19	1.48412e-17
TBX1	-1.26026	5.31435e-19	1.54597e-17
SEH1L	0.937852	5.37581e-19	1.56103e-17
CCNB2	1.14872	5.47038e-19	1.58562e-17
PROS1	1.28852	5.59551e-19	1.61897e-17
DGAT1	-1.48684	5.89856e-19	1.70358e-17
HIST2H3D	1.48025	6.00008e-19	1.72979e-17
ANKRD27	1.00136	6.23628e-19	1.79466e-17
HDAC4	1.45454	7.32657e-19	2.10465e-17
BTBD3	-2.89939	7.43595e-19	2.13226e-17
PFN1	-1.00171	7.94468e-19	2.27408e-17
CHCHD6	1.28293	8.14712e-19	2.32787e-17
HIST1H4K	1.34877	8.41833e-19	2.40109e-17
SVIP	-1.34847	8.79741e-19	2.50477e-17
CLPX	1.23667	9.53054e-19	2.70568e-17
ATIC	1.03719	9.53677e-19	2.70568e-17
ENOPH1	1.37593	1.04899e-18	2.97085e-17
ASGR1	-3.63893	1.14146e-18	3.22702e-17
YME1L1	1.10308	1.18445e-18	3.34268e-17
TRANK1	-1.48203	1.23146e-18	3.46927e-17
DARS	1.00714	1.27999e-18	3.59965e-17
ZC3H12C	-2.17732	1.36716e-18	3.83808e-17
MXD1	-1.11352	1.44756e-18	4.05672e-17
TOMM20	0.850638	1.48161e-18	4.1449e-17
KNSTRN	1.19353	1.49305e-18	4.16962e-17
GGCT	1.07637	1.50922e-18	4.20748e-17
DSCC1	1.59499	1.58227e-18	4.40348e-17
UBA2	0.886222	1.64722e-18	4.57629e-17
PSMA5	1.10162	1.70393e-18	4.7257e-17
NEO1	-2.02406	1.76816e-18	4.89536e-17
SSX2IP	1.02435	1.77603e-18	4.9087e-17
SLC39A8	1.24932	1.82663e-18	5.03986e-17
HIST1H4A	1.53233	1.84991e-18	5.09533e-17
GIPC3	-2.55886	2.05893e-18	5.66134e-17
YWHAB	0.869282	2.20224e-18	6.04505e-17
CEP44	2.09798	2.24509e-18	6.15216e-17
POMP	0.978667	2.27351e-18	6.21942e-17
SUMF2	1.1167	2.33732e-18	6.38312e-17
GFPT1	1.01419	2.50404e-18	6.82681e-17
ZNF300	4.3972	2.54042e-18	6.91425e-17
OXA1L	-1.03722	2.76403e-18	7.51012e-17
P2RY1	-4.01129	2.84498e-18	7.71701e-17
TRAPPC5	-1.31259	3.0771e-18	8.33255e-17
RPS10-NUDT3	-0.824849	3.09327e-18	8.36223e-17
HADH	1.41969	3.2058e-18	8.65188e-17
MRPL13	1.37561	3.53765e-18	9.53147e-17
MRPS5	1.01942	3.76558e-18	1.01286e-16
HSP90AA1	0.798121	3.87721e-18	1.04114e-16
TPM4	-0.975846	3.9524e-18	1.05956e-16
DUSP7	-1.53811	4.122e-18	1.10319e-16
C19orf24	-1.30582	4.37437e-18	1.16878e-16
PSMA7	0.923608	4.55983e-18	1.21631e-16
ARHGEF25	1.52975	5.31702e-18	1.41593e-16
GMPS	0.915047	5.35751e-18	1.42435e-16
CRYM	2.93918	6.08999e-18	1.61642e-16
NDRG1	-1.3907	6.41335e-18	1.69943e-16
CSRP1	-1.14509	6.64227e-18	1.75719e-16
MAML3	-1.35536	6.76128e-18	1.78573e-16
NDE1	1.21376	7.3385e-18	1.935e-16
SBF2	-1.38935	7.84742e-18	2.0658e-16
PXN	-0.982362	8.21157e-18	2.15812e-16
ZC3H15	0.941106	8.49689e-18	2.22946e-16
FANCD2	1.31477	8.7595e-18	2.29462e-16
ANXA3	-1.50638	8.78873e-18	2.29852e-16
NUP214	-0.783285	9.03134e-18	2.35813e-16
DPM1	1.3617	9.61241e-18	2.50578e-16
ELP2	1.04274	9.85105e-18	2.56383e-16
SMG1	0.895343	1.0044e-17	2.60983e-16
TPX2	0.865368	1.0388e-17	2.69483e-16
CDC123	0.99097	1.08256e-17	2.80382e-16
SEC61G	1.5204	1.09454e-17	2.83029e-16
JMJD8	-1.45319	1.20536e-17	3.11185e-16
HEMGN	1.04812	1.2197e-17	3.14381e-16
DYNC1H1	0.810513	1.2446e-17	3.20285e-16
SYT9	-2.01058	1.27565e-17	3.2775e-16
UNC5B	-1.43007	1.30692e-17	3.35249e-16
GDE1	1.23527	1.41864e-17	3.63326e-16
SPHK1	1.42507	1.42496e-17	3.64363e-16
DLX3	-6.51465	1.43112e-17	3.65355e-16
RAC1	0.886552	1.46628e-17	3.73738e-16
ADNP	1.07033	1.48183e-17	3.77105e-16
TMEM69	-1.14505	1.54639e-17	3.92911e-16
SCG3	-1.35447	1.57123e-17	3.98591e-16
LDLRAD3	-1.13227	1.58922e-17	4.02519e-16
ATP5J2-PTCD1	-0.864865	1.61966e-17	4.09582e-16
CCDC64	-2.38482	1.63234e-17	4.1214e-16
EMC6	-1.64997	1.64087e-17	4.13643e-16
CASP7	-1.51287	1.79866e-17	4.5271e-16
ANAPC16	1.14665	1.93376e-17	4.85953e-16
NDUFAB1	1.26525	1.95893e-17	4.91508e-16
MSH6	0.945419	1.97353e-17	4.94398e-16
CAPZA2	0.980701	2.01885e-17	5.04965e-16
FBXO18	1.04618	2.06031e-17	5.14532e-16
KIAA1430	1.03776	2.09836e-17	5.2322e-16
TMEM158	-1.06345	2.14259e-17	5.33422e-16
ALDH2	1.20646	2.27389e-17	5.65235e-16
KRT18	-0.764364	2.3399e-17	5.79847e-16
HNRNPF	0.959881	2.33948e-17	5.79847e-16
FAM83A	0.815267	2.41412e-17	5.97319e-16
MTRNR2L8	-2.1754	2.43962e-17	6.02698e-16
PARD3	0.970184	2.50087e-17	6.16882e-16
WHSC1	0.855332	2.7944e-17	6.87589e-16
RAB11B	-1.07819	2.79609e-17	6.87589e-16
UQCRQ	0.90245	2.81474e-17	6.91117e-16
ELFN1	-1.84373	2.86899e-17	7.03362e-16
FAM178B	-0.945853	3.0211e-17	7.39525e-16
LARP4B	0.911497	3.23569e-17	7.90847e-16
IDS	-1.52282	3.31806e-17	8.09747e-16
CCNB1	0.88145	3.97932e-17	9.69651e-16
SOCS1	-1.91215	4.77978e-17	1.16294e-15
HSPA14	1.06806	5.18136e-17	1.25873e-15
KIF5B	0.934454	5.37882e-17	1.30473e-15
PAFAH1B1	1.11786	5.4314e-17	1.3155e-15
KIF15	1.15926	5.46904e-17	1.32262e-15
GNAI2	-1.11367	5.78088e-17	1.39593e-15
SNX13	1.2901	5.81703e-17	1.40255e-15
GLP1R	-2.50155	6.25531e-17	1.50596e-15
CNOT8	1.24268	6.7834e-17	1.63066e-15
PCMT1	0.959276	6.93041e-17	1.6635e-15
IGF2R	0.813598	7.14005e-17	1.71127e-15
TRAF3IP1	-1.53316	7.52194e-17	1.80011e-15
KLK13	-2.3595	7.76838e-17	1.85632e-15
AGPS	0.920341	7.87114e-17	1.87808e-15
MAGI3	-1.13553	7.99559e-17	1.90494e-15
PITX1	-1.00185	8.02816e-17	1.90987e-15
TMEM189-UBE2V1	-0.81959	8.5326e-17	2.02687e-15
RDH10	1.0309	8.78474e-17	2.08368e-15
RAD18	1.11392	8.92975e-17	2.11495e-15
SIPA1L3	-1.30206	9.06175e-17	2.14306e-15
KRBOX1	-2.23463	9.45772e-17	2.23341e-15
HS3ST3B1	-1.10703	9.57177e-17	2.25703e-15
AHNAK	0.841165	9.63864e-17	2.26946e-15
CENPE	1.29604	9.74796e-17	2.29184e-15
HIBADH	1.13516	1.04089e-16	2.44366e-15
RNF17	1.89885	1.06432e-16	2.49341e-15
ATP5B	0.809259	1.06519e-16	2.49341e-15
TWISTNB	1.45787	1.07912e-16	2.52235e-15
ITGB1	0.816189	1.12015e-16	2.61444e-15
DHRS4	-1.09533	1.19089e-16	2.77553e-15
RPL27A	-0.71882	1.21835e-16	2.83541e-15
MRPL16	-0.832387	1.23923e-16	2.87983e-15
TRIB3	1.20738	1.2606e-16	2.92525e-15
CALU	0.806086	1.27273e-16	2.94913e-15
SPAG5	0.910913	1.28147e-16	2.96511e-15
BC038529	-1.54549	1.29723e-16	2.99726e-15
AZI2	1.37055	1.35343e-16	3.12261e-15
IMMT	0.858093	1.53609e-16	3.53896e-15
WDHD1	1.17177	1.63463e-16	3.76059e-15
DCAF13	1.05859	1.92806e-16	4.42929e-15
CPS1	1.40932	1.93338e-16	4.43516e-15
LHFPL3	1.06511	1.94112e-16	4.44658e-15
TIMM23	1.11005	1.99678e-16	4.56756e-15
PTRF	-0.876341	2.07406e-16	4.73759e-15
ARG2	0.914107	2.08318e-16	4.75166e-15
UBXN1	-0.853042	2.12508e-16	4.84037e-15
APOC1	1.28872	2.26455e-16	5.15072e-15
AGPAT5	1.00072	2.42027e-16	5.49713e-15
FH	1.11591	2.47736e-16	5.61886e-15
DTYMK	1.36211	2.51853e-16	5.70417e-15
CHCHD10	-1.80743	2.85891e-16	6.46597e-15
ETV1	2.99917	2.91175e-16	6.57621e-15
ENC1	-1.30063	3.06404e-16	6.91045e-15
TUBB1	2.5543	3.14323e-16	7.07909e-15
ANAPC11	0.976115	3.51211e-16	7.89881e-15
ACTR3	0.797502	3.52292e-16	7.91202e-15
SEPN1	-1.0716	3.52923e-16	7.91514e-15
AKT1S1	-1.12275	3.77627e-16	8.45738e-15
NDUFA7	-1.33403	3.85609e-16	8.62412e-15
BCL7B	-1.1651	3.99812e-16	8.92932e-15
MAML2	-1.10741	4.11256e-16	9.17216e-15
TYROBP	-2.57699	4.18095e-16	9.31175e-15
NPTXR	-2.28887	4.25013e-16	9.4527e-15
ARPC2	-0.880251	4.67919e-16	1.03926e-14
SP3	0.921927	5.38995e-16	1.19547e-14
MAN1A1	0.896522	5.47602e-16	1.21288e-14
AXL	-1.09006	5.82076e-16	1.28746e-14
DLG5	0.962657	5.88488e-16	1.29985e-14
MAP1S	-1.24498	5.96255e-16	1.3152e-14
RAB6B	1.21855	5.97611e-16	1.31638e-14
TNRC6A	0.973865	6.01968e-16	1.32416e-14
HSPA13	1.26036	6.32715e-16	1.3899e-14
VPS41	1.08574	6.69427e-16	1.46853e-14
HIGD2A	-1.22119	6.93621e-16	1.51953e-14
ZNF618	1.4958	7.03068e-16	1.53813e-14
SCOC	1.94137	7.44389e-16	1.62631e-14
GSPT1	0.820658	7.5026e-16	1.63691e-14
KCTD20	0.840079	7.58813e-16	1.65333e-14
PICALM	0.807614	7.60046e-16	1.65377e-14
MCM2	0.946588	7.68331e-16	1.66953e-14
RBPMS2	-2.07561	7.83033e-16	1.69918e-14
LDHB	0.766265	7.98905e-16	1.73129e-14
HIST1H2BC	0.873713	8.11821e-16	1.7569e-14
TACC2	-2.29544	8.16222e-16	1.76405e-14
CTNNA2	-1.36179	8.32227e-16	1.79622e-14
MAPRE1	0.831412	8.74148e-16	1.88417e-14
CENPC1	1.47454	9.2757e-16	1.99664e-14
EPB41L4A	-1.46403	9.98271e-16	2.14595e-14
PLEKHA8	1.27943	1.00465e-15	2.15677e-14
ECHDC3	1.64321	1.01764e-15	2.18174e-14
TC2N	-1.58838	1.04452e-15	2.23638e-14
SH3KBP1	-1.40839	1.06276e-15	2.27242e-14
CTSL1	1.01242	1.11633e-15	2.38377e-14
MALSU1	1.35619	1.13685e-15	2.42438e-14
CDK16	-0.905566	1.17818e-15	2.50918e-14
XPO6	0.918035	1.18786e-15	2.52645e-14
PPM1A	0.976983	1.21228e-15	2.57498e-14
SNRNP200	0.784828	1.24712e-15	2.64548e-14
CMC2	1.24398	1.32081e-15	2.7981e-14
ATF7	-0.923635	1.36851e-15	2.89534e-14
AHSP	2.56254	1.37109e-15	2.89698e-14
INHBE	1.72256	1.48625e-15	3.13617e-14
FHL2	-1.43344	1.54229e-15	3.25014e-14
LGALS1	-1.14277	1.54555e-15	3.25274e-14
RNF145	1.04543	1.61114e-15	3.38634e-14
PCSK5	-1.91468	1.77365e-15	3.72304e-14
NEBL	1.73123	1.78049e-15	3.73252e-14
DENND5B	-1.89505	1.80502e-15	3.779e-14
TMEM176A	-5.36844	1.83774e-15	3.84249e-14
SNX25	1.43454	1.84536e-15	3.85342e-14
CCDC136	1.21191	1.90774e-15	3.9785e-14
CMTM6	-1.05559	1.94554e-15	4.05207e-14
TNFRSF1B	-0.837379	2.22939e-15	4.63725e-14
STOML2	0.872533	2.26832e-15	4.71212e-14
BAI3	-1.84056	2.36895e-15	4.91481e-14
FTH1	0.770799	2.39086e-15	4.95387e-14
FAM129A	1.16206	2.56067e-15	5.29886e-14
C4orf27	1.90104	2.5911e-15	5.35493e-14
RNF187	0.951716	2.62487e-15	5.41775e-14
MTX2	1.11967	2.6489e-15	5.46033e-14
E2F7	2.05128	2.70566e-15	5.57018e-14
RANBP2	0.925209	2.73221e-15	5.61764e-14
KDM6B	-1.14539	2.77185e-15	5.69186e-14
LCP1	-0.878122	2.82203e-15	5.78011e-14
DNAJC10	1.04159	2.82012e-15	5.78011e-14
ING5	1.43948	2.89905e-15	5.93032e-14
CSE1L	0.953936	2.95105e-15	6.029e-14
ATP5A1	0.919548	2.97264e-15	6.0654e-14
DAB2	-1.10276	3.01278e-15	6.13949e-14
NDUFC2-KCTD14	-0.774266	3.10597e-15	6.32139e-14
WDR67	1.22994	3.46264e-15	7.03835e-14
G0S2	1.33506	3.60371e-15	7.31586e-14
MTFR1	1.14093	3.85781e-15	7.82181e-14
BNIP3	0.992967	4.03565e-15	8.17207e-14
ANXA7	0.923894	4.10907e-15	8.31027e-14
ALG3	-1.06644	4.1296e-15	8.34127e-14
KIF4A	1.01474	4.15667e-15	8.3854e-14
HIVEP3	-1.28959	4.35853e-15	8.78158e-14
XPOT	0.761214	4.49947e-15	9.0542e-14
TRPS1	1.47187	4.59696e-15	9.2388e-14
CCT8	0.767025	4.78439e-15	9.60346e-14
DCUN1D1	1.31998	4.84126e-15	9.70549e-14
PGAM1	1.26216	5.46028e-15	1.09328e-13
GPC5	-0.90149	5.49052e-15	1.09797e-13
EFHD2	-0.861585	5.522e-15	1.10289e-13
FARP2	1.31196	5.70287e-15	1.1376e-13
PPFIBP1	-1.01447	5.81913e-15	1.15791e-13
CNIH4	1.42078	5.81576e-15	1.15791e-13
PPOX	1.58177	5.97234e-15	1.18693e-13
ATP5D	-1.00287	6.10153e-15	1.2111e-13
DYNC1I2	1.00914	6.11716e-15	1.21271e-13
KLHDC2	1.63473	6.33602e-15	1.25455e-13
CXCL11	1.96562	6.81238e-15	1.34721e-13
CCPG1	1.06016	7.28554e-15	1.43901e-13
MAP1B	0.866208	7.36082e-15	1.45209e-13
SDCBP	0.96789	7.41629e-15	1.46124e-13
PSMB2	-0.805331	7.5269e-15	1.48121e-13
PPIL2	-0.782857	7.5637e-15	1.48663e-13
WAS	-1.23772	7.73305e-15	1.51806e-13
ICT1	1.26308	7.98117e-15	1.56486e-13
IGFL2	-4.27265	8.05576e-15	1.57755e-13
USB1	-0.965749	8.14741e-15	1.59356e-13
HIST1H1E	0.708403	8.25557e-15	1.61275e-13
NDC80	1.20762	8.61828e-15	1.68156e-13
OR51B5	-0.800899	8.74692e-15	1.70459e-13
SUSD4	-1.69699	9.24957e-15	1.80036e-13
TOP2B	0.805039	9.35312e-15	1.81831e-13
LARS	0.786448	9.51909e-15	1.84834e-13
EXOSC9	1.22218	9.54519e-15	1.85117e-13
PLP2	-0.902084	9.58936e-15	1.85525e-13
AVL9	1.06706	9.58908e-15	1.85525e-13
MYO1F	-1.71233	9.63223e-15	1.8613e-13
ARID5B	-1.2046	9.75656e-15	1.88306e-13
CDKN3	1.1235	9.82197e-15	1.89341e-13
FTSJ2	1.02222	1.01518e-14	1.95465e-13
RXFP1	-2.24305	1.07785e-14	2.07282e-13
KIF14	1.11311	1.0887e-14	2.0887e-13
RPS15A	0.978757	1.0884e-14	2.0887e-13
ACTL8	2.31793	1.09705e-14	2.10221e-13
SF3B14	1.09463	1.11322e-14	2.13065e-13
SNRPD1	-0.753856	1.12357e-14	2.1479e-13
TMEM141	-1.19187	1.12757e-14	2.15297e-13
TMEM70	1.39434	1.13201e-14	2.15888e-13
CD84	-1.74605	1.1341e-14	2.1603e-13
STRA8	1.71458	1.14484e-14	2.17818e-13
SSBP3	-0.842508	1.16326e-14	2.21062e-13
UTRN	-1.33784	1.27855e-14	2.42682e-13
KBTBD2	1.0912	1.38689e-14	2.62937e-13
SRF	-1.0142	1.45899e-14	2.76278e-13
HLTF	0.933711	1.48595e-14	2.81052e-13
KCTD3	0.98519	1.48793e-14	2.81095e-13
WBP2	-0.894907	1.5028e-14	2.83571e-13
CENPW	1.26788	1.55287e-14	2.92675e-13
RPL15	0.807256	1.56767e-14	2.95119e-13
GAPVD1	0.952987	1.63204e-14	3.06876e-13
BUB1B	0.917807	1.66145e-14	3.12041e-13
BEGAIN	-2.16199	1.70697e-14	3.20216e-13
SRXN1	1.42049	1.78146e-14	3.33801e-13
DNAJA2	0.867104	1.84122e-14	3.44596e-13
MEF2C	-1.13214	1.87675e-14	3.50836e-13
KLHL6	-1.06772	1.8827e-14	3.51539e-13
EPB41L3	-1.17433	1.99538e-14	3.72146e-13
CLPTM1	-0.911822	2.08009e-14	3.87495e-13
RPL11	-0.834431	2.0904e-14	3.88964e-13
2025-03-07	0.95406	2.165e-14	4.02379e-13
ZFP36	-2.21856	2.22099e-14	4.12308e-13
MOCOS	1.24044	2.2296e-14	4.13429e-13
SGOL1	1.13108	2.29407e-14	4.24892e-13
C2orf88	1.1853	2.32938e-14	4.30936e-13
UBE2F	1.07966	2.49378e-14	4.60818e-13
IPO5	0.938894	2.90794e-14	5.36731e-13
METTL8	1.08008	2.97008e-14	5.47572e-13
GPR126	-1.20467	3.14519e-14	5.7919e-13
WDFY3	1.24595	3.18659e-14	5.86142e-13
AP3S1	1.04408	3.26017e-14	5.98992e-13
MBOAT7	-0.913827	3.33032e-14	6.11181e-13
2025-09-09	-0.727976	3.35126e-14	6.13948e-13
TTC21B	1.28938	3.35305e-14	6.13948e-13
MATR3	0.730574	3.867e-14	7.07247e-13
RPL26	-0.669176	3.95757e-14	7.22988e-13
KLK1	-1.22007	3.99659e-14	7.28651e-13
UBE2H	0.883848	3.99764e-14	7.28651e-13
ERGIC3	0.824472	4.11151e-14	7.48556e-13
RAB1B	-0.853265	4.14091e-14	7.53054e-13
TMEM219	1.52604	4.16602e-14	7.56765e-13
DDX60L	2.45732	4.20802e-14	7.6353e-13
MIDN	-1.02639	4.37165e-14	7.92324e-13
KIAA0947	0.905526	4.39024e-14	7.94796e-13
PROCR	-1.19341	4.39913e-14	7.95509e-13
RASGRF1	-1.87831	4.41043e-14	7.96655e-13
MLST8	-0.98031	4.52389e-14	8.16231e-13
CPNE2	-1.29955	4.65663e-14	8.39239e-13
RPS24	-0.679587	4.78905e-14	8.62136e-13
STRBP	0.953715	4.85726e-14	8.73436e-13
CIZ1	-0.740848	4.97481e-14	8.93574e-13
HSP90AB1	0.645868	5.14231e-14	9.22628e-13
DCP2	0.742455	5.21292e-14	9.34253e-13
ST6GALNAC5	-1.25914	5.24617e-14	9.39164e-13
CLCN4	1.54824	5.35071e-14	9.56811e-13
CAND1	0.983124	5.37289e-14	9.59709e-13
NR1D2	1.52157	5.47752e-14	9.77311e-13
ST5	-1.54674	5.5264e-14	9.84938e-13
C8orf76	1.34073	5.5476e-14	9.8762e-13
MND1	1.17479	5.64814e-14	1.00441e-12
MLLT10	0.847846	5.65912e-14	1.00525e-12
SIRPA	-2.63438	5.71092e-14	1.01333e-12
GYS1	-1.0245	5.84428e-14	1.03584e-12
MRGBP	1.22511	5.96306e-14	1.05573e-12
URGCP	1.36294	6.15734e-14	1.08893e-12
HCFC1	-0.782563	6.35774e-14	1.12313e-12
KIF23	1.09838	6.50289e-14	1.14751e-12
TCEA1	0.856634	6.54059e-14	1.15163e-12
TEX40	-2.27153	6.53627e-14	1.15163e-12
SORD	1.03511	6.82174e-14	1.19982e-12
SYNE1	-1.49167	6.87164e-14	1.20727e-12
TEX261	-0.832874	6.97196e-14	1.22356e-12
NCAPD2	0.852743	7.08842e-14	1.24264e-12
DEPDC1	1.62018	7.11288e-14	1.24557e-12
PPT1	0.833495	7.15639e-14	1.25182e-12
DDIT3	1.14089	7.74469e-14	1.35326e-12
NUDCD2	1.06046	7.87858e-14	1.37515e-12
ARHGAP12	1.34774	7.9624e-14	1.38828e-12
ELF4	-0.903398	8.18527e-14	1.42559e-12
SMS	0.752778	8.2691e-14	1.43863e-12
GALNT2	0.771478	8.29571e-14	1.44169e-12
NQO1	1.42551	8.47103e-14	1.47057e-12
DOCK8	0.95991	8.57921e-14	1.48774e-12
ADK	0.830717	8.64455e-14	1.49746e-12
PROSER2	1.71105	8.68316e-14	1.50252e-12
FAF1	0.759258	8.70842e-14	1.50527e-12
MPP6	1.12383	8.99604e-14	1.55332e-12
SND1	0.690435	9.01282e-14	1.55454e-12
GPRC5C	-1.89814	9.07811e-14	1.56412e-12
EYS	-1.1569	9.281e-14	1.59737e-12
ONECUT2	-1.10916	9.39105e-14	1.61458e-12
CLNS1A	0.798045	9.80936e-14	1.6838e-12
CLEC11A	-1.32815	9.81466e-14	1.6838e-12
CREM	1.33261	1.00682e-13	1.72546e-12
CUL2	1.32442	1.0173e-13	1.74156e-12
SELK	1.53621	1.04434e-13	1.78595e-12
PML	-0.973361	1.05552e-13	1.80315e-12
KCNMA1	-1.27303	1.06026e-13	1.80931e-12
MICAL2	-0.781733	1.08292e-13	1.84603e-12
MYRF	-1.00855	1.08975e-13	1.85569e-12
VEZT	1.1205	1.09415e-13	1.86122e-12
UBR4	0.704224	1.09891e-13	1.86732e-12
STAG2	0.857639	1.10847e-13	1.88159e-12
RTN3	0.82521	1.11965e-13	1.89855e-12
SDC3	-0.886187	1.13664e-13	1.92534e-12
FUT1	1.08755	1.13945e-13	1.92806e-12
PRR24	-1.60793	1.17275e-13	1.98233e-12
CDK13	0.970812	1.31975e-13	2.2247e-12
PROSER1	-0.910722	1.31833e-13	2.2247e-12
RCHY1	1.40969	1.3203e-13	2.2247e-12
KCNC3	-1.53445	1.33632e-13	2.24933e-12
PCSK9	0.985065	1.33921e-13	2.25183e-12
BACH2	-0.860219	1.35408e-13	2.27446e-12
CPSF6	0.794713	1.39928e-13	2.34793e-12
PRRC2A	-0.682548	1.44595e-13	2.4237e-12
DSN1	1.49218	1.48883e-13	2.49298e-12
CD48	-1.98718	1.5192e-13	2.54118e-12
DNA2	1.1646	1.54795e-13	2.58658e-12
IL16	1.52946	1.61774e-13	2.70037e-12
CYB5R3	-0.971311	1.62696e-13	2.71296e-12
ADAMTSL4	-0.768885	1.66098e-13	2.7668e-12
ARF3	-0.795662	1.6659e-13	2.77213e-12
MRPL35	1.02259	1.67881e-13	2.78783e-12
ERMAP	0.967895	1.6775e-13	2.78783e-12
ORC1	0.941324	1.75288e-13	2.90783e-12
RPL9	-0.760497	1.77652e-13	2.94401e-12
BLVRA	0.915281	1.8338e-13	3.03579e-12
SLC25A15	1.31864	1.87707e-13	3.10422e-12
MACC1	1.09417	1.90337e-13	3.14447e-12
PARD3B	-1.51991	1.927e-13	3.18024e-12
GRID1	-1.20366	1.95746e-13	3.2272e-12
TATDN2	0.894995	1.97865e-13	3.25879e-12
2025-09-15	1.02216	2.00157e-13	3.29316e-12
VHL	0.835754	2.00666e-13	3.29478e-12
HERC1	0.766729	2.00482e-13	3.29478e-12
ACSM3	-0.764372	2.06907e-13	3.39032e-12
TAX1BP1	0.908259	2.06869e-13	3.39032e-12
FAM189B	-1.10407	2.12298e-13	3.4751e-12
CHPF	-1.23349	2.19625e-13	3.59138e-12
ERI2	1.51732	2.24855e-13	3.67316e-12
CRTC2	-1.17378	2.35384e-13	3.84126e-12
RNF125	-1.85336	2.37535e-13	3.87243e-12
CIRH1A	0.82359	2.45482e-13	3.99792e-12
NBR1	0.952657	2.47224e-13	4.02222e-12
COG4	1.1087	2.58676e-13	4.20427e-12
NUP37	1.36019	2.69326e-13	4.37294e-12
ME1	1.27739	2.74038e-13	4.44494e-12
MRPS24	1.07637	2.77926e-13	4.50347e-12
HBG1	2.7142	2.7893e-13	4.51518e-12
GLG1	0.814618	2.79944e-13	4.52703e-12
CYP2S1	-2.21817	2.88903e-13	4.66721e-12
EIF1B	0.889449	2.98551e-13	4.81822e-12
SLC38A1	0.751669	3.04019e-13	4.90154e-12
GCNT1	-2.27362	3.06639e-13	4.93863e-12
WIPI2	0.900631	3.06934e-13	4.93863e-12
GINS1	1.33404	3.08319e-13	4.95595e-12
DNAJC1	0.99246	3.09426e-13	4.96876e-12
NELFCD	0.845576	3.10362e-13	4.97881e-12
RPA3	1.35757	3.14928e-13	5.04703e-12
RAF1	0.78592	3.17461e-13	5.08254e-12
DDX17	0.701653	3.19722e-13	5.11364e-12
UGGT1	0.856408	3.28643e-13	5.25109e-12
PPP1R16B	-1.06637	3.3893e-13	5.41008e-12
CD3D	-1.06709	3.40212e-13	5.42515e-12
ARL8B	0.808503	3.57564e-13	5.69619e-12
HSP90B1	0.833804	3.65083e-13	5.8102e-12
TNFSF14	-2.84943	3.68311e-13	5.84998e-12
PNRC2	0.817745	3.68165e-13	5.84998e-12
LPHN1	-0.87297	3.69523e-13	5.86345e-12
RMND5A	0.783482	3.77152e-13	5.97858e-12
CHPT1	1.02096	3.78042e-13	5.98678e-12
HP1BP3	0.727462	3.83519e-13	6.06753e-12
CSF1	-1.42992	3.83987e-13	6.06896e-12
FAM198B	-3.31084	3.92586e-13	6.19876e-12
EXOSC7	0.841754	3.95432e-13	6.23757e-12
MLXIP	-0.703133	3.96375e-13	6.24631e-12
ZDHHC4	1.13825	4.03765e-13	6.35653e-12
NARS	0.846063	4.2705e-13	6.71652e-12
LRRC4C	-1.2439	4.29201e-13	6.73716e-12
TECR	-0.888906	4.29061e-13	6.73716e-12
TFRC	0.690149	4.30445e-13	6.7435e-12
SUV39H2	1.32098	4.30438e-13	6.7435e-12
MAT2A	0.851491	4.33015e-13	6.77508e-12
LRP6	-0.842939	4.33305e-13	6.77508e-12
IKZF3	-2.15182	4.34899e-13	6.7934e-12
MPV17	-0.973881	4.52408e-13	7.06003e-12
FOXK1	0.731863	4.57221e-13	7.1282e-12
SEC22C	1.00766	4.58209e-13	7.13668e-12
NPIPL3	-2.50895	4.82463e-13	7.50716e-12
ARMC1	1.12064	4.97533e-13	7.73416e-12
DESI2	0.941658	5.00009e-13	7.76513e-12
KLHDC3	0.840735	5.03283e-13	7.80843e-12
STC1	-2.23424	5.28588e-13	8.19312e-12
KLHL7	1.37861	5.39794e-13	8.35874e-12
EEF1D	-0.741898	5.51822e-13	8.53676e-12
FKBP5	0.742031	5.63578e-13	8.71024e-12
STARD7	0.717468	5.73773e-13	8.85928e-12
ITPR3	-0.816593	5.77707e-13	8.91144e-12
USP6NL	0.979479	5.79165e-13	8.92537e-12
KLHDC8B	1.38085	5.8695e-13	9.03666e-12
XPO1	0.707592	5.89416e-13	9.06595e-12
SP6	-1.28908	5.92994e-13	9.11225e-12
FLT1	-1.34971	5.97014e-13	9.16525e-12
PTPN11	0.699321	6.04427e-13	9.27019e-12
TBRG4	0.861063	6.11468e-13	9.36922e-12
PDE4D	-1.14095	6.12359e-13	9.37394e-12
NUF2	1.22691	6.20982e-13	9.49688e-12
DEAF1	-0.892255	6.53163e-13	9.97953e-12
PUS7	0.832789	6.81097e-13	1.03964e-11
KIF20A	0.919373	6.95867e-13	1.06118e-11
IDI1	0.867252	6.98499e-13	1.06418e-11
TBXA2R	-1.43555	7.08136e-13	1.07784e-11
RNF216	0.927025	7.18863e-13	1.09313e-11
PARG	1.33832	7.22728e-13	1.09797e-11
NCAPG	0.926338	7.24964e-13	1.10033e-11
NUP205	0.770857	7.29589e-13	1.1063e-11
GSR	0.748308	7.39366e-13	1.12007e-11
KCNH2	-0.802353	7.44673e-13	1.12689e-11
MTR	0.835042	7.45273e-13	1.12689e-11
VPS35	0.911242	7.49303e-13	1.13192e-11
NUP155	0.783372	7.51444e-13	1.13409e-11
ARFGEF2	1.00603	7.53977e-13	1.13684e-11
DCAF17	1.09418	7.55926e-13	1.13871e-11
MZT1	1.19954	7.76747e-13	1.16898e-11
FAM127B	-1.66628	7.81748e-13	1.1754e-11
BRK1	0.776605	8.09054e-13	1.21532e-11
PPP1R27	3.13528	8.10876e-13	1.21692e-11
UBR5	0.708058	8.18007e-13	1.22648e-11
LAMTOR3	1.14418	8.57789e-13	1.28492e-11
RNF157	1.01238	8.73987e-13	1.30675e-11
NNT	0.87336	8.73609e-13	1.30675e-11
PAX3	-2.70317	9.35563e-13	1.39751e-11
FAM84A	5.09837	9.56331e-13	1.42721e-11
FRAS1	-1.25102	9.61905e-13	1.43419e-11
MAPK1IP1L	-0.894199	1.0107e-12	1.50555e-11
USP7	0.695727	1.02954e-12	1.53219e-11
TMEM14B	0.842275	1.04777e-12	1.55788e-11
FGF6	-3.13914	1.1074e-12	1.64502e-11
WAC	0.787462	1.14703e-12	1.70231e-11
HSPA4L	1.08357	1.1614e-12	1.72205e-11
THOC7	0.888286	1.19687e-12	1.773e-11
HECTD1	0.734925	1.21375e-12	1.79635e-11
MYH6	-3.33195	1.22095e-12	1.80534e-11
UBE2G2	-0.719181	1.2313e-12	1.81897e-11
NFKB1	1.19994	1.24854e-12	1.84274e-11
ATP6V1D	1.13458	1.32217e-12	1.94962e-11
PPIC	-1.57198	1.37089e-12	2.01961e-11
ACTN4	-0.718262	1.39748e-12	2.05689e-11
OR51B2	-1.88768	1.43765e-12	2.11408e-11
RPS7	0.712542	1.52495e-12	2.2404e-11
PPIE	0.896616	1.53262e-12	2.24961e-11
TMCO3	1.07776	1.53444e-12	2.25024e-11
HMMR	0.934855	1.54188e-12	2.25908e-11
EEF1E1	0.800785	1.57292e-12	2.30246e-11
COX4I1	0.64382	1.58204e-12	2.31254e-11
DDX6	0.760778	1.58392e-12	2.31254e-11
CAPN5	-1.93531	1.58413e-12	2.31254e-11
COLEC11	1.40044	1.61934e-12	2.36179e-11
CAMTA2	-1.03512	1.69141e-12	2.46467e-11
PPL_reporter	1.07288	1.71316e-12	2.4941e-11
NUDT5	1.19912	1.74756e-12	2.54188e-11
GPD1L	1.00182	1.76066e-12	2.55861e-11
DCUN1D4	1.27486	1.78219e-12	2.58756e-11
BOP1	-1.16366	1.83261e-12	2.65836e-11
EXOC6B	-1.2372	1.844e-12	2.67247e-11
BRD4	-0.727024	1.88659e-12	2.73173e-11
MICALL2	1.33812	1.90721e-12	2.7591e-11
CTNNAL1	1.05466	1.91355e-12	2.76577e-11
MKLN1	0.848648	1.95387e-12	2.81973e-11
SOX5	-1.85578	1.95439e-12	2.81973e-11
NLGN1	-1.4191	2.00774e-12	2.8941e-11
CENPA	1.65736	2.21331e-12	3.18756e-11
ODC1	0.739774	2.23328e-12	3.21344e-11
HCK	-2.69286	2.28512e-12	3.28509e-11
LARP1B	1.01973	2.3509e-12	3.37664e-11
ATG2B	1.02098	2.3918e-12	3.4323e-11
PHF10	0.990356	2.46709e-12	3.53719e-11
RCAN3	-1.48237	2.48707e-12	3.56266e-11
ZNF827	-1.88599	2.52881e-12	3.61675e-11
CCDC8	-1.00856	2.52934e-12	3.61675e-11
ASAP3	1.19901	2.57551e-12	3.67949e-11
USP39	0.810717	2.62359e-12	3.74152e-11
USP1	0.957585	2.62265e-12	3.74152e-11
GBAS	0.956749	2.65945e-12	3.78594e-11
G2E3	1.02891	2.65788e-12	3.78594e-11
ZNF22	1.02227	2.71911e-12	3.86745e-11
PLAGL1	-0.866889	2.82553e-12	4.01525e-11
SCYL1	-0.791597	2.86109e-12	4.06219e-11
FAM96A	0.868576	2.88947e-12	4.09886e-11
DNAJB5	-1.74112	2.99339e-12	4.24252e-11
BET1L	-0.865819	3.04965e-12	4.31846e-11
SURF2	-1.46631	3.09971e-12	4.38548e-11
VWC2L	-2.88773	3.1214e-12	4.41227e-11
ZNF33B	1.30038	3.15734e-12	4.45915e-11
RASSF3	0.967037	3.19948e-12	4.5147e-11
MGRN1	-0.970647	3.32767e-12	4.69146e-11
PLK4	1.07554	3.34598e-12	4.71313e-11
ZFYVE20	0.888583	3.40781e-12	4.79602e-11
HIBCH	-0.870305	3.48669e-12	4.90274e-11
CEP135	1.51171	3.49114e-12	4.9047e-11
WIPF1	-1.37604	3.71749e-12	5.21813e-11
DUT	1.22476	3.72216e-12	5.22013e-11
SEPHS1	0.908725	3.75417e-12	5.26042e-11
NUPR1	1.74141	3.84792e-12	5.38709e-11
PAQR8	-1.28615	4.07715e-12	5.70303e-11
S100A1	-1.13061	4.08485e-12	5.70883e-11
LTBP1	0.839394	4.10892e-12	5.73748e-11
P2RX5	-3.00248	4.20254e-12	5.86311e-11
ANAPC1	0.849195	4.25943e-12	5.93731e-11
MTPAP	1.07837	4.28309e-12	5.96513e-11
PRIM1	1.13839	4.53434e-12	6.30957e-11
ZNHIT6	-1.04328	4.53896e-12	6.31054e-11
KATNA1	0.972505	4.54334e-12	6.31115e-11
DNAJC3	0.958346	4.70856e-12	6.535e-11
GPSM3	-0.957039	4.76733e-12	6.61087e-11
MAST4	-0.936102	4.80192e-12	6.65308e-11
EXOSC8	1.1643	5.02117e-12	6.95086e-11
ATP6V1B2	0.993482	5.03595e-12	6.96532e-11
AAK1	-0.776694	5.09644e-12	7.04292e-11
COA5	1.28516	5.15534e-12	7.11819e-11
TMEM106B	1.49972	5.17197e-12	7.13501e-11
FAM173B	1.51084	5.1904e-12	7.15428e-11
PSMA3	0.805668	5.28155e-12	7.27368e-11
TBPL1	1.07234	5.29985e-12	7.29263e-11
GOLGA7	-0.832657	5.44199e-12	7.48181e-11
NRD1	0.673838	5.47491e-12	7.51419e-11
SNX8	1.01882	5.47352e-12	7.51419e-11
FADS3	-1.2604	5.56742e-12	7.63465e-11
YDJC	-0.904942	6.02864e-12	8.26006e-11
PDE7A	1.07979	6.06383e-12	8.3012e-11
RNF139	1.06006	6.12063e-12	8.37181e-11
EPAS1	-0.848581	6.192e-12	8.46222e-11
SORCS1	0.889773	6.29055e-12	8.58959e-11
EXOSC4	-1.08377	6.34093e-12	8.65104e-11
FNIP2	1.11475	6.40321e-12	8.72858e-11
TXNRD1	0.693485	6.50019e-12	8.85327e-11
ANKMY2	1.08994	6.53814e-12	8.89742e-11
MSRA	-1.07236	6.58315e-12	8.95108e-11
TMEM14C	1.14266	6.6862e-12	9.07582e-11
SLC6A9	1.53627	6.68362e-12	9.07582e-11
ISG20L2	-0.827283	6.7944e-12	9.21491e-11
CYB5B	0.905833	6.85347e-12	9.27152e-11
TFDP1	0.801328	6.84848e-12	9.27152e-11
RIOK3	0.834189	6.85163e-12	9.27152e-11
BPGM	1.11003	6.87631e-12	9.29459e-11
PLXNA1	-0.793031	6.97408e-12	9.41882e-11
SLC25A44	-0.898939	7.04043e-12	9.50044e-11
GCC1	1.01757	7.14997e-12	9.64016e-11
KAT8	0.926938	7.15939e-12	9.64476e-11
UBE3A	0.77003	7.37065e-12	9.92102e-11
CUL4A	0.786017	7.63697e-12	1.02709e-10
C1orf86	-0.920093	8.24584e-12	1.10805e-10
BSG	0.619253	8.35213e-12	1.12139e-10
CTDSPL	-1.11724	8.47326e-12	1.13671e-10
SUMO1	-0.795558	8.52431e-12	1.1426e-10
KIAA0825	-2.03856	8.53476e-12	1.14305e-10
ZNF778	1.17691	8.85439e-12	1.18486e-10
SDPR	1.12643	8.89719e-12	1.1896e-10
CACYBP	0.79046	8.90463e-12	1.18961e-10
GLS	1.0394	9.09118e-12	1.2135e-10
TUFM	0.68984	9.09861e-12	1.2135e-10
UROS	1.22849	9.10636e-12	1.21353e-10
MEF2D	-1.12138	9.20655e-12	1.22484e-10
SLC29A2	-0.952234	9.20611e-12	1.22484e-10
SP2	-1.15356	9.38926e-12	1.24812e-10
JUNB	-1.09518	9.40604e-12	1.24931e-10
C6orf62	0.886723	9.50275e-12	1.26112e-10
SCCPDH	1.13198	1.00375e-11	1.33099e-10
POLR3E	0.791913	1.02189e-11	1.35392e-10
MT1E	-2.81841	1.04114e-11	1.37829e-10
SHARPIN	-1.28711	1.07512e-11	1.4221e-10
P4HA1	0.787452	1.08048e-11	1.42802e-10
NRIP3	-1.05584	1.09303e-11	1.44341e-10
GPBP1	0.922134	1.14816e-11	1.51497e-10
RPS28	-0.735294	1.15809e-11	1.52682e-10
SH3GL3	1.04173	1.161e-11	1.52939e-10
POM121	-0.989048	1.16558e-11	1.53416e-10
NFKBIA	-1.24627	1.17972e-11	1.55151e-10
CDK5RAP2	0.812243	1.18351e-11	1.55522e-10
LRP2	-1.54208	1.19003e-11	1.56251e-10
MMP17	-1.26424	1.21176e-11	1.58975e-10
ANAPC5	0.811181	1.22879e-11	1.61076e-10
ATP1B3	0.809452	1.24126e-11	1.62578e-10
VBP1	1.10561	1.25798e-11	1.64634e-10
ELOVL6	0.770398	1.29672e-11	1.69566e-10
COL4A3BP	0.923894	1.35261e-11	1.76731e-10
NSUN2	0.795083	1.36024e-11	1.77584e-10
NMD3	0.794147	1.39195e-11	1.81576e-10
MYC	-0.620765	1.41135e-11	1.83956e-10
HSD17B10	0.832333	1.4227e-11	1.85286e-10
2025-03-06	0.795005	1.44063e-11	1.87433e-10
KIF21A	0.954783	1.44152e-11	1.87433e-10
ARHGDIB	-1.00708	1.45396e-11	1.88897e-10
DVL3	-0.715559	1.46123e-11	1.89689e-10
PLRG1	1.03898	1.46502e-11	1.90027e-10
STT3A	0.76548	1.46729e-11	1.90168e-10
PMS2	1.237	1.51658e-11	1.96397e-10
LZIC	1.03426	1.51843e-11	1.96479e-10
PPP2R5C	0.627212	1.53058e-11	1.97891e-10
CHEK2	1.19571	1.57958e-11	2.04061e-10
OGT	0.884615	1.59836e-11	2.06322e-10
YBX1	-0.773347	1.6262e-11	2.09747e-10
GJD3	-1.31521	1.63157e-11	2.10271e-10
SCIN	2.36044	1.64245e-11	2.11503e-10
GALNT18	-1.74696	1.66017e-11	2.13614e-10
TSN	0.792375	1.67698e-11	2.15604e-10
GALNT5	0.875856	1.81502e-11	2.33164e-10
N4BP2L2	0.944596	1.83045e-11	2.34959e-10
PSPH	1.33868	1.84329e-11	2.36419e-10
MBTPS1	0.773215	1.89653e-11	2.43053e-10
TRIM59	1.08384	1.93122e-11	2.47301e-10
MRPL1	1.04577	2.00932e-11	2.57097e-10
MEIOB	1.06058	2.02719e-11	2.59177e-10
CAMK2N1	-2.35388	2.11199e-11	2.69804e-10
RIF1	0.753192	2.12094e-11	2.70731e-10
CLPP	-1.05275	2.13242e-11	2.71981e-10
ICA1	1.27164	2.13423e-11	2.71996e-10
THUMPD3	0.811245	2.16992e-11	2.763e-10
SORL1	-1.94736	2.17145e-11	2.763e-10
ARHGEF17	-1.97961	2.17564e-11	2.76615e-10
MRPS7	-0.777888	2.22314e-11	2.82431e-10
DEPDC1B	1.03997	2.24204e-11	2.84606e-10
ITCH	0.858625	2.24869e-11	2.85225e-10
RPL10A	0.736893	2.25516e-11	2.8582e-10
THEM4	-0.752805	2.26095e-11	2.85955e-10
BTG1	0.872266	2.25847e-11	2.85955e-10
HCCS	0.977504	2.26157e-11	2.85955e-10
AZIN1	0.757113	2.32939e-11	2.94299e-10
C14orf166	-0.761104	2.36326e-11	2.98343e-10
B3GAT1	-2.04784	2.44447e-11	3.08352e-10
HSDL1	0.994629	2.46833e-11	3.11118e-10
CENPF	0.931149	2.49857e-11	3.14682e-10
UCP2	-0.753174	2.51319e-11	3.16276e-10
OLIG2	-6.84312	2.6125e-11	3.28516e-10
EMC3	0.999544	2.66237e-11	3.34526e-10
PGRMC1	1.1553	2.68876e-11	3.37577e-10
PHF13	1.044	2.82932e-11	3.54947e-10
FAM46A	-3.41944	2.85261e-11	3.5759e-10
HYAL3	-1.59869	2.9371e-11	3.67894e-10
TMED4	1.11469	2.98388e-11	3.73171e-10
CASZ1	-1.27005	2.98324e-11	3.73171e-10
KDELC2	1.09759	3.00504e-11	3.75525e-10
VARS	0.675501	3.01361e-11	3.76303e-10
CAMLG	0.921483	3.05433e-11	3.81092e-10
GGA2	0.849105	3.06463e-11	3.8208e-10
RRAGD	-1.93966	3.07914e-11	3.83591e-10
CARS	0.74976	3.16586e-11	3.94088e-10
PARK2	-1.03072	3.21574e-11	3.99988e-10
NRG3	-1.1433	3.25345e-11	4.04364e-10
AHCTF1	0.804022	3.26788e-11	4.05844e-10
PGLS	-1.14955	3.27993e-11	4.07025e-10
ZMYM3	-0.879375	3.29143e-11	4.08138e-10
RELA	-0.83142	3.30221e-11	4.09158e-10
STXBP1	-0.758627	3.32211e-11	4.11306e-10
PRR3	-0.958184	3.35011e-11	4.14454e-10
FBXW7	0.953502	3.39052e-11	4.1913e-10
VAV1	-0.934388	3.43019e-11	4.23707e-10
HIST1H3H	0.729918	3.45697e-11	4.26688e-10
HEXB	0.800741	3.46068e-11	4.26817e-10
CHEK1	0.906148	3.49061e-11	4.30178e-10
CCM2	1.12105	3.51702e-11	4.33101e-10
NT5DC2	0.913449	3.59804e-11	4.42738e-10
OSBPL6	0.92028	3.60658e-11	4.4345e-10
CNN1	-2.22595	3.61932e-11	4.44658e-10
AQP3	-0.844318	3.62195e-11	4.44658e-10
ENPP6	-2.02923	3.62723e-11	4.44966e-10
YKT6	0.793201	3.65591e-11	4.48142e-10
NRP1	-1.9393	3.71153e-11	4.54613e-10
DCTN5	0.848479	3.71438e-11	4.54615e-10
VEPH1	-1.74109	3.772e-11	4.61315e-10
LAMA3	-1.72296	3.88933e-11	4.75304e-10
NUP133	1.00476	3.91157e-11	4.77658e-10
TIMM10B	-0.744604	3.91994e-11	4.78316e-10
AKR1E2	1.45818	4.00564e-11	4.88402e-10
IFRD1	0.947266	4.0566e-11	4.9424e-10
RAE1	1.01736	4.11371e-11	5.00819e-10
ORC4	1.11111	4.12029e-11	5.01239e-10
RAD23A	-0.654205	4.21961e-11	5.12933e-10
EGLN1	1.00094	4.23268e-11	5.14133e-10
LOXL2	-1.12414	4.25568e-11	5.16536e-10
SOD3	-1.3892	4.35052e-11	5.2725e-10
EDF1	-0.842924	4.34789e-11	5.2725e-10
SMC4	0.744355	4.38513e-11	5.31043e-10
ANKRD29	-2.6323	4.40978e-11	5.33627e-10
SDF4	0.751209	4.43376e-11	5.36124e-10
ZNF384	-0.861222	4.45622e-11	5.38434e-10
MFF	1.01123	4.49282e-11	5.42449e-10
KDM5A	0.8652	4.51714e-11	5.44976e-10
SAE1	0.680997	4.57418e-11	5.51443e-10
FOS	-2.08822	4.66757e-11	5.6228e-10
DCUN1D5	0.812816	4.72609e-11	5.68902e-10
SPTBN1	0.681962	4.74947e-11	5.71288e-10
ACACA	0.67954	4.79315e-11	5.7611e-10
TPBG	-3.75393	4.82634e-11	5.79666e-10
MRPS33	1.00213	4.89302e-11	5.87236e-10
COX5B	0.74323	4.91302e-11	5.89196e-10
RUNX1	-0.691923	4.9544e-11	5.93714e-10
PIGT	-0.827256	4.97724e-11	5.96007e-10
TRIM44	-0.74634	5.01687e-11	6.00305e-10
ARF1	0.649297	5.07031e-11	6.06247e-10
PRNP	-0.817262	5.10659e-11	6.10131e-10
PANK2	0.95201	5.12116e-11	6.11417e-10
HADHA	0.630557	5.15589e-11	6.15106e-10
DYNLRB1	-1.09392	5.17353e-11	6.16753e-10
CDC42EP3	-1.70541	5.30349e-11	6.31776e-10
ATP13A3	0.741702	5.37727e-11	6.40091e-10
RPS3	0.571934	5.42713e-11	6.45547e-10
ANKMY1	1.47672	5.48975e-11	6.52512e-10
RHOH	-1.05269	5.51931e-11	6.5554e-10
HIST1H2BK	-0.725801	5.70061e-11	6.76573e-10
E2F2	1.36745	5.76985e-11	6.84286e-10
ZNF124	1.02986	6.14599e-11	7.28357e-10
MRPL15	0.916955	6.2859e-11	7.44387e-10
ANKS1B	-1.2524	6.31336e-11	7.47088e-10
GSTP1	0.622753	6.36089e-11	7.52159e-10
MAPK4	-1.73399	6.37554e-11	7.53336e-10
SPARC	-1.0089	6.52579e-11	7.70523e-10
MEN1	-0.885442	6.72655e-11	7.93644e-10
GPN3	0.92525	6.79744e-11	8.01419e-10
ITGA5	-0.703842	6.96382e-11	8.20433e-10
C4orf21	1.56237	7.21809e-11	8.49766e-10
BRD9	0.82709	7.26444e-11	8.54597e-10
PNMA5	8.28502	7.33502e-11	8.62267e-10
NPL	1.31602	7.43532e-11	8.72967e-10
ZNF574	-1.12101	7.43691e-11	8.72967e-10
AIFM2	1.5313	7.49395e-11	8.7902e-10
PRDX3	1.01992	7.71259e-11	9.04005e-10
AMD1	0.710083	7.93337e-11	9.29205e-10
REEP6	-0.766343	8.03457e-11	9.40372e-10
ELF2	0.948661	8.10603e-11	9.48046e-10
ASAH1	0.877624	8.11987e-11	9.48973e-10
PBK	1.0907	8.12915e-11	9.49366e-10
SAR1A	0.762235	8.14357e-11	9.5036e-10
ATF4	0.650298	8.16802e-11	9.51829e-10
TIMELESS	0.719974	8.16408e-11	9.51829e-10
RPL30	-0.570404	8.18829e-11	9.53499e-10
LBH	1.7045	8.35278e-11	9.71948e-10
HSPA4	0.655292	8.37104e-11	9.73368e-10
KIAA0922	0.894611	8.38103e-11	9.73825e-10
SPATC1L	-0.839819	8.45631e-11	9.81862e-10
RPRD1B	0.935971	8.58078e-11	9.95593e-10
ERVMER34-1	4.45195	8.66024e-11	1.00409e-09
SHCBP1	1.22689	9.50553e-11	1.1013e-09
GTF2F2	0.849337	9.66366e-11	1.11881e-09
ING3	1.2822	9.73412e-11	1.12616e-09
NFIC	-0.735838	9.96696e-11	1.15226e-09
RPS20	0.601212	1.00629e-10	1.16252e-09
NDUFA9	0.874099	1.03376e-10	1.19339e-09
ANAPC13	0.917366	1.04145e-10	1.20141e-09
RPLP1	0.693435	1.04233e-10	1.20156e-09
TMEM126B	1.12351	1.08385e-10	1.24853e-09
TCP1	0.600616	1.09123e-10	1.25613e-09
CCDC22	1.06896	1.09204e-10	1.25616e-09
COPS2	0.897794	1.09663e-10	1.26054e-09
RPN2	0.917076	1.1256e-10	1.29291e-09
GFM1	0.867156	1.16104e-10	1.33267e-09
RAB11FIP5	-1.35643	1.16349e-10	1.33452e-09
ANKRD28	0.778256	1.17982e-10	1.35229e-09
GMNN	0.826472	1.18466e-10	1.35687e-09
FAM49B	0.711319	1.21096e-10	1.386e-09
SH3PXD2B	-1.28826	1.21723e-10	1.39218e-09
TMEM179B	-1.15906	1.23999e-10	1.41721e-09
DPYSL2	-1.48759	1.24092e-10	1.41726e-09
RARS	0.701586	1.2451e-10	1.42102e-09
SPG20	1.15888	1.25024e-10	1.42587e-09
TACC3	0.753375	1.26637e-10	1.44325e-09
SSRP1	0.633497	1.27689e-10	1.4542e-09
MAGEC1	-1.23424	1.30623e-10	1.48656e-09
DHX35	1.15992	1.31183e-10	1.49189e-09
KDM3A	0.866877	1.31949e-10	1.49953e-09
ARFGEF1	0.798322	1.32604e-10	1.5059e-09
HPRT1	0.995813	1.33436e-10	1.51429e-09
ZC3HC1	0.920301	1.3506e-10	1.53163e-09
TMEM181	0.733678	1.3567e-10	1.53746e-09
PDLIM4	-1.20425	1.40138e-10	1.58698e-09
ERH	0.642228	1.41693e-10	1.60346e-09
CHUK	1.07439	1.42873e-10	1.61567e-09
MGA	0.713601	1.44275e-10	1.63037e-09
WDR12	0.828624	1.47257e-10	1.6629e-09
PTCD3	0.78678	1.47571e-10	1.66528e-09
GRIN2D	-0.84536	1.47813e-10	1.66684e-09
GSS	0.948896	1.48493e-10	1.67333e-09
ZNF232	1.45579	1.5165e-10	1.70771e-09
POM121C	-0.749548	1.52464e-10	1.71567e-09
SERINC2	-1.51914	1.53043e-10	1.72099e-09
WDYHV1	1.56676	1.53187e-10	1.72139e-09
ARHGAP19	0.819644	1.53696e-10	1.72591e-09
MMACHC	-1.14953	1.57109e-10	1.763e-09
NEIL3	1.79297	1.58313e-10	1.77527e-09
LIPH	1.67092	1.62431e-10	1.82018e-09
ECT2	1.04905	1.64593e-10	1.84312e-09
MCTP1	-1.40422	1.67145e-10	1.8704e-09
RRBP1	-0.807904	1.68635e-10	1.88576e-09
C9orf78	-0.794374	1.69092e-10	1.88955e-09
ESPL1	0.982494	1.7424e-10	1.94572e-09
FAM127A	-1.3685	1.75061e-10	1.95353e-09
SRPK1	0.632737	1.75542e-10	1.95754e-09
NAA25	0.797941	1.85572e-10	2.06795e-09
OLA1	0.631372	1.8605e-10	2.07183e-09
FIGNL1	1.36569	1.87749e-10	2.08931e-09
TMEM194A	0.880984	1.88169e-10	2.09253e-09
TDP2	0.939862	1.88483e-10	2.09457e-09
KANSL2	1.05202	1.88673e-10	2.09523e-09
NPAS3	-1.13795	1.94532e-10	2.15881e-09
TFPI	0.815563	1.9566e-10	2.16983e-09
NDUFC1	1.00293	1.9716e-10	2.18496e-09
GPSM2	1.06874	1.97556e-10	2.18783e-09
KEL	-0.802421	1.97823e-10	2.18928e-09
CMAS	0.938812	2.00263e-10	2.21476e-09
IWS1	0.805341	2.03238e-10	2.24611e-09
VRK1	0.649905	2.05149e-10	2.26567e-09
TRPC1	1.47517	2.05923e-10	2.27266e-09
SLC3A2	0.736732	2.07148e-10	2.2833e-09
STRN3	0.755731	2.07172e-10	2.2833e-09
FAM126A	0.790187	2.07623e-10	2.2867e-09
ACTR10	1.09984	2.08804e-10	2.29813e-09
SYPL1	0.960752	2.0911e-10	2.29992e-09
ARHGAP4	1.54885	2.10881e-10	2.31781e-09
RPL36AL	-0.690796	2.12544e-10	2.33449e-09
PROSC	-0.846532	2.19796e-10	2.4125e-09
FSCN1	0.719263	2.21179e-10	2.42602e-09
SF3B2	0.634138	2.2229e-10	2.43654e-09
MED10	0.859721	2.23898e-10	2.45249e-09
SUCLA2	1.03421	2.29158e-10	2.5084e-09
MYCT1	-3.82196	2.44528e-10	2.67482e-09
MIB1	0.669919	2.45492e-10	2.68353e-09
TMEM9	0.799961	2.45783e-10	2.68489e-09
RPL41	-0.794163	2.46899e-10	2.69524e-09
UTP18	0.937519	2.4805e-10	2.70597e-09
LRPPRC	0.643632	2.51456e-10	2.74127e-09
GNS	0.964407	2.53946e-10	2.76653e-09
UNG	1.02995	2.55317e-10	2.77958e-09
EIF4A3	0.782031	2.55997e-10	2.7851e-09
CYTH3	0.895259	2.70307e-10	2.93878e-09
WIZ	-0.928376	2.74181e-10	2.97889e-09
ATP5L	-0.615365	2.77101e-10	3.00858e-09
EGFL7	-0.967903	2.80249e-10	3.0407e-09
CRYZ	0.946569	2.83392e-10	3.07273e-09
CACNA1I	-1.88563	3.00407e-10	3.25282e-09
FBXO41	-1.01313	3.00362e-10	3.25282e-09
RPH3AL	-1.27772	3.03044e-10	3.27917e-09
MAPK6	0.699658	3.03528e-10	3.28219e-09
FAM222B	-0.825074	3.04879e-10	3.29458e-09
GLIS3	-1.26196	3.05456e-10	3.2986e-09
RRM2	0.725243	3.05767e-10	3.29974e-09
PSMB4	0.728371	3.1003e-10	3.34349e-09
FANCL	1.19178	3.12423e-10	3.36704e-09
TMEM165	0.920648	3.12658e-10	3.36731e-09
METRNL	-1.12254	3.15152e-10	3.39189e-09
SLFN14	2.80248	3.18957e-10	3.43055e-09
BAD	-1.19675	3.25437e-10	3.49791e-09
SCAMP4	-1.10313	3.2608e-10	3.50247e-09
RAB5C	-0.750752	3.32671e-10	3.57088e-09
CPEB1	1.07478	3.34467e-10	3.58775e-09
NLN	0.871092	3.36058e-10	3.60242e-09
TNFSF9	-1.52093	3.37977e-10	3.62057e-09
EIF2B3	0.707336	3.39666e-10	3.63623e-09
DKFZp434K1323	-2.76016	3.43381e-10	3.67356e-09
CDCA2	1.00372	3.56275e-10	3.80896e-09
BRD8	0.735025	3.60949e-10	3.85636e-09
FEN1	0.754507	3.66932e-10	3.91769e-09
SAMM50	0.892988	3.68882e-10	3.93588e-09
MAP7	-1.04518	3.72801e-10	3.97506e-09
ZNF865	-1.3563	3.806e-10	4.05553e-09
PAGE5	0.889905	3.85046e-10	4.10017e-09
AGBL4	-1.0481	3.87868e-10	4.12749e-09
CMIP	-0.601432	3.89096e-10	4.13781e-09
RAD17	1.08374	4.00389e-10	4.2551e-09
ZNF514	1.74344	4.02599e-10	4.27575e-09
GRIN2A	-1.41661	4.05361e-10	4.30224e-09
MAPKAPK3	-0.686494	4.10581e-10	4.35476e-09
MCM5	0.689912	4.11278e-10	4.35927e-09
BIRC5	0.69677	4.13856e-10	4.3837e-09
NEK9	0.912815	4.1445e-10	4.38711e-09
SLCO4C1	-2.5853	4.3979e-10	4.65227e-09
PSMD6	0.872571	4.42883e-10	4.6819e-09
G3BP1	0.664098	4.4418e-10	4.69253e-09
CNTNAP2	-0.937067	4.52783e-10	4.78027e-09
RNF44	-1.00076	4.57827e-10	4.83035e-09
RBM3	0.623388	4.60028e-10	4.85038e-09
PARP4	0.999887	4.62519e-10	4.87345e-09
MPHOSPH8	-0.846017	4.64755e-10	4.8938e-09
NFYB	1.0938	4.84706e-10	5.10053e-09
C1GALT1	0.882205	4.86715e-10	5.11831e-09
RFC4	0.75371	4.87325e-10	5.12137e-09
PMP22	-1.15065	4.89998e-10	5.1461e-09
USP31	1.16778	4.94145e-10	5.18626e-09
TXNL4A	0.776602	4.97872e-10	5.22196e-09
ZNF107	-1.22373	4.99877e-10	5.23958e-09
CSTB	-1.06364	5.18274e-10	5.42887e-09
IST1	0.768749	5.19237e-10	5.4354e-09
TBCD	0.710811	5.34412e-10	5.59061e-09
JUN	-0.75402	5.44284e-10	5.69017e-09
SCRT2	-3.12418	5.44863e-10	5.69252e-09
THUMPD2	1.02461	5.54266e-10	5.787e-09
CCZ1	1.68445	5.58299e-10	5.82532e-09
DPPA4	-2.35258	5.63388e-10	5.8746e-09
ARL5A	0.707571	5.69513e-10	5.93461e-09
TRAPPC2L	-0.882529	5.70165e-10	5.93755e-09
ATL3	0.874534	5.70568e-10	5.9379e-09
SFPQ	0.650852	5.74053e-10	5.9703e-09
RNF114	0.767905	5.76528e-10	5.99216e-09
GFM2	0.943656	5.82961e-10	6.0551e-09
CNOT1	0.607577	5.894e-10	6.11803e-09
EPB41	0.575559	5.92046e-10	6.14152e-09
TNPO3	0.632838	5.9652e-10	6.18393e-09
FIZ1	-1.24355	6.03429e-10	6.25152e-09
KIF21B	-0.70371	6.0524e-10	6.26624e-09
LARP7	1.28588	6.07004e-10	6.27642e-09
NUCKS1	0.700449	6.06782e-10	6.27642e-09
CUL5	0.78254	6.10715e-10	6.31073e-09
APOBEC3C	-0.858194	6.14973e-10	6.35063e-09
WTAP	0.709485	6.27792e-10	6.47468e-09
TAPBP	-0.83347	6.27704e-10	6.47468e-09
CSMD3	-1.31693	6.52097e-10	6.70812e-09
RPS19	-0.714576	6.52088e-10	6.70812e-09
TTI1	0.902736	6.52073e-10	6.70812e-09
ZNF12	1.06228	6.51276e-10	6.70812e-09
DPY30	1.2527	6.55121e-10	6.73491e-09
DYNC1LI1	0.819755	6.59563e-10	6.77623e-09
MITF	0.904728	6.69629e-10	6.87526e-09
CREB5	-0.795817	6.76231e-10	6.93861e-09
LPAR5	-1.18475	6.77442e-10	6.94659e-09
FAM134B	-1.45533	6.78525e-10	6.95326e-09
CKAP5	0.589537	6.92481e-10	7.09175e-09
ANXA5	0.751301	6.93601e-10	7.09869e-09
GTF3C3	0.81863	6.95685e-10	7.11548e-09
RPA1	0.729365	6.9876e-10	7.14239e-09
ASH2L	-0.612531	6.99892e-10	7.14881e-09
MRPS25	0.652022	7.00279e-10	7.14881e-09
MPV17L2	-1.11535	7.08188e-10	7.22496e-09
PSME4	0.707466	7.09871e-10	7.23753e-09
HMGCS1	-0.679631	7.51754e-10	7.65968e-09
PCK2	0.841429	7.63816e-10	7.77766e-09
SMCHD1	0.712966	8.0282e-10	8.16964e-09
TIMM13	-0.661428	8.17583e-10	8.3146e-09
RAN	0.567176	8.32443e-10	8.46036e-09
RUFY3	1.06341	8.47253e-10	8.60543e-09
TRIP13	0.865844	8.72081e-10	8.852e-09
ARRDC3	0.888275	8.73264e-10	8.85842e-09
RBMX	0.596155	8.79238e-10	8.91339e-09
ATF6B	-0.81957	8.83867e-10	8.95466e-09
PLEKHA6	-1.46993	9.011e-10	9.1235e-09
LRRTM4	-1.36764	9.03691e-10	9.14396e-09
PPID	0.866387	9.18441e-10	9.28736e-09
CCDC69	-0.821223	9.74045e-10	9.84344e-09
YOD1	0.802219	9.79965e-10	9.89703e-09
ZNF736	-1.77492	9.89101e-10	9.98302e-09
GPCPD1	1.08361	9.89852e-10	9.98432e-09
FAM49A	1.82185	9.91466e-10	9.99432e-09
HSF1	-0.755117	1.00325e-09	1.01059e-08
CDKN2AIP	1.23089	1.00379e-09	1.01059e-08
PCMTD2	1.04861	1.00799e-09	1.01417e-08
ABLIM1	-2.20124	1.01759e-09	1.0232e-08
OPRK1	3.18605	1.03342e-09	1.03847e-08
GPR132	-2.71301	1.03692e-09	1.04083e-08
ATP2C1	0.833375	1.03707e-09	1.04083e-08
RNF14	0.836815	1.03892e-09	1.04203e-08
C14orf1	-0.84986	1.04383e-09	1.04631e-08
PPP2R1B	0.805622	1.06021e-09	1.06206e-08
CTCFL	0.613355	1.06681e-09	1.068e-08
RBL1	1.12564	1.07649e-09	1.07703e-08
TGFBR2	-2.1132	1.07723e-09	1.07709e-08
GTF2A2	0.809042	1.09426e-09	1.09345e-08
STXBP6	0.871366	1.09913e-09	1.09762e-08
IGF2	-3.70714	1.109e-09	1.10679e-08
WSB1	0.861514	1.12648e-09	1.12354e-08
ABCB6	1.1137	1.13025e-09	1.1266e-08
KPNA2	0.67091	1.13589e-09	1.13152e-08
TKTL1	3.33902	1.14388e-09	1.13877e-08
RBBP4	0.625625	1.1674e-09	1.16147e-08
SUSD2	-5.21373	1.20836e-09	1.20147e-08
COL1A1	-1.09065	1.21812e-09	1.21043e-08
CIC	-0.922987	1.23254e-09	1.22325e-08
TMA16	0.81887	1.23191e-09	1.22325e-08
MEAF6	0.763937	1.2608e-09	1.25052e-08
ATL2	0.798115	1.26926e-09	1.25813e-08
MRPL42	0.751105	1.27636e-09	1.26439e-08
CRBN	0.98288	1.29244e-09	1.27953e-08
FOXO3	0.772352	1.29573e-09	1.282e-08
XBP1	0.759453	1.30375e-09	1.28913e-08
SPON1	-1.48165	1.313e-09	1.29749e-08
AQP10	-2.2831	1.32527e-09	1.30881e-08
KMT2D	-0.566598	1.32832e-09	1.31101e-08
MESDC1	-1.14129	1.38743e-09	1.36852e-08
JARID2	0.669197	1.38957e-09	1.36978e-08
FOPNL	0.840331	1.40889e-09	1.38798e-08
GTF3C6	1.0211	1.42065e-09	1.3987e-08
DENND3	-2.06083	1.42944e-09	1.40649e-08
SLC25A13	0.857777	1.43587e-09	1.41195e-08
AGFG1	0.781024	1.4404e-09	1.41554e-08
CAPN7	0.980342	1.44128e-09	1.41554e-08
VOPP1	1.1729	1.46116e-09	1.43419e-08
NGRN	0.71532	1.46581e-09	1.43787e-08
GPR153	-1.37308	1.47787e-09	1.44882e-08
PPP1CB	0.619882	1.50505e-09	1.47456e-08
TTC3	0.648695	1.51978e-09	1.48809e-08
MDGA1	-1.96699	1.53655e-09	1.50359e-08
GAPDH	-0.547607	1.54798e-09	1.51385e-08
PAK1	-0.911818	1.56387e-09	1.52846e-08
EIF2AK4	0.671172	1.65239e-09	1.61399e-08
ABCB11	-1.98954	1.67231e-09	1.63246e-08
MCM3AP	0.648553	1.71606e-09	1.67415e-08
PSMB6	0.704681	1.75371e-09	1.70984e-08
CMC1	1.31351	1.75822e-09	1.71319e-08
RCCD1	1.36977	1.77114e-09	1.72474e-08
TNFRSF1A	-0.925987	1.77971e-09	1.73203e-08
MTHFD1	0.660567	1.81553e-09	1.76582e-08
SERPINB9	-0.635173	1.81779e-09	1.76588e-08
PRR12	-0.862375	1.81764e-09	1.76588e-08
SLC43A3	-0.633343	1.82769e-09	1.77443e-08
APLP2	0.5772	1.84577e-09	1.7909e-08
LCMT1	1.09868	1.86298e-09	1.80651e-08
GRAMD1A	-0.712104	1.87236e-09	1.81451e-08
MRPL40	0.724821	1.90891e-09	1.84881e-08
MDH1	0.886331	1.92367e-09	1.86198e-08
FAM65C	0.96957	1.97583e-09	1.91131e-08
FZD4	1.42105	1.98828e-09	1.9222e-08
CHRAC1	-0.812941	1.99777e-09	1.93022e-08
GYPE	1.09684	2.00316e-09	1.93426e-08
DIAPH2	-1.40568	2.00522e-09	1.93509e-08
PDE4A	-0.772384	2.04108e-09	1.96851e-08
RNF5	-0.658163	2.05692e-09	1.9826e-08
SLC35F5	0.991926	2.09143e-09	2.01465e-08
SMARCA5	0.641541	2.09297e-09	2.01493e-08
SLC16A10	-1.84023	2.09662e-09	2.01723e-08
FEZ1	2.42327	2.1017e-09	2.02091e-08
PRPSAP2	0.989405	2.16195e-09	2.07759e-08
UNC50	1.22239	2.16384e-09	2.07817e-08
ARHGAP15	-1.41271	2.20458e-09	2.11602e-08
NCAM2	0.899804	2.21531e-09	2.12506e-08
KNTC1	0.828053	2.2176e-09	2.12598e-08
STC2	0.948234	2.2207e-09	2.12769e-08
UBXN4	0.874305	2.24466e-09	2.14936e-08
LSM12	-0.948021	2.24922e-09	2.15042e-08
CANX	0.536942	2.24979e-09	2.15042e-08
PCNXL3	-0.771922	2.24818e-09	2.15042e-08
SNX9	0.629719	2.27258e-09	2.17092e-08
USP33	0.834289	2.28486e-09	2.18135e-08
CCNG1	0.642106	2.28643e-09	2.18155e-08
ZNF507	0.817222	2.29988e-09	2.19308e-08
PITPNM2	-0.804032	2.33604e-09	2.22624e-08
IGFBP5	-2.22118	2.35277e-09	2.24085e-08
KLF7	-1.87853	2.37624e-09	2.26186e-08
GAS2L3	1.66881	2.38725e-09	2.271e-08
YTHDC1	0.910453	2.39096e-09	2.27318e-08
POLD2	0.661228	2.44272e-09	2.32102e-08
STK24	0.659375	2.45172e-09	2.32819e-08
UHRF2	1.03	2.49121e-09	2.3643e-08
DHX15	0.638898	2.54821e-09	2.41696e-08
SKP2	0.760436	2.55591e-09	2.4214e-08
PET112	1.09501	2.55476e-09	2.4214e-08
MGST2	-1.01326	2.63703e-09	2.49679e-08
COX18	1.43301	2.68047e-09	2.53642e-08
CLC	-1.16606	2.76008e-09	2.61021e-08
RAB18	0.886308	2.78203e-09	2.62942e-08
ADCY10	-1.17481	2.7894e-09	2.63484e-08
WASF1	-1.01686	2.82833e-09	2.67004e-08
MMP15	-1.05486	2.83129e-09	2.67126e-08
COPS5	0.704751	2.88906e-09	2.72256e-08
ATP6V1G1	-0.701598	2.8878e-09	2.72256e-08
CD300A	-2.05564	2.91199e-09	2.74256e-08
ANKRD6	-1.21789	2.97049e-09	2.79602e-08
DCK	1.17528	3.06078e-09	2.87932e-08
ADAMTS3	1.05502	3.12618e-09	2.93912e-08
ARMC9	-1.19789	3.1958e-09	3.00282e-08
GULP1	1.15828	3.20936e-09	3.0138e-08
TMX1	0.761293	3.22173e-09	3.02364e-08
ZFHX4	-1.18645	3.24512e-09	3.04382e-08
PPP4R2	0.888645	3.2497e-09	3.04633e-08
IFI16	-2.35924	3.25584e-09	3.05031e-08
ZNF518B	-0.788914	3.26262e-09	3.05488e-08
TMEM51	-1.36192	3.27381e-09	3.06357e-08
NAALADL2	-1.33002	3.31202e-09	3.09752e-08
RPS6KC1	0.855834	3.31651e-09	3.09992e-08
PCNXL2	-1.61326	3.39906e-09	3.17522e-08
CEBPD	-1.83838	3.40533e-09	3.17923e-08
COA6	1.24292	3.44174e-09	3.21136e-08
CKAP2L	1.13759	3.47596e-09	3.2414e-08
FAM13A	0.749345	3.51533e-09	3.27622e-08
SRSF3	0.557131	3.5408e-09	3.29804e-08
C7orf55-LUC7L2	0.618167	3.58225e-09	3.33471e-08
ATP6V1H	0.975136	3.5976e-09	3.34706e-08
S100A6	1.61471	3.61198e-09	3.35849e-08
GRIK1	-1.35064	3.61766e-09	3.36183e-08
RAB5B	-0.713384	3.66525e-09	3.40408e-08
NOC3L	1.07223	3.69007e-09	3.42515e-08
RCC1	0.651458	3.74292e-09	3.4722e-08
CAPNS1	-0.595005	3.77711e-09	3.5019e-08
NDUFA11	-0.847833	3.78755e-09	3.50955e-08
PLXNA2	-1.30979	3.79491e-09	3.51434e-08
COPZ1	0.656663	3.85402e-09	3.56702e-08
RHOT1	0.73743	3.95182e-09	3.65543e-08
VPS9D1	-0.781965	4.02999e-09	3.72559e-08
SRPX	-1.75103	4.05355e-09	3.74522e-08
WDR33	0.700665	4.06859e-09	3.75695e-08
NRXN3	-1.00424	4.07709e-09	3.76264e-08
GADD45A	-0.723299	4.09374e-09	3.77583e-08
WDR13	0.893253	4.16506e-09	3.83941e-08
SPATA31C2	-2.49966	4.17914e-09	3.85018e-08
NKAIN2	-1.22368	4.2706e-09	3.92889e-08
PDIA3	0.578096	4.27126e-09	3.92889e-08
EIF4E	0.9136	4.27192e-09	3.92889e-08
SCFD1	0.728375	4.29823e-09	3.95083e-08
PCBD1	-0.71981	4.34776e-09	3.99407e-08
GTPBP2	0.708381	4.36811e-09	4.01047e-08
CBLB	-1.46911	4.50775e-09	4.13631e-08
SERPINE1	-1.9578	4.51771e-09	4.14308e-08
RTN4R	-1.92203	4.69268e-09	4.30109e-08
FANCI	0.691015	4.79161e-09	4.38926e-08
SLC1A4	1.00921	4.80931e-09	4.40296e-08
DAB1	-0.973039	4.82027e-09	4.41048e-08
ARHGEF9	-2.29337	4.82892e-09	4.41588e-08
PIN4	-0.866956	4.83984e-09	4.42335e-08
ACTG1	-0.624659	4.86447e-09	4.44332e-08
AGPAT9	1.08789	4.8685e-09	4.44448e-08
HEPACAM2	-0.973531	4.87435e-09	4.44729e-08
NRXN1	-1.1172	4.95065e-09	4.51434e-08
NOMO2	1.41513	4.99661e-09	4.55366e-08
ASS1	1.22589	5.02022e-09	4.57259e-08
TTK	1.01271	5.1378e-09	4.67703e-08
LILRA1	-4.43532	5.21502e-09	4.74463e-08
MYL12B	0.721764	5.36183e-09	4.87544e-08
PLBD2	-0.74574	5.38599e-09	4.89463e-08
CCDC117	0.893164	5.4255e-09	4.92776e-08
FBXO45	0.661455	5.44512e-09	4.94278e-08
ZNF91	-1.46403	5.55027e-09	5.03538e-08
PKIB	1.64985	5.58159e-09	5.05808e-08
EIF4B	0.559999	5.57871e-09	5.05808e-08
REV1	0.863643	5.5919e-09	5.06457e-08
RHBDD2	-1.10755	5.61999e-09	5.08713e-08
MARK3	0.661204	5.64608e-09	5.105e-08
RRS1	-0.76498	5.64493e-09	5.105e-08
HLA-DRA	-6.35623	5.65954e-09	5.11429e-08
CTNNA3	-0.926395	5.66436e-09	5.11576e-08
PRPSAP1	0.963451	5.71133e-09	5.15529e-08
AHDC1	-0.757259	5.77064e-09	5.20589e-08
GOT2	0.679882	5.79205e-09	5.22228e-08
MRPL34	-0.834768	5.82064e-09	5.24511e-08
SLC25A4	1.06462	5.84281e-09	5.26214e-08
SORBS3	-1.24158	5.98589e-09	5.38798e-08
HNRNPUL2	-0.767399	6.13193e-09	5.51634e-08
LSR	-0.880908	6.23127e-09	5.60256e-08
DRG1	0.77569	6.26264e-09	5.62761e-08
CCP110	1.02317	6.27696e-09	5.63733e-08
ASCC3	0.743948	6.29904e-09	5.654e-08
PRDX5	0.654821	6.31516e-09	5.6653e-08
RAP2A	1.00672	6.37948e-09	5.71981e-08
RWDD4	1.5724	6.40027e-09	5.73524e-08
SACM1L	0.787606	6.46488e-09	5.78991e-08
FARSB	0.738793	6.5042e-09	5.82188e-08
PRKDC	0.546214	6.54832e-09	5.85785e-08
GLCCI1	1.20472	6.55169e-09	5.85785e-08
NUDCD3	0.715306	6.57285e-09	5.8735e-08
MRPS26	-0.795729	6.5879e-09	5.88368e-08
MTIF2	0.647413	6.60853e-09	5.89882e-08
CDC6	0.881364	6.71447e-09	5.99005e-08
C4orf19	-1.98396	6.76736e-09	6.03388e-08
CD80	1.66284	6.8039e-09	6.0631e-08
C10orf2	-0.959698	6.82687e-09	6.08019e-08
KDM6A	0.730384	6.87348e-09	6.11492e-08
CENPH	0.91023	6.87055e-09	6.11492e-08
HSPA6	-2.01847	6.93298e-09	6.16444e-08
CYBA	-0.625256	6.99186e-09	6.21336e-08
FAM102B	0.797132	7.01538e-09	6.2308e-08
USH2A	-1.33554	7.11317e-09	6.31417e-08
TBC1D15	0.88328	7.12424e-09	6.3205e-08
SERF2	0.79051	7.1649e-09	6.35306e-08
PAPD7	0.863593	7.17715e-09	6.36042e-08
RPS6KA3	0.666977	7.27911e-09	6.44721e-08
KLHL23	0.783199	7.43693e-09	6.58336e-08
SLC30A8	1.88367	7.52684e-09	6.65928e-08
GNG12	-0.820471	7.58292e-09	6.70521e-08
MTRNR2L1	-1.97635	7.65834e-09	6.76817e-08
BLMH	0.655218	7.7894e-09	6.88021e-08
PTPRS	-0.656677	7.81519e-09	6.89541e-08
WWC2	0.655182	7.81441e-09	6.89541e-08
GMIP	-1.29389	7.82546e-09	6.90067e-08
CDCA8	0.660956	7.86111e-09	6.92831e-08
UBE2B	0.893298	8.16488e-09	7.19208e-08
LDB1	-0.648267	8.22041e-09	7.23703e-08
PLEKHA4	-1.05438	8.2546e-09	7.26314e-08
UBTD2	-2.17042	8.29756e-09	7.29694e-08
LSM3	0.719452	8.31165e-09	7.30534e-08
RPL7L1	0.810829	8.34096e-09	7.32709e-08
MANBA	0.93476	8.35752e-09	7.33762e-08
TRMT1L	1.10771	8.40913e-09	7.3789e-08
TARS	0.544221	8.48372e-09	7.44029e-08
FLI1	-1.80116	8.53925e-09	7.48489e-08
PWP1	0.732357	8.6909e-09	7.60951e-08
CD82	-1.58288	8.68803e-09	7.60951e-08
ING2	1.17049	8.75517e-09	7.66161e-08
FAM208B	0.741726	8.79555e-09	7.69275e-08
VDR	-1.07499	8.80121e-09	7.69352e-08
TARDBP	0.581964	8.87992e-09	7.7581e-08
KLHL12	0.828315	8.95897e-09	7.8229e-08
DDX39A	0.672156	9.18968e-09	8.01999e-08
SNRPB	0.649566	9.29362e-09	8.1063e-08
IL1RAPL1	-1.22463	9.44441e-09	8.23336e-08
USP14	0.715915	9.60855e-09	8.3719e-08
ETF1	0.576521	9.63357e-09	8.38915e-08
LSP1	-2.15975	9.69202e-09	8.43548e-08
TXNDC16	1.20849	9.76516e-09	8.49452e-08
UBE4B	0.583284	9.80893e-09	8.52798e-08
RAB22A	0.966435	9.9232e-09	8.62266e-08
ATG4B	1.10407	9.95953e-09	8.64955e-08
ABR	-1.5522	1.00519e-08	8.72508e-08
VCP	0.574073	1.00724e-08	8.7381e-08
KIAA1239	-2.11121	1.0082e-08	8.74171e-08
NUP210	0.578454	1.01139e-08	8.76468e-08
DGKZ	-0.712666	1.02423e-08	8.87112e-08
MTHFD1L	0.631091	1.03563e-08	8.96506e-08
TFPI2	-3.79714	1.04656e-08	9.05476e-08
DOCK6	-0.846931	1.0547e-08	9.1203e-08
AP1AR	1.3506	1.06257e-08	9.18341e-08
IMPDH2	0.611471	1.06495e-08	9.19902e-08
CSDE1	0.510061	1.07937e-08	9.31856e-08
HEATR1	0.731665	1.09472e-08	9.44602e-08
ESYT2	0.649266	1.12969e-08	9.74252e-08
MS4A6A	-3.14202	1.13473e-08	9.78069e-08
RILPL2	-0.962957	1.16729e-08	1.0056e-07
IL4R	-1.1119	1.19408e-08	1.02813e-07
SCP2	0.729602	1.19623e-08	1.02942e-07
PAEP	-1.85221	1.20306e-08	1.03475e-07
PPP4C	0.660056	1.20427e-08	1.03523e-07
SKIV2L2	0.717678	1.22794e-08	1.05502e-07
HIST2H2AB	0.824583	1.24115e-08	1.06579e-07
AGO4	0.889097	1.25096e-08	1.07365e-07
ARHGAP28	1.21415	1.25972e-08	1.08058e-07
SERINC3	0.714838	1.26313e-08	1.08294e-07
VPS4A	0.63233	1.26636e-08	1.08513e-07
STX2	0.788792	1.26944e-08	1.08718e-07
ANKRD13B	-1.26101	1.27022e-08	1.08727e-07
DNAJC9	0.59124	1.29445e-08	1.10742e-07
PSMD12	0.728968	1.30991e-08	1.12005e-07
PPP1R18	-0.769439	1.31622e-08	1.12484e-07
VDAC3	0.659891	1.32976e-08	1.13581e-07
TBL1X	0.612947	1.33139e-08	1.13599e-07
CEP192	0.650005	1.33129e-08	1.13599e-07
ARHGAP39	-1.28911	1.33466e-08	1.13818e-07
GSTCD	1.14698	1.3524e-08	1.1527e-07
IL5RA	-2.37989	1.37002e-08	1.16709e-07
EMP2	-1.07115	1.37275e-08	1.1688e-07
HIGD1A	0.65668	1.39742e-08	1.18918e-07
ERO1L	0.755798	1.40822e-08	1.19774e-07
PRDM9	-2.87275	1.45188e-08	1.23421e-07
SNX17	0.966431	1.45882e-08	1.23945e-07
SLC25A17	0.850363	1.46362e-08	1.24222e-07
DCT	-1.16348	1.4631e-08	1.24222e-07
BRIX1	0.837097	1.47514e-08	1.25134e-07
CCRL2	-1.36321	1.47677e-08	1.2514e-07
SERINC1	0.814483	1.47663e-08	1.2514e-07
RAB5A	0.651827	1.48414e-08	1.25698e-07
RBM41	2.17992	1.49088e-08	1.26202e-07
PCGF5	0.757756	1.5012e-08	1.27009e-07
SGK1	-1.16603	1.50839e-08	1.2755e-07
FAM188B	0.705914	1.51547e-08	1.28081e-07
EMR2	-0.917914	1.52259e-08	1.28616e-07
UBE2E1	0.678965	1.52869e-08	1.29063e-07
LRCH4	-0.961081	1.53872e-08	1.29841e-07
SRP54	0.746248	1.59065e-08	1.34153e-07
TYMS	0.64395	1.62809e-08	1.37238e-07
HVCN1	-1.38343	1.6346e-08	1.37715e-07
GPR3	-1.47506	1.67182e-08	1.40777e-07
HLX	-1.60201	1.69621e-08	1.42756e-07
ACTL6A	0.816729	1.70574e-08	1.43482e-07
SOGA1	0.696651	1.71562e-08	1.44238e-07
APTX	0.820825	1.73119e-08	1.45471e-07
ERF	-0.80306	1.73275e-08	1.45525e-07
CLOCK	0.793472	1.74071e-08	1.46041e-07
IKZF1	0.651908	1.74043e-08	1.46041e-07
MRPS34	-0.625606	1.74647e-08	1.46448e-07
MSI2	0.74154	1.75678e-08	1.47236e-07
POTEE	1.2829	1.76208e-08	1.47603e-07
IPCEF1	-1.42013	1.76392e-08	1.4768e-07
FBXO42	0.826791	1.77359e-08	1.48412e-07
PDDC1	-0.849763	1.77496e-08	1.48449e-07
SPRED1	0.875498	1.7766e-08	1.48509e-07
PPP1R13L	-1.3033	1.78544e-08	1.49171e-07
EARS2	0.89882	1.79372e-08	1.49784e-07
DMKN	-2.1619	1.80078e-08	1.50296e-07
PITRM1	0.878911	1.80556e-08	1.50616e-07
PPA2	0.802235	1.8311e-08	1.52668e-07
UFSP2	1.08498	1.83286e-08	1.52735e-07
CCZ1B	2.17125	1.83827e-08	1.53107e-07
SMAD4	0.753178	1.83967e-08	1.53143e-07
SCRIB	-0.710343	1.8545e-08	1.54298e-07
CCR7	-2.26018	1.85922e-08	1.54611e-07
TBC1D7	0.910968	1.8854e-08	1.56707e-07
CNTN5	-1.08011	1.90061e-08	1.57889e-07
PER1	-1.07338	1.91858e-08	1.59299e-07
LTBR	-0.695004	2.02529e-08	1.68073e-07
TOMM70A	0.651673	2.03892e-08	1.69117e-07
LIN54	0.899964	2.08857e-08	1.73145e-07
SOX12	-0.745762	2.11194e-08	1.74992e-07
ASIC4	1.55058	2.11779e-08	1.75387e-07
WDFY4	-1.40672	2.1444e-08	1.77499e-07
TIMM9	0.90183	2.14552e-08	1.775e-07
FBXO30	0.90339	2.17472e-08	1.79823e-07
DESI1	-0.811813	2.17795e-08	1.79998e-07
TRAPPC4	0.776397	2.1961e-08	1.81404e-07
AURKB	0.916295	2.19742e-08	1.8142e-07
TMEM65	-1.26055	2.20404e-08	1.81873e-07
TMEM258	0.709436	2.20779e-08	1.82089e-07
RAB23	1.32378	2.24042e-08	1.84685e-07
MAGI2	-1.01313	2.24387e-08	1.84875e-07
RBBP8	0.851263	2.25009e-08	1.85292e-07
HECW2	-1.01359	2.25293e-08	1.85431e-07
SENP5	0.643926	2.26773e-08	1.86553e-07
AUTS2	-1.02602	2.28889e-08	1.88198e-07
TANGO6	-0.838024	2.29797e-08	1.88848e-07
CASC5	0.821266	2.30448e-08	1.89286e-07
RAD51AP1	1.1464	2.31344e-08	1.89924e-07
PGM3	1.0092	2.32003e-08	1.90368e-07
C4orf29	1.29683	2.32802e-08	1.90926e-07
CBX1	0.811842	2.37149e-08	1.94392e-07
TUBA1B	-0.572158	2.38882e-08	1.95713e-07
COA1	0.759149	2.4379e-08	1.99632e-07
STXBP5	-0.568953	2.52433e-08	2.06604e-07
ZNF43	1.55083	2.55641e-08	2.09123e-07
TSR1	0.639463	2.56648e-08	2.0984e-07
MRPS18C	1.01047	2.57081e-08	2.10087e-07
POT1	0.949539	2.60253e-08	2.1257e-07
MAGOHB	1.13667	2.61434e-08	2.13427e-07
EPB41L2	0.663233	2.66906e-08	2.17784e-07
C12orf23	0.793001	2.67965e-08	2.18494e-07
CECR2	-1.40708	2.68049e-08	2.18494e-07
RNLS	-1.8859	2.69363e-08	2.19454e-07
SMAD1	-2.31398	2.69798e-08	2.19697e-07
ITSN1	-0.822875	2.70905e-08	2.20486e-07
UROD	0.536209	2.7163e-08	2.20965e-07
FMNL2	-1.14368	2.73819e-08	2.22632e-07
EI24	0.575131	2.7453e-08	2.23097e-07
LARS2	0.750901	2.76606e-08	2.2467e-07
STK25	0.760571	2.77985e-08	2.25676e-07
RPL22	-0.577035	2.79626e-08	2.26894e-07
BRMS1	-0.794895	2.82002e-08	2.28706e-07
LAMB3	-1.03752	2.8349e-08	2.29797e-07
DSG2	0.613331	2.85979e-08	2.31698e-07
TRIB2	-0.630253	2.88335e-08	2.33489e-07
ZC3H11A	0.621967	2.88561e-08	2.33554e-07
ZNF585B	2.26566	2.89963e-08	2.34571e-07
ZDHHC15	-1.92442	2.91872e-08	2.35996e-07
SKA1	0.807314	2.93317e-08	2.37045e-07
DHTKD1	1.10741	3.00602e-08	2.4281e-07
PLCL2	0.852869	3.02683e-08	2.44369e-07
POLR2D	0.715653	3.03985e-08	2.45296e-07
UBR2	0.614898	3.06775e-08	2.47423e-07
SOX6	-1.51725	3.07422e-08	2.4782e-07
ORAI2	-0.860185	3.11753e-08	2.51186e-07
PIEZO2	-1.19571	3.12435e-08	2.51609e-07
PHF20	0.800629	3.13693e-08	2.52495e-07
PKP4	0.572936	3.14508e-08	2.53024e-07
TMEM8A	-0.874928	3.18366e-08	2.56e-07
TMED9	0.599557	3.1918e-08	2.56527e-07
NUDT21	0.638415	3.19632e-08	2.56761e-07
[truncated: 14,059 more rows]
