# Supplementary material for: ZAP targets aberrant mRNA transcripts encoding proteins with defective signal peptides for degradation
Source: EMBO J. 2026 Mar 12;45(8):2638–65. doi: 10.1038/s44318-026-00720-4 (PMC13084044; doi:10.1038/s44318-026-00720-4)
Supplement: Supplementary file 5 — Data Set EV3 [file 44318_2026_720_MOESM5_ESM.xlsx]

## Sheet: Info
Quantitative proteomic analysis of proteins bound to ZAP-S
Column headings and abbreviations
column name	definition
Accession	protein accession number
ID	protein name
Description	brief description of protein
LFC	log2 fold change of abundance comparing ZAP-S to background
pvalue	p-value determined by Proteome Discoverer 2.4

## Sheet: Dataset EV3
Accession	ID	Description	# AAs	MW [kDa]	calc. pI	Exp. q-value: Combined	Sum PEP Score	Score Sequest HT: Sequest HT	Biological Process	Cellular Component	Molecular Function	KEGG Pathways	WikiPathways	Reactome Pathways	# Protein Pathway Groups	LFC	pvalue
Q7Z2W4	ZC3HAV1	Zinc finger CCCH-type antiviral protein 1	902	101.4	8.4	0	246.596	276.06	stress response;other biological processes	cytosol;nucleus;other cell component	other molecular function			Signaling by BRAF and RAF1 fusions	1	2.82	7.20814e-05
Q13268	DHRS2	Dehydrogenase/reductase SDR family member 2, mitochondrial	280	29.9	9.01	0	51.444	36.6	other metabolic processes;stress response;other biological processes	mitochondrion;nucleus;other cell component	other molecular function				0	2.6	0.00230627
Q16666	IFI16	Gamma-interferon-inducible protein 16	785	88.2	9.28	0	7.875	2.6	cell organization and biogenesis;protein metabolism;other metabolic processes;stress response;signal transduction;other biological processes	cytosol;nucleus	nucleic acid binding activity;other molecular function	NOD-like receptor signaling pathway		IRF3-mediated induction of type I IFN	3	2.39	0.0630785
P25815	S100P	Protein S100-P	95	10.4	4.88	0	16.365	13.62	other biological processes	non-structural extracellular;plasma membrane;other membranes;nucleus;other cell component	other molecular function		Gastric cancer network 1; Glucocorticoid receptor pathway; Nuclear receptors meta-pathway	Neutrophil degranulation	4	1.95	0.0363943
P09936	UCHL1	Ubiquitin carboxyl-terminal hydrolase isozyme L1	223	24.8	5.48	0.001	3.639	5.73	cell cycle OR cell proliferation;cell organization and biogenesis;protein metabolism;other metabolic processes;stress response;transport;developmental processes;other biological processes	other membranes;cytosol;ER/Golgi;nucleus;other cell component	signal transduction activity or receptor binding;other molecular function	Parkinson disease; Pathways of neurodegeneration	Proteasome degradation; Parkinson's disease pathway; Hepatitis C and hepatocellular carcinoma	UCH proteinases	6	1.94	9.54277e-05
P00966	ASS1	Argininosuccinate synthase	412	46.5	8.02	0	16.652	10.73	other metabolic processes;stress response;developmental processes;other biological processes	other membranes;cytosol;mitochondrion;ER/Golgi;nucleus;other cytoplasmic organelle;other cell component	other molecular function	Arginine biosynthesis; Alanine, aspartate and glutamate metabolism; Metabolic pathways; Biosynthesis of amino acids; Fluid shear stress and atherosclerosis	Alanine and aspartate metabolism; Amino acid metabolism	Urea cycle	8	1.9	0.00532581
P43358	MAGEA4	Melanoma-associated antigen 4	317	34.9	4.69	0	39.195	56.3	other biological processes	nucleus	other molecular function				0	1.88	3.94106e-06
O43491	EPB41L2	Band 4.1-like protein 2	1005	112.5	5.44	0	60.501	52.95	cell cycle OR cell proliferation;cell organization and biogenesis;other biological processes	plasma membrane;other membranes;cytosol;cytoskeleton;nucleus;other cell component	cytoskeletal activity;other molecular function		Splicing factor NOVA regulated synaptic proteins	Neurexins and neuroligins	2	1.86	6.73487e-05
P31146	CORO1A	Coronin-1A	461	51	6.68	0	53.682	53.54	cell adhesion;cell cycle OR cell proliferation;cell organization and biogenesis;stress response;transport;signal transduction;other biological processes	plasma membrane;other membranes;cytosol;cytoskeleton;other cytoplasmic organelle;other cell component	cytoskeletal activity;other molecular function	Phagosome; Tuberculosis	16p11.2 proximal deletion syndrome	Prevention of phagosomal-lysosomal fusion	4	1.84	0.0335205
P02765	AHSG	Alpha-2-HS-glycoprotein	367	39.3	5.72	0	19.871	31.8	stress response;transport;developmental processes;other biological processes	extracellular matrix;ER/Golgi;other cell component	enzyme regulator activity			Neutrophil degranulation; Platelet degranulation ; Regulation of Insulin-like Growth Factor (IGF) transport and uptake by Insulin-like Growth Factor Binding Proteins (IGFBPs); Post-translational protein phosphorylation	4	1.69	0.00561835
P02768	ALB	Serum albumin	609	69.3	6.28	0	30.268	49.94	stress response;other biological processes	non-structural extracellular;ER/Golgi;other cell component	nucleic acid binding activity;other molecular function	Thyroid hormone synthesis	Selenium micronutrient network; Vitamin B12 metabolism; Folate metabolism; Complement system; VEGFA-VEGFR2 signaling	Cytoprotection by HMOX1; Scavenging of heme from plasma; Platelet degranulation ; Regulation of Insulin-like Growth Factor (IGF) transport and uptake by Insulin-like Growth Factor Binding Proteins (IGFBPs); Post-translational protein phosphorylation; Aspirin ADME; Ciprofloxacin ADME; Recycling of bile acids and salts; Prednisone ADME; Heme degradation; HDL remodeling; Heme biosynthesis	18	1.65	0.00839065
P12429	ANXA3	Annexin A3	323	36.4	5.92	0	55.075	72.49	stress response;transport;developmental processes;other biological processes	plasma membrane;other membranes;other cell component	enzyme regulator activity;other molecular function		Prostaglandin synthesis and regulation		1	1.6	0.0491311
Q8IZV5	RDH10	Retinol dehydrogenase 10	341	38.1	7.4	0	7.881	1.96	other metabolic processes;developmental processes;other biological processes	other membranes;ER/Golgi;other cell component	other molecular function	Retinol metabolism; Metabolic pathways	Vitamin A and carotenoid metabolism	The canonical retinoid cycle in rods (twilight vision); RA biosynthesis pathway	5	1.54	0.0283874
P30536	TSPO	Translocator protein	169	18.8	9.36	0	11.344	8.59	cell organization and biogenesis;other metabolic processes;stress response;transport;developmental processes;other biological processes	other membranes;cytosol;mitochondrion;ER/Golgi;other cell component	transporter activity;other molecular function	Neuroactive ligand-receptor interaction; Cholesterol metabolism; Human T-cell leukemia virus 1 infection	NO/cGMP/PKG mediated neuroprotection	Pregnenolone biosynthesis	5	1.49	0.00166422
P01023	A2M	Alpha-2-macroglobulin	1474	163.2	6.46	0	29.209	26.68	stress response;developmental processes;other biological processes	non-structural extracellular;other cell component	signal transduction activity or receptor binding;enzyme regulator activity;other molecular function	Complement and coagulation cascades	Complement system; Complement and coagulation cascades	Degradation of the extracellular matrix; Platelet degranulation ; HDL assembly; Intrinsic Pathway of Fibrin Clot Formation	7	1.48	0.0137936
O95865	DDAH2	N(G),N(G)-dimethylarginine dimethylaminohydrolase 2	285	29.6	6.01	0	25.287	24.84	other metabolic processes;signal transduction;other biological processes	cytosol;mitochondrion	other molecular function		Nitric oxide metabolism in cystic fibrosis	eNOS activation	2	1.48	0.000903107
P06703	S100A6	Protein S100-A6	90	10.2	5.48	0.001	4.6	9.72	cell organization and biogenesis;transport;developmental processes;signal transduction;other biological processes	plasma membrane;other membranes;cytosol;nucleus;other cell component	transporter activity;cytoskeletal activity;other molecular function		Gastric cancer network 2; Vitamin D receptor pathway; Prostaglandin synthesis and regulation		3	1.48	0.00290736
Q6NUK1	SLC25A24	Calcium-binding mitochondrial carrier protein SCaMC-1	477	53.3	6.33	0	75.489	65.32	stress response;transport;other biological processes	other membranes;mitochondrion	transporter activity;other molecular function				0	1.44	0.000789881
P62745	RHOB	Rho-related GTP-binding protein RhoB	196	22.1	5.24	0	18.328	26.76	cell adhesion;cell cycle OR cell proliferation;cell organization and biogenesis;stress response;transport;developmental processes;signal transduction;other biological processes	plasma membrane;other membranes;cytosol;cytoskeleton;nucleus;other cytoplasmic organelle;other cell component	other molecular function	Salmonella infection	Androgen receptor signaling pathway; Neural crest differentiation; Spinal cord injury; Ebola virus infection in host; Gastrin signaling pathway	RHO GTPases activate CIT; Sema4D induced cell migration and growth-cone collapse; RHO GTPases activate PKNs; RHO GTPases Activate ROCKs; G alpha (12/13) signalling events; RHO GTPases Activate Formins; RHOB GTPase cycle; GPVI-mediated activation cascade; RHO GTPases Activate Rhotekin and Rhophilins	15	1.43	0.00100097
P01040	CSTA	Cystatin-A	98	11	5.5	0	11.255	8.09	cell adhesion;protein metabolism;other metabolic processes;other biological processes	non-structural extracellular;plasma membrane;cytosol;nucleus;other cell component	enzyme regulator activity;other molecular function			Formation of the cornified envelope	1	1.43	0.0322188
Q3SY69	ALDH1L2	Mitochondrial 10-formyltetrahydrofolate dehydrogenase	923	101.7	6.52	0	24.427	9.46	other metabolic processes	mitochondrion;nucleus	other molecular function	One carbon pool by folate; Metabolic pathways		Metabolism of folate and pterines	3	1.36	0.0500133
P02771	AFP	Alpha-fetoprotein	609	68.6	5.68	0	24.335	32.22	other metabolic processes;developmental processes;signal transduction	non-structural extracellular;ER/Golgi;other cell component	other molecular function	Hippo signaling pathway		Regulation of Insulin-like Growth Factor (IGF) transport and uptake by Insulin-like Growth Factor Binding Proteins (IGFBPs); Post-translational protein phosphorylation	3	1.36	0.00965636
O15213	WDR46	WD repeat-containing protein 46	610	68	9.67	0	6.246	4.38	RNA metabolism OR transcription;other metabolic processes	nucleus;other cell component				Major pathway of rRNA processing in the nucleolus and cytosol; rRNA modification in the nucleus and cytosol	2	1.34	0.0206631
P01008	SERPINC1	Antithrombin-III	464	52.6	6.71	0.001	3.394	3.75	stress response;other biological processes	non-structural extracellular;plasma membrane;other membranes;ER/Golgi	enzyme regulator activity;other molecular function	Complement and coagulation cascades	Complement and coagulation cascades	Regulation of Insulin-like Growth Factor (IGF) transport and uptake by Insulin-like Growth Factor Binding Proteins (IGFBPs); Post-translational protein phosphorylation; Intrinsic Pathway of Fibrin Clot Formation; Common Pathway of Fibrin Clot Formation	6	1.34	0.0131516
Q9UGI8	TES	Testin	421	48	7.68	0	82.289	64.02	other biological processes	plasma membrane;other membranes;cytosol;other cell component	other molecular function				0	1.33	0.0580709
P02774	GC	Vitamin D-binding protein	474	52.9	5.45	0	39.058	29.96	other metabolic processes;transport	non-structural extracellular;cytosol;other cytoplasmic organelle;other cell component	transporter activity;cytoskeletal activity;other molecular function		Vitamin D metabolism	Vitamin D (calciferol) metabolism	2	1.32	0.00977182
Q92896	GLG1	Golgi apparatus protein 1	1179	134.5	6.9	0	13.218	4.8	protein metabolism;other metabolic processes;developmental processes;signal transduction;other biological processes	extracellular matrix;plasma membrane;other membranes;cytoskeleton;ER/Golgi	signal transduction activity or receptor binding;other molecular function	Cell adhesion molecules		Cell surface interactions at the vascular wall	2	1.32	0.00264812
Q86WV6	TMEM173	Stimulator of interferon genes protein	379	42.2	7.05	0	26.573	13.84	cell organization and biogenesis;other metabolic processes;stress response;other biological processes	plasma membrane;other membranes;cytosol;mitochondrion;ER/Golgi;nucleus;other cytoplasmic organelle;other cell component	other molecular function	NOD-like receptor signaling pathway; RIG-I-like receptor signaling pathway; Cytosolic DNA-sensing pathway; Shigellosis; Human cytomegalovirus infection; Herpes simplex virus 1 infection; Human immunodeficiency virus 1 infection; Coronavirus disease	Novel intracellular components of RIG-I-like receptor pathway; Cytosolic DNA-sensing pathway; Pathways of nucleic acid metabolism and innate immune sensing; STING pathway in Kawasaki-like disease and COVID-19	SARS-CoV-2 activates/modulates innate and adaptive immune responses; SARS-CoV-1 activates/modulates innate immune responses; Neutrophil degranulation; Regulation of innate immune responses to cytosolic DNA; IRF3-mediated induction of type I IFN; STAT6-mediated induction of chemokines	19	1.31	0.0398249
P32929	CTH	Cystathionine gamma-lyase	405	44.5	6.7	0	94.459	90.5	cell organization and biogenesis;protein metabolism;other metabolic processes;stress response;signal transduction;other biological processes	cytosol;other cell component	other molecular function	Glycine, serine and threonine metabolism; Cysteine and methionine metabolism; Selenocompound metabolism; Metabolic pathways; Biosynthesis of amino acids	Selenium micronutrient network; Vitamin B12 metabolism; Folate metabolism; Trans-sulfuration pathway; Trans-sulfuration, one-carbon metabolism and related pathways; Amino acid metabolism; Methionine metabolism leading to sulfur amino acids and related disorders; Ferroptosis	Degradation of cysteine and homocysteine; Metabolism of ingested SeMet, Sec, MeSec into H2Se; Cysteine formation from homocysteine	16	1.3	0.0131764
P36955	SERPINF1	Pigment epithelium-derived factor	418	46.3	6.38	0	13.042	7.17	cell cycle OR cell proliferation;developmental processes;other biological processes	non-structural extracellular;extracellular matrix;other cell component	enzyme regulator activity	Wnt signaling pathway	lncRNA in canonical Wnt signaling and colorectal cancer; Wnt signaling; ncRNAs involved in Wnt signaling in hepatocellular carcinoma; Type I collagen synthesis in the context of osteogenesis imperfecta; GPR143 in melanocytes and retinal pigment epithelium cells; Malignant pleural mesothelioma; Clock-controlled autophagy in bone metabolism		8	1.3	0.0108207
P07478	PRSS2	Trypsin-2	247	26.5	4.92	0	6.545	4.11	cell organization and biogenesis;protein metabolism;other metabolic processes;stress response;other biological processes	non-structural extracellular;extracellular matrix;other cytoplasmic organelle	other molecular function	Neuroactive ligand-receptor interaction; Pancreatic secretion; Protein digestion and absorption; Influenza A		Collagen degradation; Neutrophil degranulation; Activation of Matrix Metalloproteinases; Antimicrobial peptides; Alpha-defensins	9	1.3	0.0396695
Q92522	H1FX	Histone H1x	213	22.5	10.76	0	63.028	94.11	cell organization and biogenesis;other biological processes	nucleus;other cell component	nucleic acid binding activity;other molecular function				0	1.29	0.108078
Q9BW19	KIFC1	Kinesin-like protein KIFC1	673	73.7	8.98	0	8.851	5.14	cell cycle OR cell proliferation;cell organization and biogenesis;other biological processes	cytoskeleton;nucleus;other cytoplasmic organelle	cytoskeletal activity;other molecular function			COPI-dependent Golgi-to-ER retrograde traffic; Kinesins	2	1.28	0.00470789
P02647	APOA1	Apolipoprotein A-I	267	30.8	5.76	0	14.161	15.43	cell cycle OR cell proliferation;cell organization and biogenesis;protein metabolism;other metabolic processes;transport;developmental processes;signal transduction;other biological processes	non-structural extracellular;plasma membrane;other membranes;cytosol;ER/Golgi;other cytoplasmic organelle;other cell component	signal transduction activity or receptor binding;transporter activity;enzyme regulator activity;other molecular function	PPAR signaling pathway; Fat digestion and absorption; Vitamin digestion and absorption; Cholesterol metabolism; African trypanosomiasis; Lipid and atherosclerosis	Selenium micronutrient network; Vitamin B12 metabolism; Folate metabolism; Complement system; PPAR-alpha pathway; Nuclear receptors meta-pathway; PPAR signaling pathway; Statin inhibition of cholesterol production; Familial hyperlipidemia type 1; Familial hyperlipidemia type 2; Familial hyperlipidemia type 3; Familial hyperlipidemia type 4; Familial hyperlipidemia type 5	Platelet degranulation ; Amyloid fiber formation; Regulation of Insulin-like Growth Factor (IGF) transport and uptake by Insulin-like Growth Factor Binding Proteins (IGFBPs); Post-translational protein phosphorylation; Scavenging of heme from plasma; PPARA activates gene expression; Scavenging by Class B Receptors; Heme signaling; Retinoid metabolism and transport; HDL clearance; Defective ABCA1 …	36	1.27	0.0091573
P23219	PTGS1	Prostaglandin G/H synthase 1	599	68.6	7.23	0	56.158	29.96	other metabolic processes;stress response;other biological processes	other membranes;ER/Golgi;other cell component	other molecular function	Arachidonic acid metabolism; Metabolic pathways; Platelet activation; Serotonergic synapse; Regulation of lipolysis in adipocytes	Selenium micronutrient network; Overview of nanoparticle effects; Aspirin and miRNAs; Eicosanoid metabolism via cyclooxygenases (COX); Prostaglandin and leukotriene metabolism in senescence ; Arachidonic acid (AA, ARA) oxylipin metabolism; Prostaglandin synthesis and regulation	Synthesis of Prostaglandins (PG) and Thromboxanes (TX); COX reactions	14	1.24	2.14361e-05
Q9BZQ8	NIBAN1	Protein Niban 1	928	103.1	4.78	0	18.989	10.02	stress response;other biological processes	plasma membrane;other membranes;cytosol;other cell component					0	1.23	0.059914
P05362	ICAM1	Intercellular adhesion molecule 1	532	57.8	7.99	0	16.287	5.24	cell adhesion;other biological processes	non-structural extracellular;plasma membrane;other membranes	signal transduction activity or receptor binding;other molecular function	NF-kappa B signaling pathway; Cell adhesion molecules; Natural killer cell mediated cytotoxicity; TNF signaling pathway; Leukocyte transendothelial migration; AGE-RAGE signaling pathway in diabetic complications; African trypanosomiasis; Malaria; Staphylococcus aureus infection; Influenza A; Human T-cell leukemia virus 1 infection; Kaposi sarcoma-associated herpesvirus infection; Epstein-Barr vir…	Selenium micronutrient network; Vitamin B12 metabolism; Folate metabolism; RANKL/RANK signaling pathway; Interleukin-11 signaling pathway; Spinal cord injury; Complement system; IL1 and megakaryocytes in obesity; Photodynamic therapy-induced NF-kB survival signaling; VEGFA-VEGFR2 signaling; miRNA role in immune response in sepsis; Cells and molecules involved in local acute inflammatory response …	Immunoregulatory interactions between a Lymphoid and a non-Lymphoid cell; Integrin cell surface interactions; Interleukin-10 signaling; Interleukin-4 and Interleukin-13 signaling; Interferon gamma signaling	39	1.22	0.0221061
Q07817	BCL2L1	Bcl-2-like protein 1	233	26	4.93	0	9.233	14.52	cell cycle OR cell proliferation;cell organization and biogenesis;stress response;transport;developmental processes;signal transduction;other biological processes	other membranes;cytosol;cytoskeleton;mitochondrion;ER/Golgi;nucleus;other cell component	other molecular function	EGFR tyrosine kinase inhibitor resistance; Platinum drug resistance; Ras signaling pathway; NF-kappa B signaling pathway; p53 signaling pathway; Mitophagy; Autophagy; PI3K-Akt signaling pathway; Apoptosis; Apoptosis; NOD-like receptor signaling pathway; JAK-STAT signaling pathway; Parkinson disease; Amyotrophic lateral sclerosis; Pathways of neurodegeneration; Shigellosis; Toxoplasmosis; Measles;…	Leptin signaling pathway; IL-7 signaling pathway; TNF-alpha signaling pathway; Amyotrophic lateral sclerosis (ALS); Apoptosis; Mammary gland development pathway - Pregnancy and lactation (Stage 3 of 4); IL-3 signaling pathway; Photodynamic therapy-induced HIF-1 survival signaling; IL6 signaling pathway; Hepatitis C and hepatocellular carcinoma; Hematopoietic stem cell gene regulation by GABP alph…	RAS processing; Interleukin-4 and Interleukin-13 signaling; BH3-only proteins associate with and inactivate anti-apoptotic BCL-2 members; The NLRP1 inflammasome; STAT5 activation downstream of FLT3 ITD mutants; SARS-CoV-1-mediated effects on programmed cell death	58	1.22	0.0113291
Q01433	AMPD2	AMP deaminase 2	879	100.6	6.93	0	59.72	42.23	other metabolic processes;other biological processes	cytosol	other molecular function	Purine metabolism; Metabolic pathways; Nucleotide metabolism		Purine salvage	4	1.21	0.000186043
Q96BW5	PTER	Phosphotriesterase-related protein	349	39	6.52	0	17.919	10.26	other metabolic processes;other biological processes		other molecular function				0	1.21	0.0124742
P05543	SERPINA7	Thyroxine-binding globulin	415	46.3	6.3	0.001	3.787	1.83	transport;other biological processes	non-structural extracellular	enzyme regulator activity	Thyroid hormone synthesis			1	1.21	0.0203299
Q15397	PUM3	Pumilio homolog 3	648	73.5	9.64	0	26.716	15.5	other biological processes	ER/Golgi;nucleus;other cell component	nucleic acid binding activity				0	1.2	0.00493948
Q9H2H9	SLC38A1	Sodium-coupled neutral amino acid transporter 1	487	54	7.02	0	8.191	3.77	other metabolic processes;transport;other biological processes	plasma membrane;other membranes;other cell component	transporter activity	Glutamatergic synapse; GABAergic synapse	Synaptic vesicle pathway; Ferroptosis; Neuroinflammation and glutamatergic signaling	Amino acid transport across the plasma membrane; Astrocytic Glutamate-Glutamine Uptake And Metabolism	7	1.2	0.0784455
P02788	LTF	Lactotransferrin	710	78.1	8.12	0	13.614	32.84	protein metabolism;stress response;transport;developmental processes;other biological processes	non-structural extracellular;plasma membrane;other membranes;other cytoplasmic organelle;other cell component	enzyme regulator activity;nucleic acid binding activity;other molecular function		Male infertility	Neutrophil degranulation; Amyloid fiber formation; Mtb iron assimilation by chelation; Metal sequestration by antimicrobial proteins	6	1.17	0.0110366
P05109	S100A8	Protein S100-A8	93	10.8	7.03	0	7.863	8.76	cell adhesion;cell-cell signaling;protein metabolism;other metabolic processes;stress response;transport;developmental processes;other biological processes	non-structural extracellular;plasma membrane;other membranes;cytosol;cytoskeleton;other cell component	signal transduction activity or receptor binding;cytoskeletal activity;other molecular function	IL-17 signaling pathway	Vitamin D receptor pathway	ER-Phagosome pathway; Neutrophil degranulation; MyD88:MAL(TIRAP) cascade initiated on plasma membrane; MyD88 deficiency (TLR2/4); IRAK4 deficiency (TLR2/4); Regulation of TLR by endogenous ligand; Metal sequestration by antimicrobial proteins; RHO GTPases Activate NADPH Oxidases	10	1.17	0.150352
P80217	IFI35	Interferon-induced 35 kDa protein	286	31.5	6.09	0	7.637	1.71	stress response;other biological processes	non-structural extracellular;other membranes;cytosol;nucleus;other cell component	other molecular function		Immune response to tuberculosis	Interferon alpha/beta signaling	2	1.17	0.0501592
O00160	MYO1F	Unconventional myosin-If	1098	124.8	9.11	0	6.191	0	cell organization and biogenesis;transport	plasma membrane;other membranes;cytosol;cytoskeleton;other cell component	cytoskeletal activity;other molecular function	Pathogenic Escherichia coli infection			1	1.16	0.0420787
P28161	GSTM2	Glutathione S-transferase Mu 2	218	25.7	6.37	0	14.04	4.29	other metabolic processes;stress response;signal transduction;other biological processes	cytosol;ER/Golgi;other cell component	signal transduction activity or receptor binding;other molecular function	Glutathione metabolism; Metabolism of xenobiotics by cytochrome P450; Drug metabolism; Drug metabolism; Metabolic pathways; Platinum drug resistance; Pathways in cancer; Chemical carcinogenesis; Chemical carcinogenesis; Chemical carcinogenesis; Hepatocellular carcinoma; Fluid shear stress and atherosclerosis	Glutathione metabolism; Nuclear receptors meta-pathway; NRF2 pathway; FOXA2 pathway; Metapathway biotransformation Phase I and II	Glutathione conjugation	18	1.14	0.00138103
P05452	CLEC3B	Tetranectin	202	22.5	5.67	0	9.122	2.37	other biological processes	non-structural extracellular;nucleus;other cell component	other molecular function			Platelet degranulation	1	1.14	0.000483507
P21741	MDK	Midkine	143	15.6	9.79	0	22.111	18.03	cell organization and biogenesis;stress response;developmental processes;signal transduction;other biological processes	non-structural extracellular;other cell component	signal transduction activity or receptor binding;other molecular function		Malignant pleural mesothelioma; TROP2 regulatory signaling	NOTCH2 Activation and Transmission of Signal to the Nucleus; Signaling by ALK	4	1.13	0.00748166
P01024	C3	Complement C3	1663	187	6.4	0	34.803	38.05	cell-cell signaling;cell organization and biogenesis;protein metabolism;other metabolic processes;stress response;developmental processes;signal transduction;other biological processes	non-structural extracellular;plasma membrane;other membranes;ER/Golgi;other cytoplasmic organelle;other cell component	signal transduction activity or receptor binding;enzyme regulator activity	Neuroactive ligand-receptor interaction; Phagosome; Complement and coagulation cascades; Neutrophil extracellular trap formation; Alcoholic liver disease; Shigellosis; Pertussis; Legionellosis; Leishmaniasis; Chagas disease; Staphylococcus aureus infection; Tuberculosis; Kaposi sarcoma-associated herpesvirus infection; Herpes simplex virus 1 infection; Coronavirus disease; Viral carcinogenesis; S…	Allograft rejection; Complement system; TYROBP causal network in microglia; Cells and molecules involved in local acute inflammatory response ; 16p11.2 distal deletion syndrome; Complement system in neuronal development and plasticity; Acquired partial lipodystrophy / Barraquer-Simons syndrome; Chronic hyperglycemia impairment of neuron function; Complement activation; Complement and coagulation …	Immunoregulatory interactions between a Lymphoid and a non-Lymphoid cell; Regulation of Complement cascade; G alpha (i) signalling events; Neutrophil degranulation; Peptide ligand-binding receptors; Regulation of Insulin-like Growth Factor (IGF) transport and uptake by Insulin-like Growth Factor Binding Proteins (IGFBPs); Post-translational protein phosphorylation; Purinergic signaling in leishma…	37	1.11	0.0217409
Q8NBQ5	HSD17B11	Estradiol 17-beta-dehydrogenase 11	300	32.9	9.07	0	29.691	33.96	other metabolic processes	cytosol;ER/Golgi;other cell component	other molecular function	Steroid hormone biosynthesis		Estrogen biosynthesis	2	1.11	0.00491774
Q14624	ITIH4	Inter-alpha-trypsin inhibitor heavy chain H4	930	103.3	6.98	0.001	3.634	2.09	other metabolic processes;stress response;other biological processes	non-structural extracellular;plasma membrane;other membranes;other cell component	enzyme regulator activity		Network map of SARS-CoV-2 signaling pathway	Platelet degranulation	2	1.1	0.0255538
Q9Y617	PSAT1	Phosphoserine aminotransferase	370	40.4	7.66	0	115.819	112.36	other metabolic processes	cytosol;other cell component	other molecular function	Glycine, serine and threonine metabolism; Cysteine and methionine metabolism; Vitamin B6 metabolism; Metabolic pathways; Carbon metabolism; Biosynthesis of amino acids; Biosynthesis of cofactors	Trans-sulfuration, one-carbon metabolism and related pathways; Clear cell renal cell carcinoma pathways; Metabolic reprogramming in colon cancer; Male infertility; Neuroinflammation and glutamatergic signaling; Amino acid metabolism in triple-negative breast cancer cells	Serine biosynthesis	14	1.08	0.0275104
Q86UX7	FERMT3	Fermitin family homolog 3	667	75.9	6.98	0	73.675	71.29	cell adhesion;cell organization and biogenesis;signal transduction;other biological processes	non-structural extracellular;cytoskeleton;other cell component	signal transduction activity or receptor binding;other molecular function	Platelet activation	Leukocyte-intrinsic Hippo pathway functions	Platelet degranulation	3	1.07	0.00636138
P60660	MYL6	Myosin light polypeptide 6	151	16.9	4.65	0	45.655	59.97	other biological processes	cytosol;cytoskeleton;other cell component	cytoskeletal activity;other molecular function	Vascular smooth muscle contraction; Tight junction; Oxytocin signaling pathway	Ciliary landscape	RHO GTPases activate CIT; EPHA-mediated growth cone collapse; Sema4D induced cell migration and growth-cone collapse; Smooth Muscle Contraction; RHO GTPases activate PKNs; RHO GTPases Activate ROCKs; RHO GTPases activate PAKs	11	1.07	0.0134124
P41250	GARS1	Glycine--tRNA ligase	739	83.1	7.03	0	195.829	231.38	protein metabolism;RNA metabolism OR transcription;other metabolic processes	non-structural extracellular;cytosol;mitochondrion;other cell component	other molecular function	Aminoacyl-tRNA biosynthesis		Cytosolic tRNA aminoacylation; Mitochondrial tRNA aminoacylation	3	1.04	0.0171755
P11169	SLC2A3	Solute carrier family 2, facilitated glucose transporter member 3	496	53.9	7.2	0	21.772	43.93	other metabolic processes;transport	plasma membrane;other membranes;other cell component	transporter activity;other molecular function		Nuclear receptors meta-pathway; NRF2 pathway; Photodynamic therapy-induced HIF-1 survival signaling; Focal adhesion: PI3K-Akt-mTOR-signaling pathway; PI3K/AKT/mTOR - vitamin D3 signaling; Neuroinflammation and glutamatergic signaling; Chronic hyperglycemia impairment of neuron function; Glycolysis and gluconeogenesis	Cellular hexose transport; Neutrophil degranulation; Vitamin C (ascorbate) metabolism; MECP2 regulates neuronal receptors and channels	12	1.04	0.00118109
P11717	IGF2R	Cation-independent mannose-6-phosphate receptor	2491	274.2	5.94	0	73.724	43.67	protein metabolism;other metabolic processes;transport;developmental processes;signal transduction;other biological processes	plasma membrane;other membranes;ER/Golgi;nucleus;other cytoplasmic organelle;other cell component	kinase activity;other molecular function	Virion; Lysosome; Endocytosis	TROP2 regulatory signaling	Neutrophil degranulation; Golgi Associated Vesicle Biogenesis; Cargo recognition for clathrin-mediated endocytosis; Retrograde transport at the Trans-Golgi-Network	9	1.03	0.0321158
Q06033	ITIH3	Inter-alpha-trypsin inhibitor heavy chain H3	890	99.8	5.74	0.002	3.36	1.87	other metabolic processes	non-structural extracellular;other cell component	enzyme regulator activity		Network map of SARS-CoV-2 signaling pathway	Platelet degranulation	2	1.03	0.0323677
Q15052	ARHGEF6	Rho guanine nucleotide exchange factor 6	776	87.4	6.05	0	6.37	0	cell organization and biogenesis;stress response;signal transduction;other biological processes	cytosol;other cell component	enzyme regulator activity	Regulation of actin cytoskeleton; Pancreatic cancer	Pancreatic adenocarcinoma pathway; Regulation of actin cytoskeleton	CDC42 GTPase cycle; RAC1 GTPase cycle; NRAGE signals death through JNK; G alpha (12/13) signalling events; RHOU GTPase cycle; G beta:gamma signalling through CDC42; Regulation of cytoskeletal remodeling and cell spreading by IPP complex components	11	1.02	0.0234188
P15907	ST6GAL1	Beta-galactoside alpha-2,6-sialyltransferase 1	406	46.6	9.01	0	5.422	0	protein metabolism;other metabolic processes;other biological processes	non-structural extracellular;other membranes;ER/Golgi	other molecular function	N-Glycan biosynthesis; Other types of O-glycan biosynthesis; Metabolic pathways		Sialic acid metabolism; N-Glycan antennae elongation; Maturation of spike protein; Maturation of protein 3a; Maturation of protein 3a; Termination of O-glycan biosynthesis	9	1.01	0.0578809
P31949	S100A11	Protein S100-A11	105	11.7	7.12	0	26.799	31.06	signal transduction;other biological processes	nucleus;other cell component	other molecular function			Neutrophil degranulation	1	1	0.0619101
Q9H8M2	BRD9	Bromodomain-containing protein 9	597	67	6.19	0	10.744	7.82	cell organization and biogenesis;other biological processes	nucleus;other cell component	nucleic acid binding activity;other molecular function				0	1	0.0187301
P23142	FBLN1	Fibulin-1	703	77.2	5.22	0	6.379	0	cell organization and biogenesis;protein metabolism;other metabolic processes;stress response;developmental processes;other biological processes	non-structural extracellular;extracellular matrix	signal transduction activity or receptor binding;enzyme regulator activity;extracellular structural activity;other molecular function			Molecules associated with elastic fibres	1	1	0.0154302
Q05823	RNASEL	2-5A-dependent ribonuclease	741	83.5	6.65	0	9.015	4.59	protein metabolism;RNA metabolism OR transcription;other metabolic processes;stress response;other biological processes	cytosol;mitochondrion;nucleus	nucleic acid binding activity;kinase activity;other molecular function	NOD-like receptor signaling pathway; Hepatitis C; Influenza A; Herpes simplex virus 1 infection		Interferon alpha/beta signaling; OAS antiviral response	6	0.99	0.089704
Q08722	CD47	Leukocyte surface antigen CD47	323	35.2	7.21	0	8.278	6.03	cell adhesion;stress response;transport;signal transduction;other biological processes	non-structural extracellular;plasma membrane;other membranes;other cell component	other molecular function	ECM-receptor interaction	Spinal cord injury; Malignant pleural mesothelioma	Neutrophil degranulation; Integrin cell surface interactions; Cell surface interactions at the vascular wall; Signal regulatory protein family interactions	7	0.99	9.60828e-05
Q16822	PCK2	Phosphoenolpyruvate carboxykinase [GTP], mitochondrial	640	70.7	7.62	0	150.461	163.44	other metabolic processes;stress response;developmental processes;other biological processes	cytosol;mitochondrion	other molecular function	Glycolysis / Gluconeogenesis; Citrate cycle (TCA cycle); Pyruvate metabolism; Metabolic pathways; PPAR signaling pathway; FoxO signaling pathway; PI3K-Akt signaling pathway; AMPK signaling pathway; Insulin signaling pathway; Adipocytokine signaling pathway; Glucagon signaling pathway; Insulin resistance; Proximal tubule bicarbonate reclamation	Adipogenesis; Transcription factor regulation in adipogenesis; PPAR signaling pathway; PI3K-Akt signaling pathway; Krebs cycle disorders; DNA damage response (only ATM dependent)	Gluconeogenesis	20	0.98	0.0377187
Q99829	CPNE1	Copine-1	537	59	5.83	0	48.658	35.83	cell organization and biogenesis;protein metabolism;other metabolic processes;transport;developmental processes;other biological processes	plasma membrane;other membranes;cytosol;nucleus;other cytoplasmic organelle;other cell component	other molecular function			Neutrophil degranulation; Glycerophospholipid biosynthesis	2	0.98	0.00110495
Q15631	TSN	Translin	228	26.2	6.44	0	24.197	20.95	DNA metabolism;RNA metabolism OR transcription;other metabolic processes	cytosol;ER/Golgi;nucleus;other cell component	nucleic acid binding activity;other molecular function			Small interfering RNA (siRNA) biogenesis	1	0.98	0.000277111
Q13287	NMI	N-myc-interactor	307	35	5.34	0	10.843	5.94	protein metabolism;RNA metabolism OR transcription;other metabolic processes;stress response;signal transduction;other biological processes	non-structural extracellular;other membranes;cytosol;nucleus;other cell component	other molecular function		IL-2 signaling pathway	SARS-CoV-1 activates/modulates innate immune responses	2	0.98	0.0120623
Q9NT99	LRRC4B	Leucine-rich repeat-containing protein 4B	713	76.4	7.23	0	6.836	0	cell adhesion;cell organization and biogenesis;other biological processes	plasma membrane;other membranes;other cell component	signal transduction activity or receptor binding	Cell adhesion molecules		Receptor-type tyrosine-protein phosphatases	2	0.98	0.00951664
Q9UIQ6	LNPEP	Leucyl-cystinyl aminopeptidase	1025	117.3	5.73	0	16.369	2.74	cell-cell signaling;protein metabolism;other metabolic processes;signal transduction;other biological processes	non-structural extracellular;plasma membrane;other membranes;cytosol;other cytoplasmic organelle;other cell component	other molecular function	Renin-angiotensin system		Antigen processing: Ubiquitination & Proteasome degradation; Translocation of SLC2A4 (GLUT4) to the plasma membrane; Endosomal/Vacuolar pathway	4	0.97	0.0282749
Q71UI9	H2AFV	Histone H2A.V	128	13.5	10.58	0	11.822	22.32		nucleus;other cell component	nucleic acid binding activity;other molecular function	Necroptosis; Neutrophil extracellular trap formation; Alcoholism; Systemic lupus erythematosus	FBXL10 enhancement of MAP/ERK signaling in diffuse large B-cell lymphoma	RUNX1 regulates genes involved in megakaryocyte differentiation and platelet function; Transcriptional regulation by small RNAs; RUNX1 regulates transcription of genes involved in differentiation of HSCs; Formation of the beta-catenin:TCF transactivating complex; RMTs methylate histone arginines; B-WICH complex positively regulates rRNA expression; Oxidative Stress Induced Senescence; NoRC negati…	38	0.97	0.000547384
Q9ULZ3	PYCARD	Apoptosis-associated speck-like protein containing a CARD	195	21.6	6.34	0	6.574	0	cell organization and biogenesis;protein metabolism;other metabolic processes;stress response;transport;signal transduction;other biological processes	non-structural extracellular;other membranes;cytosol;cytoskeleton;mitochondrion;ER/Golgi;nucleus;other cytoplasmic organelle;other cell component	signal transduction activity or receptor binding;enzyme regulator activity;cytoskeletal activity;other molecular function	Necroptosis; NOD-like receptor signaling pathway; Cytosolic DNA-sensing pathway; C-type lectin receptor signaling pathway; Pathogenic Escherichia coli infection; Shigellosis; Salmonella infection; Pertussis; Legionellosis; Yersinia infection; Influenza A; Lipid and atherosclerosis	Nucleotide-binding oligomerization domain (NOD) pathway; Nanomaterial-induced inflammasome activation; TYROBP causal network in microglia; Acute viral myocarditis; Cytosolic DNA-sensing pathway; Activation of NLRP3 inflammasome by SARS-CoV-2; Prostaglandin signaling	Neutrophil degranulation; The AIM2 inflammasome; The NLRP3 inflammasome; Purinergic signaling in leishmaniasis infection; SARS-CoV-1 activates/modulates innate immune responses; CLEC7A/inflammasome pathway	25	0.97	0.000534805
P11233	RALA	Ras-related protein Ral-A	206	23.6	7.11	0	39.802	32.92	cell cycle OR cell proliferation;cell organization and biogenesis;transport;developmental processes;signal transduction;other biological processes	plasma membrane;other membranes;mitochondrion;other cell component	signal transduction activity or receptor binding;cytoskeletal activity;other molecular function	Ras signaling pathway; Rap1 signaling pathway; Phospholipase D signaling pathway; Salmonella infection; Pathways in cancer; Colorectal cancer; Pancreatic cancer	RalA downstream regulated genes; Chromosomal and microsatellite instability in colorectal cancer ; Ras signaling; Pancreatic adenocarcinoma pathway; EGF/EGFR signaling pathway	Translocation of SLC2A4 (GLUT4) to the plasma membrane; Gene and protein expression by JAK-STAT signaling after Interleukin-12 stimulation; p38MAPK events	15	0.95	0.0204247
Q8NI22	MCFD2	Multiple coagulation factor deficiency protein 2	146	16.4	4.63	0	20.751	12.99	transport	other membranes;ER/Golgi	other molecular function			COPII-mediated vesicle transport; Cargo concentration in the ER; Transport to the Golgi and subsequent modification	3	0.95	0.0565922
Q93084	ATP2A3	Sarcoplasmic/endoplasmic reticulum calcium ATPase 3	1043	113.9	5.57	0	42.345	40.57							0	0.94	0.0295759
P05556	ITGB1	Integrin beta-1	798	88.4	5.39	0	34.44	21.4	cell adhesion;cell cycle OR cell proliferation;cell organization and biogenesis;stress response;transport;developmental processes;signal transduction;other biological processes	plasma membrane;other membranes;other cytoplasmic organelle;other cell component	signal transduction activity or receptor binding;cytoskeletal activity;other molecular function	Rap1 signaling pathway; Phagosome; PI3K-Akt signaling pathway; Axon guidance; Focal adhesion; ECM-receptor interaction; Cell adhesion molecules; Tight junction; Platelet activation; Leukocyte transendothelial migration; Regulation of actin cytoskeleton; Bacterial invasion of epithelial cells; Pathogenic Escherichia coli infection; Shigellosis; Pertussis; Yersinia infection; Leishmaniasis; Toxopla…	Integrin-mediated cell adhesion; Prolactin signaling pathway; Neural crest differentiation; Arrhythmogenic right ventricular cardiomyopathy; Pathogenic Escherichia coli infection; Primary focal segmental glomerulosclerosis (FSGS); Mammary gland development pathway - Embryonic development (Stage 1 of 4); Focal adhesion; Hepatocyte growth factor receptor signaling; RAC1/PAK1/p38/MMP2 pathway; TGF-b…	RHO GTPases Activate Formins; Immunoregulatory interactions between a Lymphoid and a non-Lymphoid cell; Potential therapeutics for SARS; RAC1 GTPase cycle; RHOG GTPase cycle; HCMV Early Events; RAC2 GTPase cycle; RAC3 GTPase cycle; Integrin cell surface interactions; ECM proteoglycans; GPER1 signaling; CHL1 interactions; Interleukin-4 and Interleukin-13 signaling; Signal transduction by L1; Synde…	78	0.94	0.00370168
Q9Y2G3	ATP11B	Probable phospholipid-transporting ATPase IF	1177	134.1	6.96	0	16.356	9.82	cell organization and biogenesis;transport	plasma membrane;other membranes;ER/Golgi;nucleus;other cytoplasmic organelle;other cell component	transporter activity;other molecular function			Neutrophil degranulation; Ion transport by P-type ATPases	2	0.93	0.0199025
Q5EBM0	CMPK2	UMP-CMP kinase 2, mitochondrial	449	49.4	7.01	0	15.076	10.74	other metabolic processes;other biological processes	mitochondrion;nucleus;other cell component	kinase activity;other molecular function	Pyrimidine metabolism; Metabolic pathways; Nucleotide metabolism; Biosynthesis of cofactors	Pyrimidine metabolism		5	0.93	0.0132924
Q9ULW0	TPX2	Targeting protein for Xklp2	747	85.6	9.23	0	5.548	4.1	cell cycle OR cell proliferation;cell organization and biogenesis;other biological processes	cytosol;cytoskeleton;nucleus;other cell component	enzyme regulator activity;cytoskeletal activity;other molecular function		Gastric cancer network 1	AURKA Activation by TPX2; Regulation of TP53 Activity through Phosphorylation	3	0.93	0.00220047
P42025	ACTR1B	Beta-centractin	376	42.3	6.4	0	26.704	19.45		non-structural extracellular;cytosol;cytoskeleton;other cell component	other molecular function	Amyotrophic lateral sclerosis; Huntington disease; Pathways of neurodegeneration; Salmonella infection		Neutrophil degranulation; MHC class II antigen presentation	6	0.9	0.227682
Q12846	STX4	Syntaxin-4	297	34.2	6.28	0	11.945	16.66	cell-cell signaling;cell organization and biogenesis;stress response;transport;other biological processes	non-structural extracellular;plasma membrane;other membranes;cytosol;ER/Golgi;other cytoplasmic organelle;other cell component	enzyme regulator activity;other molecular function	SNARE interactions in vesicular transport; Vasopressin-regulated water reabsorption	Insulin signaling	ER-Phagosome pathway; Translocation of SLC2A4 (GLUT4) to the plasma membrane; trans-Golgi Network Vesicle Budding; Disinhibition of SNARE formation; Other interleukin signaling	8	0.9	0.00732356
Q9NVP1	DDX18	ATP-dependent RNA helicase DDX18	670	75.4	9.5	0	62.557	75.01	RNA metabolism OR transcription;other metabolic processes	nucleus;other cell component	other molecular function				0	0.89	0.00651653
P08670	VIM	Vimentin	466	53.6	5.12	0	166.85	268.95	cell organization and biogenesis;stress response;developmental processes;signal transduction;other biological processes	plasma membrane;other membranes;cytosol;cytoskeleton;nucleus;other cytoplasmic organelle;other cell component	cytoskeletal activity;nucleic acid binding activity;other molecular function	Epstein-Barr virus infection; MicroRNAs in cancer	Allograft rejection; Spinal cord injury; Primary focal segmental glomerulosclerosis (FSGS); Mammary gland development pathway - Puberty (Stage 2 of 4); Apoptosis-related network due to altered Notch3 in ovarian cancer; Striated muscle contraction pathway; TGF-beta signaling in thyroid cells for epithelial-mesenchymal transition; Ciliary landscape; Burn wound healing; CCL18 signaling pathway; TROP…	Aggrephagy; Interleukin-4 and Interleukin-13 signaling; Chaperone Mediated Autophagy; Late endosomal microautophagy; Striated Muscle Contraction; RHOBTB1 GTPase cycle; Caspase-mediated cleavage of cytoskeletal proteins	21	0.88	0.013101
Q15274	QPRT	Nicotinate-nucleotide pyrophosphorylase [carboxylating]	297	30.8	6.21	0	49.306	54.42	other metabolic processes	cytosol;other cell component	other molecular function	Nicotinate and nicotinamide metabolism; Metabolic pathways; Biosynthesis of cofactors	NAD biosynthesis II (from tryptophan); NAD+ biosynthetic pathways; 16p11.2 proximal deletion syndrome; Kynurenine pathway and links to cell senescence	Nicotinate metabolism	8	0.88	0.000959484
Q96QR8	PURB	Transcriptional activator protein Pur-beta	312	33.2	5.43	0	5.52	4.01	cell cycle OR cell proliferation;RNA metabolism OR transcription;other biological processes	nucleus	nucleic acid binding activity;other molecular function				0	0.88	0.00737997
P08174	CD55	Complement decay-accelerating factor	381	41.4	7.59	0	5.408	7.06	other metabolic processes;stress response;other biological processes	non-structural extracellular;plasma membrane;other membranes;ER/Golgi;other cell component	other molecular function	Complement and coagulation cascades; Hematopoietic cell lineage; Viral myocarditis	Allograft rejection; Complement system; Acute viral myocarditis; Complement system in neuronal development and plasticity; Complement activation; Complement and coagulation cascades	Regulation of Complement cascade; COPI-mediated anterograde transport; Neutrophil degranulation; Class B/2 (Secretin family receptors)	13	0.88	0.00130811
P61769	B2M	Beta-2-microglobulin	119	13.7	6.52	0	7.542	6.36	cell organization and biogenesis;protein metabolism;other metabolic processes;stress response;transport;other biological processes	non-structural extracellular;plasma membrane;other membranes;cytosol;ER/Golgi;other cytoplasmic organelle;other cell component	other molecular function	Antigen processing and presentation; Human cytomegalovirus infection; Human T-cell leukemia virus 1 infection; Herpes simplex virus 1 infection; Epstein-Barr virus infection; Human immunodeficiency virus 1 infection	IL-18 signaling pathway	ER-Phagosome pathway; Neutrophil degranulation; Endosomal/Vacuolar pathway; Immunoregulatory interactions between a Lymphoid and a non-Lymphoid cell; Amyloid fiber formation; SARS-CoV-2 activates/modulates innate and adaptive immune responses; DAP12 signaling; Interferon gamma signaling; Antigen Presentation: Folding, assembly and peptide loading of class I MHC; Modulation by Mtb of host immune s…	19	0.87	0.00674826
Q9Y5Y2	NUBP2	Cytosolic Fe-S cluster assembly factor NUBP2	271	28.8	5.83	0	7.527	11.15	cell organization and biogenesis;other metabolic processes	cytosol;cytoskeleton;nucleus;other cell component	other molecular function			Cytosolic iron-sulfur cluster assembly	1	0.86	0.0322625
Q9Y4Z0	LSM4	U6 snRNA-associated Sm-like protein LSm4	139	15.3	9.99	0	9.761	3.14	cell organization and biogenesis;RNA metabolism OR transcription;other metabolic processes	other membranes;cytosol;nucleus;other cell component	nucleic acid binding activity;other molecular function	RNA degradation; Spliceosome	Ciliary landscape	mRNA Splicing - Major Pathway; mRNA decay by 5' to 3' exoribonuclease	5	0.85	1.49993e-05
Q9NVA2	SEPTIN11	Septin-11	429	49.4	6.81	0	30.425	29.61	cell cycle OR cell proliferation;other biological processes	cytoskeleton;other cell component	other molecular function	Bacterial invasion of epithelial cells; Shigellosis	22q11.2 copy number variation syndrome		3	0.84	2.07081e-05
P02042	HBD	Hemoglobin subunit delta	147	16	8.05	0	17.399	35.35	other metabolic processes;transport;other biological processes	cytosol;other cell component	other molecular function		VEGFA-VEGFR2 signaling	Factors involved in megakaryocyte development and platelet production	2	0.84	0.0288209
P52272	HNRNPM	Heterogeneous nuclear ribonucleoprotein M	730	77.5	8.7	0	149.716	144.46	RNA metabolism OR transcription;other metabolic processes;stress response	nucleus;other cell component	nucleic acid binding activity;other molecular function	Spliceosome	mRNA processing	mRNA Splicing - Major Pathway; FGFR2 alternative splicing; Processing of Capped Intron-Containing Pre-mRNA	5	0.83	0.048792
Q01518	CAP1	Adenylyl cyclase-associated protein 1	475	51.9	8.06	0	147.576	149.63	cell organization and biogenesis;transport;signal transduction;other biological processes	non-structural extracellular;plasma membrane;other membranes;cytoskeleton;other cytoplasmic organelle;other cell component	cytoskeletal activity;other molecular function		Angiopoietin-like protein 8 regulatory pathway; Insulin signaling; Complement system in neuronal development and plasticity	Neutrophil degranulation; Platelet degranulation ; Role of ABL in ROBO-SLIT signaling	6	0.83	0.0152668
Q9GZT6	CCDC90B	Coiled-coil domain-containing protein 90B, mitochondrial	254	29.5	7.55	0	6.032	7.57		other membranes;mitochondrion					0	0.83	0.0123108
Q9Y6Y8	SEC23IP	SEC23-interacting protein	1000	111	5.54	0	7.823	8.85	cell organization and biogenesis;transport	other membranes;cytosol;ER/Golgi;other cell component	other molecular function			COPII-mediated vesicle transport	1	0.82	5.46332e-05
Q13303	KCNAB2	Voltage-gated potassium channel subunit beta-2	367	41	9	0	7.32	4.26	other metabolic processes;transport;other biological processes	plasma membrane;other membranes;cytosol;cytoskeleton;other cell component	transporter activity;other molecular function		Metapathway biotransformation Phase I and II	Neutrophil degranulation; Voltage gated Potassium channels	3	0.82	0.0266566
Q6NYC8	PPP1R18	Phostensin	613	67.9	5.4	0.001	4.4	2.01		cytoskeleton;other cell component	cytoskeletal activity;other molecular function		TYROBP causal network in microglia		1	0.82	0.163121
P13473	LAMP2	Lysosome-associated membrane glycoprotein 2	410	44.9	5.63	0	24.524	19.03	cell organization and biogenesis;protein metabolism;other metabolic processes;stress response;transport;other biological processes	non-structural extracellular;plasma membrane;other membranes;ER/Golgi;other cytoplasmic organelle;other cell component	other molecular function	Autophagy; Lysosome; Phagosome; Tuberculosis	Perturbations to host-cell autophagy, induced by SARS-CoV-2 proteins; Clock-controlled autophagy in bone metabolism	Platelet degranulation ; Neutrophil degranulation; Chaperone Mediated Autophagy	9	0.81	0.00157385
Q9BWM7	SFXN3	Sideroflexin-3	321	35.5	9.1	0	24.236	16.97	other metabolic processes;transport	other membranes;mitochondrion	transporter activity				0	0.81	0.00190602
P08195	SLC3A2	4F2 cell-surface antigen heavy chain	630	68	5.01	0	106.718	112.01	other metabolic processes;transport;other biological processes	plasma membrane;other membranes;nucleus;other cytoplasmic organelle;other cell component	transporter activity;nucleic acid binding activity	mTOR signaling pathway; Ferroptosis; Protein digestion and absorption	mRNA, protein, and metabolite inducation pathway by cyclosporin A; Ferroptosis; Proximal tubule transport; Malignant pleural mesothelioma	Tryptophan catabolism; Basigin interactions; Amino acid transport across the plasma membrane; Defective SLC7A7 causes lysinuric protein intolerance (LPI)	11	0.8	0.0311247
P05161	ISG15	Ubiquitin-like protein ISG15	165	17.9	7.44	0	10.332	8.55	protein metabolism;other metabolic processes;stress response;signal transduction;other biological processes	non-structural extracellular;cytosol;translational apparatus;nucleus;other cell component	signal transduction activity or receptor binding;other molecular function	RIG-I-like receptor signaling pathway; Human papillomavirus infection; Epstein-Barr virus infection; Coronavirus disease	Novel intracellular components of RIG-I-like receptor pathway; Non-genomic actions of 1,25 dihydroxyvitamin D3; Cytosolic DNA-sensing pathway; p53 transcriptional gene network; Extrafollicular and follicular B cell activation by SARS-CoV-2; Type II interferon signaling	ISG15 antiviral mechanism; NS1 Mediated Effects on Host Pathways; SARS-CoV-2 activates/modulates innate and adaptive immune responses; Interferon alpha/beta signaling; Termination of translesion DNA synthesis; Negative regulators of DDX58/IFIH1 signaling	17	0.8	0.121927
Q9P1F3	ABRACL	Costars family protein ABRACL	81	9.1	6.29	0	6.832	3.32	other biological processes						0	0.8	0.00652455
Q9UHD2	TBK1	Serine/threonine-protein kinase TBK1	729	83.6	6.79	0	9.253	5.51	cell cycle OR cell proliferation;protein metabolism;other metabolic processes;stress response;signal transduction;other biological processes	cytosol;nucleus;other cell component	nucleic acid binding activity;kinase activity;other molecular function	Ras signaling pathway; Mitophagy; Autophagy; Toll-like receptor signaling pathway; NOD-like receptor signaling pathway; RIG-I-like receptor signaling pathway; Cytosolic DNA-sensing pathway; IL-17 signaling pathway; Alcoholic liver disease; Amyotrophic lateral sclerosis; Pathways of neurodegeneration; Shigellosis; Yersinia infection; Hepatitis C; Hepatitis B; Measles; Human cytomegalovirus infecti…	TNF-alpha signaling pathway; TLR4 signaling and tolerance; Toll-like receptor signaling related to MyD88; Novel intracellular components of RIG-I-like receptor pathway; Chromosomal and microsatellite instability in colorectal cancer ; Ebola virus infection in host; Measles virus infection; Cytosolic DNA-sensing pathway; Hepatitis B infection; Type I interferon induction and signaling during SARS-…	IRF3-mediated induction of type I IFN; Potential therapeutics for SARS; SARS-CoV-2 activates/modulates innate and adaptive immune responses; Activation of IRF3/IRF7 mediated by TBK1/IKK epsilon; Regulation of TNFR1 signaling; Negative regulators of DDX58/IFIH1 signaling; TICAM1-dependent activation of IRF3/IRF7; SARS-CoV-1 activates/modulates innate immune responses; TNFR1-induced proapoptotic si…	59	0.79	0.0778923
P10644	PRKAR1A	cAMP-dependent protein kinase type I-alpha regulatory subunit	381	43	5.35	0	26.906	26.42	cell cycle OR cell proliferation;cell organization and biogenesis;developmental processes;signal transduction;other biological processes	plasma membrane;other membranes;cytosol;cytoskeleton;other cytoplasmic organelle;other cell component	other molecular function	Insulin signaling pathway	Mesodermal commitment pathway; Myometrial relaxation and contraction pathways; Mesodermal commitment pathway; G protein signaling pathways; Cannabinoid receptor signaling; Lipid metabolism pathway; Hippo signaling regulation pathways; Hippo-Merlin signaling dysregulation; Fragile X syndrome; Calcium regulation in cardiac cells; Sudden infant death syndrome (SIDS) susceptibility pathways	ALK mutants bind TKIs; Signaling by ALK fusions and activated point mutants; FCGR3A-mediated IL10 synthesis; GPER1 signaling; ADORA2B mediated anti-inflammatory cytokines production; Factors involved in megakaryocyte development and platelet production; Glucagon-like Peptide-1 (GLP1) regulates insulin secretion; Vasopressin regulates renal water homeostasis via Aquaporins; PKA activation; PKA act…	25	0.78	0.0307479
P04179	SOD2	Superoxide dismutase [Mn], mitochondrial	222	24.7	8.25	0	56.309	57.39	cell organization and biogenesis;other metabolic processes;stress response;developmental processes;signal transduction;other biological processes	mitochondrion	nucleic acid binding activity;other molecular function	FoxO signaling pathway; Peroxisome; Longevity regulating pathway; Longevity regulating pathway; Huntington disease; Chemical carcinogenesis; Lipid and atherosclerosis	Selenium micronutrient network; Vitamin B12 metabolism; Folate metabolism; Trans-sulfuration, one-carbon metabolism and related pathways; VEGFA-VEGFR2 signaling; Oxidative stress response; Male infertility; Arsenic metabolism and reactive oxygen species generation; DNA damage response (only ATM dependent)	FOXO-mediated transcription of oxidative stress, metabolic and neuronal genes; Gene and protein expression by JAK-STAT signaling after Interleukin-12 stimulation; Detoxification of Reactive Oxygen Species; Transcriptional activation of mitochondrial biogenesis; Deregulated CDK5 triggers multiple neurodegenerative pathways in Alzheimer's disease models	21	0.77	0.000454169
P19823	ITIH2	Inter-alpha-trypsin inhibitor heavy chain H2	946	106.4	6.86	0	26.694	24.08	other metabolic processes	non-structural extracellular;ER/Golgi	enzyme regulator activity;other molecular function			Regulation of Insulin-like Growth Factor (IGF) transport and uptake by Insulin-like Growth Factor Binding Proteins (IGFBPs); Post-translational protein phosphorylation	2	0.77	0.0236166
P62312	LSM6	U6 snRNA-associated Sm-like protein LSm6	80	9.1	9.58	0	9.579	10.54	RNA metabolism OR transcription;other metabolic processes	cytosol;nucleus;other cell component	other molecular function	RNA degradation; Spliceosome		mRNA Splicing - Major Pathway; mRNA decay by 5' to 3' exoribonuclease	4	0.77	3.475e-05
A6NHQ2	FBLL1	rRNA/tRNA 2'-O-methyltransferase fibrillarin-like protein 1	334	34.8	10.35	0	8.158	9.69	protein metabolism;RNA metabolism OR transcription;other metabolic processes;developmental processes	nucleus;other cell component	nucleic acid binding activity;other molecular function				0	0.77	0.0108652
P49662	CASP4	Caspase-4	377	43.2	6	0	5.513	2.39	protein metabolism;other metabolic processes;stress response;signal transduction;other biological processes	non-structural extracellular;plasma membrane;other membranes;cytosol;mitochondrion;ER/Golgi;other cell component	other molecular function	Neutrophil extracellular trap formation; NOD-like receptor signaling pathway; Pathogenic Escherichia coli infection; Shigellosis; Salmonella infection	Apoptosis modulation and signaling; Apoptosis	NOD1/2 Signaling Pathway; Pyroptosis	9	0.77	0.0490588
P05091	ALDH2	Aldehyde dehydrogenase, mitochondrial	517	56.3	7.05	0	83.692	58.36	other metabolic processes;other biological processes	mitochondrion	other molecular function	Glycolysis / Gluconeogenesis; Ascorbate and aldarate metabolism; Fatty acid degradation; Valine, leucine and isoleucine degradation; Lysine degradation; Arginine and proline metabolism; Histidine metabolism; Tryptophan metabolism; beta-Alanine metabolism; Glycerolipid metabolism; Pyruvate metabolism; Pantothenate and CoA biosynthesis; Metabolic pathways; Biosynthesis of cofactors; Alcoholic liver…	Fatty acid omega-oxidation; Ethanol effects on histone modifications; Tryptophan metabolism; Fluoroacetic acid toxicity	Smooth Muscle Contraction; Ethanol oxidation; Metabolism of serotonin	22	0.76	0.0402444
P07951	TPM2	Tropomyosin beta chain	284	32.8	4.7	0	45.27	78.87	cell organization and biogenesis;other biological processes	cytosol;cytoskeleton	cytoskeletal activity;other molecular function	Cardiac muscle contraction; Adrenergic signaling in cardiomyocytes; Hypertrophic cardiomyopathy; Dilated cardiomyopathy	Striated muscle contraction pathway	Smooth Muscle Contraction; Striated Muscle Contraction	7	0.76	0.00270378
Q15758	SLC1A5	Neutral amino acid transporter B(0)	541	56.6	5.48	0	66.749	57.52	cell organization and biogenesis;transport;other biological processes	plasma membrane;other membranes;other cell component	transporter activity;other molecular function	Protein digestion and absorption; Central carbon metabolism in cancer	TYROBP causal network in microglia; mRNA, protein, and metabolite inducation pathway by cyclosporin A; Metabolic reprogramming in colon cancer; Ferroptosis; Amino acid metabolism in triple-negative breast cancer cells	RHOQ GTPase cycle; RAC1 GTPase cycle; RHOJ GTPase cycle; RHOH GTPase cycle; RAC3 GTPase cycle; Amino acid transport across the plasma membrane	13	0.75	0.0232345
P67936	TPM4	Tropomyosin alpha-4 chain	248	28.5	4.69	0	55.124	93.21	cell organization and biogenesis;other biological processes	cytosol;cytoskeleton	cytoskeletal activity;other molecular function	Cardiac muscle contraction; Adrenergic signaling in cardiomyocytes; Hypertrophic cardiomyopathy; Dilated cardiomyopathy	Striated muscle contraction pathway	RHOV GTPase cycle; Signaling by ALK fusions and activated point mutants; Smooth Muscle Contraction; Striated Muscle Contraction	9	0.75	0.00908755
Q9BTY2	FUCA2	Plasma alpha-L-fucosidase	467	54	6.25	0	18.169	3.37	other metabolic processes;other biological processes	non-structural extracellular;ER/Golgi;other cytoplasmic organelle	other molecular function	Other glycan degradation; Lysosome		Neutrophil degranulation; Regulation of Insulin-like Growth Factor (IGF) transport and uptake by Insulin-like Growth Factor Binding Proteins (IGFBPs); Post-translational protein phosphorylation	5	0.75	0.121501
Q9BSU3	NAA11	N-alpha-acetyltransferase 11	229	26	5.17	0	14.137	13.67	protein metabolism;other metabolic processes	cytosol;cytoskeleton;ER/Golgi;nucleus;other cell component	other molecular function				0	0.75	0.0239897
Q8IYK4	COLGALT2	Procollagen galactosyltransferase 2	626	72.9	6.2	0.001	4.99	0	cell organization and biogenesis	ER/Golgi	other molecular function	Lysine degradation; Other types of O-glycan biosynthesis; Metabolic pathways		Collagen biosynthesis and modifying enzymes	4	0.75	0.120747
P09382	LGALS1	Galectin-1	135	14.7	5.5	0	39.797	37.89	cell adhesion;other biological processes	ER/Golgi;other cell component	other molecular function		Immune infiltration in pancreatic cancer	Regulation of Insulin-like Growth Factor (IGF) transport and uptake by Insulin-like Growth Factor Binding Proteins (IGFBPs); Post-translational protein phosphorylation	3	0.74	0.00574826
O00567	NOP56	Nucleolar protein 56	594	66	9.19	0	15.32	8	RNA metabolism OR transcription;other metabolic processes	nucleus;other cell component	nucleic acid binding activity;other molecular function	Ribosome biogenesis in eukaryotes; Spinocerebellar ataxia		Major pathway of rRNA processing in the nucleolus and cytosol; rRNA modification in the nucleus and cytosol; Association of TriC/CCT with target proteins during biosynthesis	5	0.74	0.00638878
O94832	MYO1D	Unconventional myosin-Id	1006	116.1	9.39	0	9.131	0	cell organization and biogenesis;transport;other biological processes	plasma membrane;other membranes;cytosol;cytoskeleton;ER/Golgi;other cytoplasmic organelle;other cell component	cytoskeletal activity;other molecular function	Pathogenic Escherichia coli infection			1	0.74	0.131305
O00115	DNASE2	Deoxyribonuclease-2-alpha	360	39.6	8.05	0	7.493	2.44	cell organization and biogenesis;DNA metabolism;other metabolic processes;other biological processes	other cytoplasmic organelle	nucleic acid binding activity;other molecular function	Lysosome; Cytosolic DNA-sensing pathway		Lysosome Vesicle Biogenesis	3	0.74	0.021958
Q15019	SEPTIN2	Septin-2	361	41.5	6.6	0	53.976	36.06	cell cycle OR cell proliferation;cell organization and biogenesis;signal transduction;other biological processes	plasma membrane;other membranes;cytoskeleton;ER/Golgi;nucleus;other cell component	other molecular function	Bacterial invasion of epithelial cells; Shigellosis	2q37 copy number variation syndrome	Anchoring of the basal body to the plasma membrane	4	0.73	0.00102631
P12318	FCGR2A	Low affinity immunoglobulin gamma Fc region receptor II-a	317	35	6.68	0	29.931	38.38	signal transduction;other biological processes	plasma membrane;other membranes;ER/Golgi	other molecular function	Phagosome; Osteoclast differentiation; Platelet activation; Neutrophil extracellular trap formation; Fc gamma R-mediated phagocytosis; Pathogenic Escherichia coli infection; Yersinia infection; Leishmaniasis; Staphylococcus aureus infection; Tuberculosis; Coronavirus disease; Systemic lupus erythematosus	Spinal cord injury; STING pathway in Kawasaki-like disease and COVID-19	Neutrophil degranulation; Regulation of actin dynamics for phagocytic cup formation; FCGR activation; Role of phospholipids in phagocytosis; FCGR3A-mediated IL10 synthesis	19	0.73	0.216349
Q0VD83	APOBR	Apolipoprotein B receptor	1097	115.6	4.4	0	6.944	2.36	other metabolic processes;transport	non-structural extracellular;plasma membrane;other membranes	other molecular function			VLDL clearance	1	0.73	0.0758143
Q14643	ITPR1	Inositol 1,4,5-trisphosphate receptor type 1	2758	313.7	6.04	0	5.201	4.4	stress response;transport;developmental processes;signal transduction;other biological processes	other membranes;cytosol;ER/Golgi;nucleus;other cell component	transporter activity;other molecular function	Calcium signaling pathway; cGMP-PKG signaling pathway; Phosphatidylinositol signaling system; Oocyte meiosis; Autophagy; Apoptosis; Cellular senescence; Vascular smooth muscle contraction; Apelin signaling pathway; Gap junction; Platelet activation; NOD-like receptor signaling pathway; C-type lectin receptor signaling pathway; Circadian entrainment; Long-term potentiation; Retrograde endocannabin…	Alzheimer's disease and miRNA effects; Myometrial relaxation and contraction pathways; G protein signaling pathways; Cell-type dependent selectivity of CCK2R signaling; Resistin as a regulator of inflammation; Fragile X syndrome; MFAP5 effect on permeability and motility of endothelial cells via cytoskeleton rearrangement; Vitamin D-sensitive calcium signaling in depression; PKC-gamma calcium sig…	Ca2+ pathway; VEGFR2 mediated cell proliferation; Role of phospholipids in phagocytosis; FCERI mediated Ca+2 mobilization; FCGR3A-mediated IL10 synthesis; Antigen activates B Cell Receptor (BCR) leading to generation of second messengers; Ion homeostasis; cGMP effects; Glucagon-like Peptide-1 (GLP1) regulates insulin secretion; Elevation of cytosolic Ca2+ levels; PLC beta mediated events; DAG and…	82	0.73	0.029089
Q9NWB6	ARGLU1	Arginine and glutamate-rich protein 1	273	33.2	10.35	0	9.708	13.19		cytosol;mitochondrion;nucleus					0	0.72	0.00333045
P23368	ME2	NAD-dependent malic enzyme, mitochondrial	584	65.4	7.61	0	27.839	28.08	other metabolic processes;other biological processes	mitochondrion;other cell component	other molecular function	Pyruvate metabolism; Carbon metabolism	TCA cycle in senescence	Citric acid cycle (TCA cycle)	4	0.71	0.00165355
O60832	DKC1	H/ACA ribonucleoprotein complex subunit DKC1	514	57.6	9.42	0	25.582	17.75	cell organization and biogenesis;DNA metabolism;RNA metabolism OR transcription;other metabolic processes;other biological processes	nucleus;other cell component	nucleic acid binding activity;other molecular function	Ribosome biogenesis in eukaryotes		rRNA modification in the nucleus and cytosol; Telomere Extension By Telomerase	3	0.71	0.0477554
Q9UKS7	IKZF2	Zinc finger protein Helios	526	59.5	6.77	0	19.841	9.56	RNA metabolism OR transcription;other biological processes	nucleus	nucleic acid binding activity;other molecular function				0	0.71	0.518628
Q9GZM5	YIPF3	Protein YIPF3	350	38.2	5.76	0	10.78	4.3	other biological processes	plasma membrane;other membranes;ER/Golgi;other cell component					0	0.71	0.0188368
A0AVT1	UBA6	Ubiquitin-like modifier-activating enzyme 6	1052	117.9	6.14	0	87.933	62.63	cell organization and biogenesis;protein metabolism;other metabolic processes;stress response;developmental processes;other biological processes	cytosol;nucleus;other cell component	other molecular function	Ubiquitin mediated proteolysis		Synthesis of active ubiquitin: roles of E1 and E2 enzymes; Antigen processing: Ubiquitination & Proteasome degradation	3	0.7	0.00740984
O00186	STXBP3	Syntaxin-binding protein 3	592	67.7	7.8	0	34.454	27.07	cell adhesion;cell-cell signaling;stress response;transport;developmental processes;other biological processes	plasma membrane;other membranes;cytosol;other cell component	other molecular function		Insulin signaling	Translocation of SLC2A4 (GLUT4) to the plasma membrane; Disinhibition of SNARE formation	3	0.7	0.00731801
Q9UN86	G3BP2	Ras GTPase-activating protein-binding protein 2	482	54.1	5.55	0	28.313	23.48	cell organization and biogenesis;stress response;transport;signal transduction;other biological processes	cytosol;other cell component	nucleic acid binding activity;other molecular function			SARS-CoV-2 activates/modulates innate and adaptive immune responses	1	0.7	0.00230657
Q08209	PPP3CA	Serine/threonine-protein phosphatase 2B catalytic subunit alpha isoform	521	58.7	5.86	0	24.905	20.44	cell-cell signaling;cell cycle OR cell proliferation;cell organization and biogenesis;protein metabolism;other metabolic processes;stress response;transport;developmental processes;signal transduction;other biological processes	plasma membrane;other membranes;cytosol;cytoskeleton;mitochondrion;nucleus;other cell component	other molecular function	MAPK signaling pathway; Calcium signaling pathway; cGMP-PKG signaling pathway; Oocyte meiosis; Cellular senescence; Wnt signaling pathway; Axon guidance; VEGF signaling pathway; Osteoclast differentiation; C-type lectin receptor signaling pathway; Natural killer cell mediated cytotoxicity; Th1 and Th2 cell differentiation; Th17 cell differentiation; T cell receptor signaling pathway; B cell recep…	Physiological and pathological hypertrophy of the heart; Energy metabolism; MicroRNAs in cardiomyocyte hypertrophy; Alzheimer's disease and miRNA effects; Spinal cord injury; Amyotrophic lateral sclerosis (ALS); T cell receptor and co-stimulatory signaling; Cardiac hypertrophic response; Initiation of transcription and translation elongation at the HIV-1 LTR; G protein signaling pathways; MAPK si…	FCERI mediated Ca+2 mobilization; CLEC7A (Dectin-1) induces NFAT activation; Ca2+ pathway; Calcineurin activates NFAT; DARPP-32 events	58	0.7	0.00147141
P48426	PIP4K2A	Phosphatidylinositol 5-phosphate 4-kinase type-2 alpha	406	46.2	6.99	0	20.644	19.8	cell organization and biogenesis;other metabolic processes;transport;developmental processes;other biological processes	plasma membrane;other membranes;cytosol;nucleus;other cytoplasmic organelle;other cell component	kinase activity;other molecular function	Inositol phosphate metabolism; Metabolic pathways; Phosphatidylinositol signaling system; Regulation of actin cytoskeleton	Regulation of actin cytoskeleton; G13 signaling pathway	Synthesis of PIPs at the plasma membrane; PI5P, PP2A and IER3 Regulate PI3K/AKT Signaling; PI5P Regulates TP53 Acetylation; Synthesis of PIPs in the nucleus	10	0.7	0.0296266
P42696	RBM34	RNA-binding protein 34	430	48.5	10.11	0	19.045	12.45		nucleus;other cell component					0	0.7	0.217276
Q96AC1	FERMT2	Fermitin family homolog 2	680	77.8	6.7	0	31.198	16.9	cell adhesion;cell-cell signaling;cell organization and biogenesis;developmental processes;signal transduction;other biological processes	plasma membrane;other membranes;cytosol;cytoskeleton;nucleus;other cell component	signal transduction activity or receptor binding;cytoskeletal activity;other molecular function			RAC1 GTPase cycle; RAC3 GTPase cycle; Cell-extracellular matrix interactions	3	0.69	0.0562827
Q92556	ELMO1	Engulfment and cell motility protein 1	727	83.8	6.28	0	18.545	2.01	cell organization and biogenesis;transport;signal transduction;other biological processes	plasma membrane;other membranes;cytosol;other cell component	other molecular function	Chemokine signaling pathway; Bacterial invasion of epithelial cells; Shigellosis; Salmonella infection; Yersinia infection	Chemokine signaling pathway; CCL18 signaling pathway	Regulation of actin dynamics for phagocytic cup formation; FCGR3A-mediated phagocytosis; VEGFA-VEGFR2 Pathway; PTK6 Regulates RHO GTPases, RAS GTPase and MAP kinases; Nef and signal transduction	12	0.69	0.0737919
Q99808	SLC29A1	Equilibrative nucleoside transporter 1	456	50.2	8.29	0	12.583	5.7	cell-cell signaling;other metabolic processes;stress response;transport;signal transduction;other biological processes	plasma membrane;other membranes;other cell component	transporter activity	Alcoholism	Fluoropyrimidine activity	Transport of nucleosides and free purine and pyrimidine bases across the plasma membrane; Azathioprine ADME; Ribavirin ADME	5	0.69	0.00233824
Q92783	STAM	Signal transducing adapter molecule 1	540	59.1	4.82	0	6.562	4.09	cell organization and biogenesis;protein metabolism;other metabolic processes;transport;signal transduction;other biological processes	other membranes;cytosol;other cytoplasmic organelle;other cell component	other molecular function	Endocytosis; JAK-STAT signaling pathway	Vitamin D receptor pathway; VEGFA-VEGFR2 signaling; EGF/EGFR signaling pathway	Endosomal Sorting Complex Required For Transport (ESCRT); RHOU GTPase cycle; Metalloprotease DUBs; Cargo recognition for clathrin-mediated endocytosis; EGFR downregulation; Negative regulation of MET activity; InlB-mediated entry of Listeria monocytogenes into host cell	13	0.69	0.00995149
Q6P1X5	TAF2	Transcription initiation factor TFIID subunit 2	1199	136.9	8.19	0.001	4.821	0	cell cycle OR cell proliferation;cell organization and biogenesis;protein metabolism;RNA metabolism OR transcription;other metabolic processes;other biological processes	nucleus	nucleic acid binding activity;other molecular function	Basal transcription factors		Regulation of TP53 Activity through Phosphorylation; RNA Polymerase II Pre-transcription Events; HIV Transcription Initiation; RNA Polymerase II HIV Promoter Escape; RNA Polymerase II Promoter Escape; RNA Polymerase II Transcription Pre-Initiation And Promoter Opening; RNA Polymerase II Transcription Initiation	10	0.69	0.196616
Q9H2S9	IKZF4	Zinc finger protein Eos	585	64.1	6.86	0	43.357	36.46	cell organization and biogenesis;RNA metabolism OR transcription;other biological processes	nucleus;other cell component	nucleic acid binding activity;other molecular function				0	0.68	0.399211
O14967	CLGN	Calmegin	610	70	4.69	0	13.282	2.34	cell organization and biogenesis;protein metabolism;other metabolic processes;stress response;other biological processes	other membranes;ER/Golgi	other molecular function				0	0.68	0.0469593
Q8IZ81	ELMOD2	ELMO domain-containing protein 2	293	34.9	8.05	0	11.393	7.44	stress response;other biological processes		enzyme regulator activity		Lung fibrosis		1	0.68	0.0282657
Q8NFP9	NBEA	Neurobeachin	2946	327.6	6.18	0.001	4.838	0	other biological processes	plasma membrane;other membranes;cytosol;ER/Golgi;other cell component	other molecular function			NOTCH1 Intracellular Domain Regulates Transcription; PKA activation; Neurotransmitter receptors and postsynaptic signal transmission; Assembly and cell surface presentation of NMDA receptors	4	0.68	0.0029354
P16930	FAH	Fumarylacetoacetase	419	46.3	6.95	0	48.714	43.08	other metabolic processes	cytosol	other molecular function	Tyrosine metabolism; Metabolic pathways	Amino acid metabolism	Tyrosine catabolism	4	0.67	0.010379
Q5JTH9	RRP12	RRP12-like protein	1297	143.6	8.75	0	48.314	33	RNA metabolism OR transcription;other metabolic processes	plasma membrane;other membranes;cytosol;nucleus;other cell component					0	0.67	0.0056396
P01034	CST3	Cystatin-C	146	15.8	8.75	0	7.335	2.25	cell organization and biogenesis;stress response;other biological processes	non-structural extracellular;plasma membrane;other membranes;ER/Golgi;other cell component	enzyme regulator activity;other molecular function	Salivary secretion		Neutrophil degranulation; Amyloid fiber formation; Regulation of Insulin-like Growth Factor (IGF) transport and uptake by Insulin-like Growth Factor Binding Proteins (IGFBPs); Post-translational protein phosphorylation	5	0.67	0.0104605
P56211	ARPP19	cAMP-regulated phosphoprotein 19	112	12.3	9.09	0	6.739	13.42	cell cycle OR cell proliferation;other biological processes	nucleus;other cell component	signal transduction activity or receptor binding;enzyme regulator activity;other molecular function			MASTL Facilitates Mitotic Progression	1	0.67	0.135621
Q3SXM5	HSDL1	Inactive hydroxysteroid dehydrogenase-like protein 1	330	37	8.72	0	6.124	5.39		cytoskeleton;mitochondrion;other cell component					0	0.67	0.0892873
Q9Y3L5	RAP2C	Ras-related protein Rap-2c	183	20.7	4.94	0.001	3.862	0	RNA metabolism OR transcription;signal transduction;other biological processes	plasma membrane;other membranes;cytosol;other cytoplasmic organelle;other cell component	other molecular function	Tight junction		Neutrophil degranulation	2	0.67	0.110161
Q9Y696	CLIC4	Chloride intracellular channel protein 4	253	28.8	5.59	0	51.179	44.29	transport;developmental processes;other biological processes	plasma membrane;other membranes;cytosol;cytoskeleton;mitochondrion;nucleus;other cell component	transporter activity				0	0.66	0.0786551
Q96GQ7	DDX27	Probable ATP-dependent RNA helicase DDX27	796	89.8	9.28	0	47.392	36.95	RNA metabolism OR transcription;other metabolic processes	nucleus;other cell component	other molecular function				0	0.66	0.00917309
Q9GZR2	REXO4	RNA exonuclease 4	422	46.6	9.77	0	24.695	4.91	DNA metabolism;RNA metabolism OR transcription;other metabolic processes;stress response;other biological processes	nucleus	nucleic acid binding activity;other molecular function				0	0.66	0.212844
Q06136	KDSR	3-ketodihydrosphingosine reductase	332	36.2	7.12	0	9.258	3.32	other metabolic processes	non-structural extracellular;other membranes;ER/Golgi	other molecular function	Sphingolipid metabolism; Metabolic pathways	Sphingolipid pathway; Sphingolipid metabolism overview; Sphingolipid metabolism: integrated pathway; Biosynthesis and turnover of 1-deoxy-sphingoid bases; Synthesis of ceramides and 1-deoxyceramides	Sphingolipid de novo biosynthesis	8	0.66	0.000794314
P27708	CAD	CAD protein	2225	242.8	6.46	0	102.859	90.12	protein metabolism;other metabolic processes	cytosol;nucleus;other cell component	kinase activity;other molecular function	Pyrimidine metabolism; Alanine, aspartate and glutamate metabolism; Metabolic pathways; Biosynthesis of cofactors	Endothelin pathways; Amino acid metabolism; Pyrimidine metabolism	Pyrimidine biosynthesis	8	0.65	0.0274012
Q14258	TRIM25	E3 ubiquitin/ISG15 ligase TRIM25	630	70.9	8.09	0	32.095	21.31	protein metabolism;RNA metabolism OR transcription;other metabolic processes;stress response;other biological processes	cytosol;nucleus;other cell component	signal transduction activity or receptor binding;other molecular function	NF-kappa B signaling pathway; RIG-I-like receptor signaling pathway; Influenza A	Novel intracellular components of RIG-I-like receptor pathway; Cytosolic DNA-sensing pathway; SARS-CoV-2 innate immunity evasion and cell-specific immune response	Termination of translesion DNA synthesis; ISG15 antiviral mechanism; Interferon gamma signaling; SARS-CoV-2 activates/modulates innate and adaptive immune responses; TRAF6 mediated NF-kB activation; NF-kB activation through FADD/RIP-1 pathway mediated by caspase-8 and -10; Negative regulators of DDX58/IFIH1 signaling; SARS-CoV-1 activates/modulates innate immune responses; Ovarian tumor domain pr…	18	0.65	0.0367757
P59998	ARPC4	Actin-related protein 2/3 complex subunit 4	168	19.7	8.43	0	28.061	21.47	cell organization and biogenesis	cytosol;cytoskeleton;nucleus;other cell component	cytoskeletal activity;other molecular function	Endocytosis; Tight junction; Fc gamma R-mediated phagocytosis; Regulation of actin cytoskeleton; Bacterial invasion of epithelial cells; Pathogenic Escherichia coli infection; Shigellosis; Salmonella infection; Yersinia infection	Pathogenic Escherichia coli infection	Regulation of actin dynamics for phagocytic cup formation; FCGR3A-mediated phagocytosis; RHO GTPases Activate WASPs and WAVEs; Clathrin-mediated endocytosis; EPHB-mediated forward signaling	15	0.65	0.0518167
P22087	FBL	rRNA 2'-O-methyltransferase fibrillarin	321	33.8	10.18	0	19.291	24.69	protein metabolism;RNA metabolism OR transcription;other metabolic processes;other biological processes	nucleus;other cell component	other molecular function	Ribosome biogenesis in eukaryotes		Major pathway of rRNA processing in the nucleolus and cytosol; rRNA modification in the nucleus and cytosol	3	0.65	0.018785
Q5T5C0	STXBP5	Syntaxin-binding protein 5	1151	127.5	7.28	0	19.193	9.38	transport;other biological processes	plasma membrane;other membranes;cytosol;ER/Golgi;other cell component	enzyme regulator activity;cytoskeletal activity;other molecular function				0	0.65	0.0137374
P35579	MYH9	Myosin-9	1960	226.4	5.6	0	464.765	489.48	cell cycle OR cell proliferation;cell organization and biogenesis;protein metabolism;stress response;transport;developmental processes;signal transduction;other biological processes	plasma membrane;other membranes;cytosol;cytoskeleton;nucleus;other cell component	signal transduction activity or receptor binding;cytoskeletal activity;other molecular function	Vascular smooth muscle contraction; Tight junction; Regulation of actin cytoskeleton; Pathogenic Escherichia coli infection	Primary focal segmental glomerulosclerosis (FSGS); VEGFA-VEGFR2 signaling; Nephrotic syndrome	Regulation of actin dynamics for phagocytic cup formation; FCGR3A-mediated phagocytosis; Sensory processing of sound by inner hair cells of the cochlea; Sensory processing of sound by outer hair cells of the cochlea; Translocation of SLC2A4 (GLUT4) to the plasma membrane; Signaling by ALK fusions and activated point mutants; RHO GTPases activate CIT; EPHA-mediated growth cone collapse; Sema4D ind…	20	0.64	0.0175334
Q9Y2X3	NOP58	Nucleolar protein 58	529	59.5	8.92	0	32.168	24.1	RNA metabolism OR transcription;other metabolic processes;other biological processes	cytosol;nucleus;other cell component	nucleic acid binding activity;other molecular function	Ribosome biogenesis in eukaryotes		Major pathway of rRNA processing in the nucleolus and cytosol; SUMOylation of RNA binding proteins; rRNA modification in the nucleus and cytosol	4	0.64	0.0361243
Q99523	SORT1	Sortilin	831	92	5.74	0	19.784	20.16	cell organization and biogenesis;transport;signal transduction;other biological processes	plasma membrane;other membranes;cytosol;ER/Golgi;nucleus;other cytoplasmic organelle;other cell component	other molecular function	Lysosome; Neurotrophin signaling pathway; Cholesterol metabolism	Brain-derived neurotrophic factor (BDNF) signaling pathway; Neural crest cell migration in cancer	Golgi Associated Vesicle Biogenesis	6	0.64	1.06353e-05
Q9H2U2	PPA2	Inorganic pyrophosphatase 2, mitochondrial	334	37.9	7.39	0	60.775	62.78	other metabolic processes;other biological processes	cytosol;mitochondrion;other cell component	other molecular function	Oxidative phosphorylation		Mitochondrial tRNA aminoacylation; Pyrophosphate hydrolysis	3	0.63	8.16329e-05
Q99598	TSNAX	Translin-associated protein X	290	33.1	6.55	0	34.507	25.56	RNA metabolism OR transcription;other metabolic processes;other biological processes	cytosol;ER/Golgi;nucleus;other cell component	signal transduction activity or receptor binding;nucleic acid binding activity;other molecular function			Small interfering RNA (siRNA) biogenesis	1	0.63	0.000534883
Q9BZL6	PRKD2	Serine/threonine-protein kinase D2	878	96.7	6.84	0	8.654	5.24	cell adhesion;protein metabolism;other metabolic processes;developmental processes;signal transduction;other biological processes	plasma membrane;other membranes;cytosol;ER/Golgi;nucleus;other cell component	kinase activity;other molecular function	Rap1 signaling pathway; Aldosterone synthesis and secretion; Chemical carcinogenesis	VEGFA-VEGFR2 signaling; Gastrin signaling pathway	Sphingolipid de novo biosynthesis	6	0.63	0.140546
Q9UN37	VPS4A	Vacuolar protein sorting-associated protein 4A	437	48.9	7.8	0	8.43	7.91	cell cycle OR cell proliferation;cell organization and biogenesis;protein metabolism;other metabolic processes;stress response;transport;developmental processes;signal transduction;other biological processes	plasma membrane;other membranes;cytosol;cytoskeleton;nucleus;other cytoplasmic organelle;other cell component	other molecular function	Viral life cycle; Endocytosis; Necroptosis	Ebola virus infection in host; Ciliary landscape	Budding and maturation of HIV virion; Endosomal Sorting Complex Required For Transport (ESCRT); HCMV Late Events; Sealing of the nuclear envelope (NE) by ESCRT-III	9	0.63	0.020909
O14562	UBFD1	Ubiquitin domain-containing protein UBFD1	309	33.4	5.77	0	7.824	0							0	0.63	0.00194031
Q9P0J6	MRPL36	39S ribosomal protein L36, mitochondrial	103	11.8	11.27	0.001	5.006	7.65	protein metabolism;other metabolic processes;other biological processes	other membranes;mitochondrion;translational apparatus;nucleus	other molecular function	Ribosome		Mitochondrial translation initiation; Mitochondrial translation elongation; Mitochondrial translation termination	4	0.63	0.134749
Q13308	PTK7	Inactive tyrosine-protein kinase 7	1070	118.3	7.09	0.001	4.689	2.33	cell adhesion;cell-cell signaling;cell organization and biogenesis;protein metabolism;other metabolic processes;stress response;developmental processes;signal transduction;other biological processes	plasma membrane;other membranes;other cell component	kinase activity;other molecular function				0	0.63	0.000642184
Q92820	GGH	Gamma-glutamyl hydrolase	318	35.9	7.11	0	31.017	21.7	other metabolic processes	non-structural extracellular;other cytoplasmic organelle;other cell component	other molecular function	Folate biosynthesis; Biosynthesis of cofactors; Antifolate resistance	Fluoropyrimidine activity	Neutrophil degranulation	5	0.62	0.0380533
P33121	ACSL1	Long-chain-fatty-acid--CoA ligase 1	698	77.9	7.15	0	25.161	18.17	other metabolic processes;transport;signal transduction;other biological processes	plasma membrane;other membranes;mitochondrion;ER/Golgi;other cytoplasmic organelle	other molecular function	Fatty acid biosynthesis; Fatty acid degradation; Metabolic pathways; Fatty acid metabolism; PPAR signaling pathway; Peroxisome; Ferroptosis; Thermogenesis; Adipocytokine signaling pathway	Fatty acid beta-oxidation; Fatty acid biosynthesis; Mitochondrial long chain fatty acid beta-oxidation; PPAR signaling pathway; Ferroptosis; Thermogenesis; Cholesterol metabolism with Bloch and Kandutsch-Russell pathways; Omega-3 / omega-6 fatty acid synthesis; Omega-9 fatty acid synthesis; Fatty acid transporters	PPARA activates gene expression; Synthesis of very long-chain fatty acyl-CoAs; alpha-linolenic acid (ALA) metabolism; Linoleic acid (LA) metabolism	23	0.62	0.0980535
Q9UKU7	ACAD8	Isobutyryl-CoA dehydrogenase, mitochondrial	415	45	7.85	0	6.159	0	other metabolic processes	mitochondrion	other molecular function	Valine, leucine and isoleucine degradation; Metabolic pathways		Branched-chain amino acid catabolism	3	0.62	0.128767
Q96I99	SUCLG2	Succinate--CoA ligase [GDP-forming] subunit beta, mitochondrial	432	46.5	6.39	0	73.548	77.9	other metabolic processes	plasma membrane;other membranes;mitochondrion;other cell component	other molecular function	Citrate cycle (TCA cycle); Propanoate metabolism; Metabolic pathways; Carbon metabolism	TCA cycle and deficiency of pyruvate dehydrogenase complex (PDHc); Metabolic reprogramming in colon cancer; TCA cycle (aka Krebs or citric acid cycle)	Citric acid cycle (TCA cycle)	8	0.61	0.0333751
O75874	IDH1	Isocitrate dehydrogenase [NADP] cytoplasmic	414	46.6	7.01	0	72.418	107.68	other metabolic processes;stress response;developmental processes;other biological processes	non-structural extracellular;cytosol;mitochondrion;other cytoplasmic organelle;other cell component	other molecular function	Citrate cycle (TCA cycle); Glutathione metabolism; Metabolic pathways; Carbon metabolism; 2-Oxocarboxylic acid metabolism; Biosynthesis of amino acids; Peroxisome; Central carbon metabolism in cancer	Glutathione metabolism; TCA cycle and deficiency of pyruvate dehydrogenase complex (PDHc); Amino acid metabolism	Neutrophil degranulation; Peroxisomal protein import; Abnormal conversion of 2-oxoglutarate to 2-hydroxyglutarate; NADPH regeneration; NFE2L2 regulating TCA cycle genes	16	0.61	0.0180298
P49257	LMAN1	Protein ERGIC-53	510	57.5	6.77	0	68.416	86.57	cell organization and biogenesis;stress response;transport;other biological processes	other membranes;cytoskeleton;ER/Golgi;other cell component	other molecular function	Protein processing in endoplasmic reticulum	VEGFA-VEGFR2 signaling; Complement and coagulation cascades	RHOC GTPase cycle; RHOA GTPase cycle; RHOG GTPase cycle; RAC2 GTPase cycle; RAC3 GTPase cycle; RHOD GTPase cycle; COPII-mediated vesicle transport; Cargo concentration in the ER; Transport to the Golgi and subsequent modification	12	0.61	0.00179274
P42765	ACAA2	3-ketoacyl-CoA thiolase, mitochondrial	397	41.9	8.09	0	49.71	46.11	cell organization and biogenesis;other metabolic processes;stress response;transport	mitochondrion	other molecular function	Fatty acid elongation; Fatty acid degradation; Valine, leucine and isoleucine degradation; Metabolic pathways; Fatty acid metabolism	Fatty acid biosynthesis	Mitochondrial Fatty Acid Beta-Oxidation	7	0.61	0.00183756
P08648	ITGA5	Integrin alpha-5	1049	114.5	5.77	0	21.307	12.43	cell adhesion;cell organization and biogenesis;stress response;developmental processes;signal transduction;other biological processes	plasma membrane;other membranes;ER/Golgi;other cell component	signal transduction activity or receptor binding;other molecular function	Virion; Phagosome; PI3K-Akt signaling pathway; Focal adhesion; ECM-receptor interaction; Hematopoietic cell lineage; Regulation of actin cytoskeleton; Bacterial invasion of epithelial cells; Shigellosis; Pertussis; Yersinia infection; Human papillomavirus infection; Herpes simplex virus 1 infection; Proteoglycans in cancer; MicroRNAs in cancer; Hypertrophic cardiomyopathy; Arrhythmogenic right ve…	Integrin-mediated cell adhesion; Arrhythmogenic right ventricular cardiomyopathy; Focal adhesion; Focal adhesion: PI3K-Akt-mTOR-signaling pathway; PI3K-Akt signaling pathway; Ebola virus infection in host; Epithelial to mesenchymal transition in colorectal cancer; CCL18 signaling pathway; GDNF signaling; TROP2 regulatory signaling	Cell surface interactions at the vascular wall; Integrin cell surface interactions; GPER1 signaling; Signal transduction by L1; RUNX2 regulates genes involved in cell migration; Fibronectin matrix formation; Elastic fibre formation	35	0.61	0.00209665
Q13158	FADD	FAS-associated death domain protein	208	23.3	5.69	0	6.325	2.87	cell organization and biogenesis;protein metabolism;other metabolic processes;stress response;developmental processes;signal transduction;other biological processes	plasma membrane;other membranes;cytosol;nucleus;other cell component	signal transduction activity or receptor binding;other molecular function	Platinum drug resistance; Apoptosis; Apoptosis; Necroptosis; Toll-like receptor signaling pathway; NOD-like receptor signaling pathway; RIG-I-like receptor signaling pathway; IL-17 signaling pathway; TNF signaling pathway; Alcoholic liver disease; Alzheimer disease; Pathways of neurodegeneration; Pathogenic Escherichia coli infection; Salmonella infection; Chagas disease; Tuberculosis; Hepatitis …	TNF-related weak inducer of apoptosis (TWEAK) signaling pathway; Alzheimer's disease and miRNA effects; TNF-alpha signaling pathway; Nanomaterial induced apoptosis; Nanoparticle triggered regulated necrosis; Apoptosis; Fas ligand pathway and stress induction of heat shock proteins; Apoptosis modulation by HSP70; Novel intracellular components of RIG-I-like receptor pathway; VEGFA-VEGFR2 signaling…	Regulation of TNFR1 signaling; TRIF-mediated programmed cell death; Regulation by c-FLIP; CASP8 activity is inhibited; Dimerization of procaspase-8; TRAIL signaling; NF-kB activation through FADD/RIP-1 pathway mediated by caspase-8 and -10; TLR3-mediated TICAM1-dependent programmed cell death; TNFR1-induced proapoptotic signaling; FasL/ CD95L signaling; Defective RIPK1-mediated regulated necrosis	60	0.61	0.109297
Q96C24	SYTL4	Synaptotagmin-like protein 4	671	76	8.98	0	6.029	2.22	cell-cell signaling;cell organization and biogenesis;stress response;transport;other biological processes	plasma membrane;other membranes;ER/Golgi;other cytoplasmic organelle	signal transduction activity or receptor binding;other molecular function		Deregulation of Rab and Rab effector genes in bladder cancer	Platelet degranulation	2	0.61	0.00831545
Q969S9	GFM2	Ribosome-releasing factor 2, mitochondrial	779	86.5	6.51	0	5.178	0	cell organization and biogenesis;protein metabolism;other metabolic processes	mitochondrion	other molecular function			Mitochondrial translation termination	1	0.61	0.181442
O43399	TPD52L2	Tumor protein D54	206	22.2	5.36	0	40.663	39.15	other metabolic processes;other biological processes	other cell component	other molecular function				0	0.6	0.000783172
Q9UHL4	DPP7	Dipeptidyl peptidase 2	492	54.3	6.32	0	38.402	33.73	protein metabolism;other metabolic processes	non-structural extracellular;ER/Golgi;other cytoplasmic organelle;other cell component	other molecular function			Neutrophil degranulation	1	0.6	6.43223e-05
P53634	CTSC	Dipeptidyl peptidase 1	463	51.8	6.99	0	22.503	15.23	protein metabolism;other metabolic processes;other biological processes	non-structural extracellular;other membranes;cytoskeleton;ER/Golgi;nucleus;other cytoplasmic organelle;other cell component	enzyme regulator activity;other molecular function	Lysosome; Apoptosis		Neutrophil degranulation; MHC class II antigen presentation; COPII-mediated vesicle transport; Cargo concentration in the ER	6	0.6	0.079537
Q9UEW8	STK39	STE20/SPS1-related proline-alanine-rich protein kinase	545	59.4	6.29	0	13.468	10.49	protein metabolism;other metabolic processes;stress response;transport;signal transduction;other biological processes	plasma membrane;other membranes;cytosol;nucleus;other cell component	kinase activity;other molecular function				0	0.6	0.058622
P12955	PEPD	Xaa-Pro dipeptidase	493	54.5	6	0	10.635	14.72	protein metabolism;other metabolic processes		other molecular function				0	0.6	0.00905178
Q8N5C7	DTWD1	DTW domain-containing protein 1	304	35.2	8.38	0	5.934	0	RNA metabolism OR transcription;other metabolic processes	nucleus	other molecular function				0	0.6	0.2434
O76039	CDKL5	Cyclin-dependent kinase-like 5	1030	115.5	9.54	0.001	4.921	5.53							0	0.6	0.00687121
P14618	PKM	Pyruvate kinase PKM	531	57.9	7.84	0	284.07	472.63	protein metabolism;RNA metabolism OR transcription;other metabolic processes;other biological processes	non-structural extracellular;cytosol;ER/Golgi;nucleus;other cell component	nucleic acid binding activity;kinase activity;other molecular function	Glycolysis / Gluconeogenesis; Pyruvate metabolism; Metabolic pathways; Carbon metabolism; Biosynthesis of amino acids; Glucagon signaling pathway; Type II diabetes mellitus; Human papillomavirus infection; Viral carcinogenesis; Central carbon metabolism in cancer	Photodynamic therapy-induced HIF-1 survival signaling; Amino acid metabolism; Clear cell renal cell carcinoma pathways; Metabolic reprogramming in colon cancer; Aerobic glycolysis; Glycolysis in senescence; Glucose metabolism in triple-negative breast cancer cells; Glycolysis and gluconeogenesis	Neutrophil degranulation	19	0.59	0.00594914
Q9UK45	LSM7	U6 snRNA-associated Sm-like protein LSm7	103	11.6	5.27	0	17.585	12.42	RNA metabolism OR transcription;other metabolic processes	cytosol;nucleus;other cell component	nucleic acid binding activity	RNA degradation; Spliceosome	mRNA processing	mRNA Splicing - Major Pathway; mRNA decay by 5' to 3' exoribonuclease	5	0.59	0.000339373
O14735	CDIPT	CDP-diacylglycerol--inositol 3-phosphatidyltransferase	213	23.5	8.03	0	11.866	12.67	other metabolic processes	plasma membrane;other membranes;ER/Golgi	other molecular function	Inositol phosphate metabolism; Glycerophospholipid metabolism; Metabolic pathways; Phosphatidylinositol signaling system	Glycerolipids and glycerophospholipids; 16p11.2 proximal deletion syndrome	Synthesis of PI	7	0.59	0.000174383
P10619	CTSA	Lysosomal protective protein	480	54.4	6.61	0	7.714	7.78	protein metabolism;transport;other biological processes	non-structural extracellular;ER/Golgi;other cytoplasmic organelle;other cell component	enzyme regulator activity;other molecular function	Lysosome; Renin-angiotensin system	Ciliary landscape	MHC class II antigen presentation; Neutrophil degranulation; Glycosphingolipid metabolism; Sialic acid metabolism; Defective NEU1 causes sialidosis	8	0.59	0.00857136
Q8NBJ7	SUMF2	Inactive C-alpha-formylglycine-generating enzyme 2	301	33.8	8	0	5.901	9.49		ER/Golgi	other molecular function			Glycosphingolipid metabolism; The activation of arylsulfatases	2	0.59	0.00942643
P08758	ANXA5	Annexin A5	320	35.9	5.05	0	114.694	149.91	stress response;signal transduction;other biological processes	non-structural extracellular;plasma membrane;other membranes;cytosol;other cell component	enzyme regulator activity;other molecular function		Apoptosis-related network due to altered Notch3 in ovarian cancer; Interactions between LOXL4 and oxidative stress pathway; Prostaglandin synthesis and regulation	Platelet degranulation	4	0.58	3.95899e-05
P49591	SARS	Serine--tRNA ligase, cytoplasmic	514	58.7	6.43	0	102.179	91.06	protein metabolism;RNA metabolism OR transcription;other metabolic processes;other biological processes	cytosol;nucleus;other cell component	nucleic acid binding activity;other molecular function	Aminoacyl-tRNA biosynthesis	VEGFA-VEGFR2 signaling	Cytosolic tRNA aminoacylation; Selenocysteine synthesis	4	0.58	4.97912e-05
O76094	SRP72	Signal recognition particle subunit SRP72	671	74.6	9.26	0	85.471	61.3	transport	cytosol;ER/Golgi;translational apparatus;other cell component	nucleic acid binding activity;other molecular function	Protein export		SRP-dependent cotranslational protein targeting to membrane	2	0.58	0.0548069
O00425	IGF2BP3	Insulin-like growth factor 2 mRNA-binding protein 3	579	63.7	8.87	0	66.868	70.25	protein metabolism;other metabolic processes;transport;developmental processes;other biological processes	cytosol;nucleus;other cell component	nucleic acid binding activity;other molecular function			Insulin-like Growth Factor-2 mRNA Binding Proteins (IGF2BPs/IMPs/VICKZs) bind RNA	1	0.58	0.0653503
P61160	ACTR2	Actin-related protein 2	394	44.7	6.74	0	48.835	69.8	cell cycle OR cell proliferation;cell organization and biogenesis;stress response;transport;other biological processes	non-structural extracellular;cytosol;cytoskeleton;nucleus;other cytoplasmic organelle;other cell component	cytoskeletal activity;other molecular function	Endocytosis; Tight junction; Fc gamma R-mediated phagocytosis; Regulation of actin cytoskeleton; Bacterial invasion of epithelial cells; Pathogenic Escherichia coli infection; Shigellosis; Salmonella infection; Yersinia infection	Physico-chemical features and toxicity-associated pathways; Embryonic stem cell pluripotency pathways	Regulation of actin dynamics for phagocytic cup formation; FCGR3A-mediated phagocytosis; RHO GTPases Activate WASPs and WAVEs; Neutrophil degranulation; Clathrin-mediated endocytosis; EPHB-mediated forward signaling	17	0.58	0.0684105
Q7Z7H5	TMED4	Transmembrane emp24 domain-containing protein 4	227	25.9	8.28	0	18.109	25.16	cell organization and biogenesis;transport	other membranes;ER/Golgi;other cell component					0	0.58	0.00234978
Q96JJ7	TMX3	Protein disulfide-isomerase TMX3	454	51.8	4.91	0	8.926	2.22	protein metabolism;other metabolic processes	plasma membrane;other membranes;ER/Golgi;other cell component	other molecular function			Platelet degranulation	1	0.58	0.00391153
Q9NZR1	TMOD2	Tropomodulin-2	351	39.6	5.27	0	6.563	12.13	cell-cell signaling;cell organization and biogenesis;developmental processes;other biological processes	cytoskeleton;other cell component	cytoskeletal activity			Striated Muscle Contraction	1	0.58	0.0282974
P84095	RHOG	Rho-related GTP-binding protein RhoG	191	21.3	8.12	0	32.06	51.9	cell organization and biogenesis;transport;developmental processes;signal transduction;other biological processes	plasma membrane;other membranes;cytosol;cytoskeleton;ER/Golgi;other cell component	other molecular function	Bacterial invasion of epithelial cells; Salmonella infection; Yersinia infection	Brain-derived neurotrophic factor (BDNF) signaling pathway	Neutrophil degranulation; PIP3 activates AKT signaling; Constitutive Signaling by Aberrant PI3K in Cancer; PI5P, PP2A and IER3 Regulate PI3K/AKT Signaling; GPVI-mediated activation cascade; RHOG GTPase cycle; RHO GTPases activate KTN1	11	0.57	0.0603772
Q6UB35	MTHFD1L	Monofunctional C1-tetrahydrofolate synthase, mitochondrial	978	105.7	8.06	0	31.751	14.63	other metabolic processes;developmental processes	cytosol;mitochondrion	other molecular function	One carbon pool by folate; Metabolic pathways; Biosynthesis of cofactors	One-carbon metabolism; Trans-sulfuration, one-carbon metabolism and related pathways	Metabolism of folate and pterines	6	0.57	0.0147014
Q02750	MAP2K1	Dual specificity mitogen-activated protein kinase kinase 1	393	43.4	6.62	0	26.486	17.31	cell cycle OR cell proliferation;protein metabolism;other metabolic processes;stress response;developmental processes;signal transduction;other biological processes	plasma membrane;other membranes;cytosol;cytoskeleton;mitochondrion;ER/Golgi;nucleus;other cytoplasmic organelle;other cell component	enzyme regulator activity;kinase activity;other molecular function	EGFR tyrosine kinase inhibitor resistance; Endocrine resistance; MAPK signaling pathway; ErbB signaling pathway; Ras signaling pathway; Rap1 signaling pathway; cGMP-PKG signaling pathway; cAMP signaling pathway; Chemokine signaling pathway; HIF-1 signaling pathway; FoxO signaling pathway; Sphingolipid signaling pathway; Phospholipase D signaling pathway; Oocyte meiosis; Autophagy; mTOR signaling …	IL-5 signaling pathway; Osteopontin signaling; MicroRNAs in cardiomyocyte hypertrophy; Integrin-mediated cell adhesion; IL-1 signaling pathway; Thyroxine (thyroid hormone) production; RANKL/RANK signaling pathway; Thyroid stimulating hormone (TSH) signaling pathway; Leptin signaling pathway; Prolactin signaling pathway; IL-7 signaling pathway; Alzheimer's disease and miRNA effects; Endothelin pat…	Signaling by BRAF and RAF1 fusions; Uptake and function of anthrax toxins; Signal transduction by L1; RAF activation; MAP3K8 (TPL2)-dependent MAPK1/3 activation; MAPK3 (ERK1) activation; Signaling by moderate kinase activity BRAF mutants; Paradoxical activation of RAF signaling by kinase inactive BRAF; Signaling downstream of RAS mutants; Signaling by RAF1 mutants; MAP2K and MAPK activation; Sign…	185	0.57	0.0885845
Q9UBP6	METTL1	tRNA (guanine-N(7)-)-methyltransferase	276	31.5	7.64	0	13.83	12.78	RNA metabolism OR transcription;other metabolic processes	cytosol;nucleus;other cell component	nucleic acid binding activity;other molecular function			tRNA modification in the nucleus and cytosol	1	0.57	0.00613447
Q9Y2R0	COA3	Cytochrome c oxidase assembly factor 3 homolog, mitochondrial	106	11.7	9.6	0	8.917	5.22	cell organization and biogenesis;other biological processes	other membranes;mitochondrion		Thermogenesis	Mitochondrial complex IV assembly; Arsenic metabolism and reactive oxygen species generation		3	0.57	0.0219621
Q9NUQ9	FAM49B	Protein FAM49B	324	36.7	6.06	0	57.688	58.02	cell organization and biogenesis;other biological processes	non-structural extracellular;other membranes;mitochondrion;other cell component	signal transduction activity or receptor binding;other molecular function			Platelet degranulation	1	0.56	1.48542e-05
O95299	NDUFA10	NADH dehydrogenase [ubiquinone] 1 alpha subcomplex subunit 10, mitochondrial	355	40.7	8.48	0	27.67	16.12	cell organization and biogenesis;other metabolic processes;transport	other membranes;mitochondrion;other cell component	transporter activity	Oxidative phosphorylation; Metabolic pathways; Thermogenesis; Retrograde endocannabinoid signaling; Non-alcoholic fatty liver disease; Alzheimer disease; Parkinson disease; Amyotrophic lateral sclerosis; Huntington disease; Prion disease; Pathways of neurodegeneration; Chemical carcinogenesis; Diabetic cardiomyopathy	Electron transport chain: OXPHOS system in mitochondria; Nonalcoholic fatty liver disease; 2q37 copy number variation syndrome; Oxidative phosphorylation	Complex I biogenesis	19	0.56	0.034754
Q53H96	PYCR3	Pyrroline-5-carboxylate reductase 3	274	28.6	7.72	0	14.114	14.95	other metabolic processes	cytosol;cytoskeleton;other cell component	other molecular function	Arginine and proline metabolism; Metabolic pathways; Biosynthesis of amino acids		Glutamate and glutamine metabolism	4	0.56	0.184359
Q13637	RAB32	Ras-related protein Rab-32	225	25	6.54	0	10.298	7.75	cell organization and biogenesis;transport;other biological processes	other membranes;cytosol;mitochondrion;ER/Golgi;other cytoplasmic organelle;other cell component	other molecular function			RAB GEFs exchange GTP for GDP on RABs; RAB geranylgeranylation	2	0.56	0.163892
Q96K58	ZNF668	Zinc finger protein 668	619	67.8	8.9	0	9.226	0	RNA metabolism OR transcription;other biological processes	nucleus	nucleic acid binding activity;other molecular function			Generic Transcription Pathway	1	0.56	0.165573
P61923	COPZ1	Coatomer subunit zeta-1	177	20.2	4.81	0	8.216	9.07	transport	other membranes;cytosol;ER/Golgi				COPI-dependent Golgi-to-ER retrograde traffic; COPI-mediated anterograde transport	2	0.56	0.0575224
P07225	PROS1	Vitamin K-dependent protein S	676	75.1	5.67	0	7.869	9.99	stress response;other biological processes	non-structural extracellular;plasma membrane;other membranes;ER/Golgi;other cell component	enzyme regulator activity;other molecular function	Complement and coagulation cascades	Complement system; Complement system in neuronal development and plasticity; Complement and coagulation cascades	Platelet degranulation ; Cell surface interactions at the vascular wall; Regulation of Complement cascade; Intrinsic Pathway of Fibrin Clot Formation; Common Pathway of Fibrin Clot Formation; Gamma-carboxylation of protein precursors; Transport of gamma-carboxylated protein precursors from the endoplasmic reticulum to the Golgi apparatus; Removal of aminoterminal propeptides from gamma-carboxylat…	12	0.56	0.00741953
P49411	TUFM	Elongation factor Tu, mitochondrial	452	49.5	7.61	0	177.959	203.21							0	0.55	0.0341014
P05455	SSB	Lupus La protein	408	46.8	7.12	0	124.347	154.06	RNA metabolism OR transcription;other metabolic processes;transport;other biological processes	nucleus;other cell component	nucleic acid binding activity	Systemic lupus erythematosus		RNA Polymerase III Abortive And Retractive Initiation; RNA Polymerase III Transcription Termination	3	0.55	0.000188467
P06753	TPM3	Tropomyosin alpha-3 chain	285	32.9	4.72	0	55.343	91.34	cell organization and biogenesis;other biological processes	cytosol;cytoskeleton	cytoskeletal activity	Cardiac muscle contraction; Adrenergic signaling in cardiomyocytes; Pathways in cancer; Thyroid cancer; Hypertrophic cardiomyopathy; Dilated cardiomyopathy	Mammary gland development pathway - Pregnancy and lactation (Stage 3 of 4); Striated muscle contraction pathway; VEGFA-VEGFR2 signaling	Signaling by ALK fusions and activated point mutants; RHOV GTPase cycle; Smooth Muscle Contraction; Striated Muscle Contraction	13	0.55	0.0197593
Q92608	DOCK2	Dedicator of cytokinesis protein 2	1830	211.8	6.87	0	49.684	21.69	cell cycle OR cell proliferation;cell organization and biogenesis;transport;signal transduction;other biological processes	non-structural extracellular;plasma membrane;other membranes;cytosol;cytoskeleton;other cell component	signal transduction activity or receptor binding;enzyme regulator activity;other molecular function	Chemokine signaling pathway	Chemokine signaling pathway	Neutrophil degranulation; Factors involved in megakaryocyte development and platelet production; RHOA GTPase cycle; RAC1 GTPase cycle; RHOG GTPase cycle; RAC2 GTPase cycle; Nef and signal transduction	9	0.55	0.154361
P53597	SUCLG1	Succinate--CoA ligase [ADP/GDP-forming] subunit alpha, mitochondrial	346	36.2	8.79	0	44.173	49.47	other metabolic processes	mitochondrion;other cell component	other molecular function	Citrate cycle (TCA cycle); Propanoate metabolism; Metabolic pathways; Carbon metabolism	Amino acid metabolism; TCA cycle (aka Krebs or citric acid cycle)	Citric acid cycle (TCA cycle)	7	0.55	0.034525
P16402	H1-3	Histone H1.3	221	22.3	11.02	0	43.07	73.26	cell organization and biogenesis;protein metabolism;other metabolic processes;other biological processes	nucleus;other cell component	nucleic acid binding activity;other molecular function			Apoptosis induced DNA fragmentation; Formation of Senescence-Associated Heterochromatin Foci (SAHF)	2	0.55	0.514706
P40261	NNMT	Nicotinamide N-methyltransferase	264	29.6	5.74	0	23.399	18.52	other metabolic processes;other biological processes	cytosol	other molecular function	Nicotinate and nicotinamide metabolism; Metabolic pathways	Metapathway biotransformation Phase I and II; Methylation pathways	Methylation; Metabolism of ingested SeMet, Sec, MeSec into H2Se; Nicotinamide salvaging	7	0.55	0.0843886
O15511	ARPC5	Actin-related protein 2/3 complex subunit 5	151	16.3	5.67	0	18.961	15.73	cell organization and biogenesis;other biological processes	non-structural extracellular;cytosol;cytoskeleton;nucleus;other cell component	cytoskeletal activity	Endocytosis; Tight junction; Fc gamma R-mediated phagocytosis; Regulation of actin cytoskeleton; Bacterial invasion of epithelial cells; Pathogenic Escherichia coli infection; Shigellosis; Salmonella infection; Yersinia infection	Pathogenic Escherichia coli infection; Regulation of actin cytoskeleton	Regulation of actin dynamics for phagocytic cup formation; FCGR3A-mediated phagocytosis; RHO GTPases Activate WASPs and WAVEs; Neutrophil degranulation; Clathrin-mediated endocytosis; EPHB-mediated forward signaling	17	0.55	0.0376379
P31937	HIBADH	3-hydroxyisobutyrate dehydrogenase, mitochondrial	336	35.3	8.13	0	11.308	3.4	other metabolic processes	mitochondrion	other molecular function	Valine, leucine and isoleucine degradation; Metabolic pathways	Amino acid metabolism	Branched-chain amino acid catabolism	4	0.55	0.0236504
Q96AQ8	MCUR1	Mitochondrial calcium uniporter regulator 1	359	39.7	9.63	0	8.659	10.26	transport;other biological processes	other membranes;mitochondrion					0	0.55	0.0155342
P26583	HMGB2	High mobility group protein B2	209	24	7.81	0	8.024	9.46	cell organization and biogenesis;DNA metabolism;RNA metabolism OR transcription;other metabolic processes;stress response;developmental processes;signal transduction;other biological processes	non-structural extracellular;nucleus;other cell component	signal transduction activity or receptor binding;nucleic acid binding activity;other molecular function		Retinoblastoma gene in cancer; Ectoderm differentiation; Ectoderm differentiation	Apoptosis induced DNA fragmentation	4	0.55	0.00155886
Q16658	FSCN1	Fascin	493	54.5	7.24	0	114.105	187.14	cell organization and biogenesis;other biological processes	plasma membrane;other membranes;cytosol;cytoskeleton;other cell component	cytoskeletal activity;other molecular function	MicroRNAs in cancer	VEGFA-VEGFR2 signaling	Interleukin-4 and Interleukin-13 signaling	3	0.54	0.00025801
Q00577	PURA	Transcriptional activator protein Pur-alpha	322	34.9	6.44	0	28.099	20.13	cell cycle OR cell proliferation;cell organization and biogenesis;DNA metabolism;RNA metabolism OR transcription;other metabolic processes;transport;developmental processes;other biological processes	nucleus;other cell component	nucleic acid binding activity;other molecular function		Exercise-induced circadian regulation		1	0.54	0.155144
O00560	SDCBP	Syntenin-1	298	32.4	7.53	0	22.306	10.4	cell-cell signaling;cell organization and biogenesis;protein metabolism;transport;developmental processes;signal transduction;other biological processes	non-structural extracellular;plasma membrane;other membranes;cytosol;cytoskeleton;mitochondrion;ER/Golgi;nucleus;other cytoplasmic organelle;other cell component	signal transduction activity or receptor binding;other molecular function		Ectoderm differentiation; Ectoderm differentiation; VEGFA-VEGFR2 signaling	Neutrophil degranulation; Ephrin signaling; Neurofascin interactions; Regulation of necroptotic cell death	8	0.54	0.00590208
Q9NY12	GAR1	H/ACA ribonucleoprotein complex subunit 1	217	22.3	10.92	0	14.583	10.75	cell organization and biogenesis;DNA metabolism;RNA metabolism OR transcription;other metabolic processes	nucleus	nucleic acid binding activity	Ribosome biogenesis in eukaryotes		rRNA modification in the nucleus and cytosol; Telomere Extension By Telomerase	3	0.54	0.0172871
Q12888	TP53BP1	TP53-binding protein 1	1972	213.4	4.7	0	7.879	2.17	cell organization and biogenesis;DNA metabolism;RNA metabolism OR transcription;other metabolic processes;stress response;signal transduction;other biological processes	nucleus;other cell component	nucleic acid binding activity;other molecular function	NOD-like receptor signaling pathway	ATM signaling pathway; ATM signaling in development and disease	Recruitment and ATM-mediated phosphorylation of repair and signaling proteins at DNA double strand breaks; Processing of DNA double-strand break ends; G2/M DNA damage checkpoint; Nonhomologous End-Joining (NHEJ); SUMOylation of transcription factors	8	0.54	0.027022
P56377	AP1S2	AP-1 complex subunit sigma-2	157	18.6	5.47	0	7.018	3.97	cell organization and biogenesis;transport	plasma membrane;other membranes;cytosol;ER/Golgi;other cytoplasmic organelle;other cell component	other molecular function	Lysosome; Human immunodeficiency virus 1 infection		Golgi Associated Vesicle Biogenesis; MHC class II antigen presentation; Lysosome Vesicle Biogenesis; Nef mediated downregulation of MHC class I complex cell surface expression	6	0.54	0.0275473
Q15435	PPP1R7	Protein phosphatase 1 regulatory subunit 7	360	41.5	4.91	0	25.785	11.07	other biological processes	other cell component	enzyme regulator activity		2q37 copy number variation syndrome		1	0.53	7.07341e-05
Q9BYD2	MRPL9	39S ribosomal protein L9, mitochondrial	267	30.2	10.08	0	25.082	28.28	protein metabolism;other metabolic processes	other membranes;mitochondrion;translational apparatus	other molecular function	Ribosome		Mitochondrial translation initiation; Mitochondrial translation elongation; Mitochondrial translation termination	4	0.53	0.0301472
Q9NPJ3	ACOT13	Acyl-coenzyme A thioesterase 13	140	15	9.14	0	22.28	29.3	cell organization and biogenesis;other metabolic processes;other biological processes	cytosol;cytoskeleton;mitochondrion	other molecular function			Mitochondrial Fatty Acid Beta-Oxidation	1	0.53	0.00222377
O75368	SH3BGRL	SH3 domain-binding glutamic acid-rich-like protein	114	12.8	5.25	0	18.538	28.2	protein metabolism;other metabolic processes;other biological processes	plasma membrane;other membranes;cytosol;nucleus;other cell component	other molecular function				0	0.53	0.00123798
Q9NQR4	NIT2	Omega-amidase NIT2	276	30.6	7.21	0	15.477	15.69	other metabolic processes	non-structural extracellular;cytosol;cytoskeleton;other cell component	other molecular function	Alanine, aspartate and glutamate metabolism; Metabolic pathways		Neutrophil degranulation	3	0.53	0.00333773
P14406	COX7A2	Cytochrome c oxidase subunit 7A2, mitochondrial	83	9.4	9.76	0	12.832	17.22	cell organization and biogenesis;other metabolic processes;other biological processes	other membranes;mitochondrion	other molecular function	Oxidative phosphorylation; Metabolic pathways; Cardiac muscle contraction; Thermogenesis; Non-alcoholic fatty liver disease; Alzheimer disease; Parkinson disease; Amyotrophic lateral sclerosis; Huntington disease; Prion disease; Pathways of neurodegeneration; Chemical carcinogenesis; Diabetic cardiomyopathy	Electron transport chain: OXPHOS system in mitochondria; Nonalcoholic fatty liver disease; Mitochondrial complex IV assembly		16	0.53	0.00367335
P84243	H3-3A	Histone H3.3	136	15.3	11.27	0	12.475	7.58	cell organization and biogenesis;other biological processes	non-structural extracellular;nucleus;other cell component	nucleic acid binding activity;other molecular function	Neutrophil extracellular trap formation; Alcoholism; Shigellosis; Transcriptional misregulation in cancer; Systemic lupus erythematosus	Gastric cancer network 1; Histone modifications; Tumor suppressor activity of SMARCB1; Ciliary landscape; FBXL10 enhancement of MAP/ERK signaling in diffuse large B-cell lymphoma; DYRK1A	RUNX1 regulates genes involved in megakaryocyte differentiation and platelet function; Transcriptional regulation by small RNAs; RUNX1 regulates transcription of genes involved in differentiation of HSCs; Formation of the beta-catenin:TCF transactivating complex; Amyloid fiber formation; B-WICH complex positively regulates rRNA expression; Oxidative Stress Induced Senescence; NoRC negatively regu…	37	0.53	0.0788377
Q9Y333	LSM2	U6 snRNA-associated Sm-like protein LSm2	95	10.8	6.52	0	12.116	6.29	cell organization and biogenesis;RNA metabolism OR transcription;other metabolic processes	cytosol;nucleus;other cell component	nucleic acid binding activity;other molecular function	RNA degradation; Spliceosome	mRNA processing	mRNA Splicing - Major Pathway; mRNA decay by 5' to 3' exoribonuclease	5	0.53	0.000452085
Q13895	BYSL	Bystin	437	49.6	8.12	0	10.438	4.67	cell cycle OR cell proliferation;RNA metabolism OR transcription;other metabolic processes;developmental processes;other biological processes	cytosol;nucleus;other cell component	nucleic acid binding activity			Major pathway of rRNA processing in the nucleolus and cytosol	1	0.53	0.000137208
O75449	KATNA1	Katanin p60 ATPase-containing subunit A1	491	55.9	6.9	0	6.333	0	cell cycle OR cell proliferation;cell organization and biogenesis;other biological processes	cytoskeleton;other cell component	cytoskeletal activity;other molecular function				0	0.53	0.00517227
P57772	EEFSEC	Selenocysteine-specific elongation factor	596	65.3	8.35	0	5.907	5.12	protein metabolism;other metabolic processes	nucleus;other cell component	nucleic acid binding activity;other molecular function			Selenocysteine synthesis	1	0.53	0.0134114
Q16644	MAPKAPK3	MAP kinase-activated protein kinase 3	382	43	7.28	0	5.608	0	protein metabolism;other metabolic processes;transport;signal transduction;other biological processes	cytosol;nucleus;other cell component	kinase activity;other molecular function	MAPK signaling pathway; VEGF signaling pathway	Fas ligand pathway and stress induction of heat shock proteins; MAPK signaling pathway; Serotonin HTR1 group and FOS pathway	Oxidative Stress Induced Senescence; VEGFA-VEGFR2 Pathway; p38MAPK events; activated TAK1 mediates p38 MAPK activation	9	0.53	0.338988
Q9Y619	SLC25A15	Mitochondrial ornithine transporter 1	301	32.7	9.13	0.001	4.474	0	other metabolic processes;transport	other membranes;mitochondrion	transporter activity			Urea cycle	1	0.53	0.00801862
Q8IWT6	LRRC8A	Volume-regulated anion channel subunit LRRC8A	810	94.1	7.94	0.001	3.456	0	cell organization and biogenesis;stress response;transport;other biological processes	plasma membrane;other membranes;other cytoplasmic organelle;other cell component	transporter activity;other molecular function		Vitamin D receptor pathway; Glucocorticoid receptor pathway; Nuclear receptors meta-pathway; Neuroinflammation and glutamatergic signaling	Miscellaneous transport and binding events	5	0.53	0.0315876
Q02978	SLC25A11	Mitochondrial 2-oxoglutarate/malate carrier protein	314	34	9.91	0	51.594	65.9	other metabolic processes;transport	plasma membrane;other membranes;mitochondrion	transporter activity		VEGFA-VEGFR2 signaling	Gluconeogenesis	2	0.52	0.0293085
Q53EL6	PDCD4	Programmed cell death protein 4	469	51.7	5.21	0	35.377	20.02	developmental processes;signal transduction;other biological processes	cytosol;nucleus;other cell component	nucleic acid binding activity	Proteoglycans in cancer; MicroRNAs in cancer	Translation inhibitors in chronically activated PDGFRA cells; Interferon type I signaling pathways	Gene and protein expression by JAK-STAT signaling after Interleukin-12 stimulation	5	0.52	0.0257809
Q9UHQ9	CYB5R1	NADH-cytochrome b5 reductase 1	305	34.1	9.38	0	29.228	17.08	other metabolic processes;transport	plasma membrane;other membranes;ER/Golgi	other molecular function	Amino sugar and nucleotide sugar metabolism	Oxidation by cytochrome P450	Platelet degranulation ; Erythrocytes take up carbon dioxide and release oxygen	4	0.52	0.133466
Q99536	VAT1	Synaptic vesicle membrane protein VAT-1 homolog	393	41.9	6.29	0	24.63	22.32	other biological processes	non-structural extracellular;other membranes;mitochondrion;other cytoplasmic organelle	other molecular function			Neutrophil degranulation	1	0.52	0.0399072
P20645	M6PR	Cation-dependent mannose-6-phosphate receptor	277	31	5.83	0	19.574	26.49	transport	plasma membrane;other membranes;ER/Golgi;other cytoplasmic organelle;other cell component	other molecular function	Lysosome; Phagosome; Salmonella infection		Lysosome Vesicle Biogenesis; Cargo recognition for clathrin-mediated endocytosis; Retrograde transport at the Trans-Golgi-Network	7	0.52	0.00492567
O15145	ARPC3	Actin-related protein 2/3 complex subunit 3	178	20.5	8.59	0	15.12	12.56	cell organization and biogenesis;other biological processes	cytosol;cytoskeleton;nucleus;other cell component	cytoskeletal activity	Endocytosis; Tight junction; Fc gamma R-mediated phagocytosis; Regulation of actin cytoskeleton; Bacterial invasion of epithelial cells; Pathogenic Escherichia coli infection; Shigellosis; Salmonella infection; Yersinia infection	Pathogenic Escherichia coli infection	Regulation of actin dynamics for phagocytic cup formation; FCGR3A-mediated phagocytosis; RHO GTPases Activate WASPs and WAVEs; Clathrin-mediated endocytosis; EPHB-mediated forward signaling	15	0.52	0.0993344
Q9NUQ2	AGPAT5	1-acyl-sn-glycerol-3-phosphate acyltransferase epsilon	364	42	9.1	0	14.792	6.13	other metabolic processes;other biological processes	other membranes;mitochondrion;ER/Golgi;nucleus;other cell component	other molecular function	Glycerolipid metabolism; Glycerophospholipid metabolism; Metabolic pathways; Phospholipase D signaling pathway	Triacylglyceride synthesis	Synthesis of PA	6	0.52	0.0903759
Q9BYD6	MRPL1	39S ribosomal protein L1, mitochondrial	325	36.9	8.78	0	12.323	6.98	protein metabolism;RNA metabolism OR transcription;other metabolic processes	other membranes;cytosol;mitochondrion;translational apparatus	other molecular function	Ribosome		Mitochondrial translation initiation; Mitochondrial translation elongation; Mitochondrial translation termination	4	0.52	0.101074
P13224	GP1BB	Platelet glycoprotein Ib beta chain	206	21.7	9.31	0	11.393	4.31	cell adhesion;protein metabolism;other metabolic processes;stress response;transport;developmental processes;signal transduction;other biological processes	plasma membrane;other membranes	other molecular function	ECM-receptor interaction; Platelet activation; Hematopoietic cell lineage	22q11.2 copy number variation syndrome	Platelet Adhesion to exposed collagen; Intrinsic Pathway of Fibrin Clot Formation; Platelet Aggregation (Plug Formation); Defective F9 activation; GP1b-IX-V activation signalling	9	0.52	0.088241
P15954	COX7C	Cytochrome c oxidase subunit 7C, mitochondrial	63	7.2	10.27	0	10.843	16.29	other metabolic processes	other membranes;mitochondrion		Oxidative phosphorylation; Metabolic pathways; Cardiac muscle contraction; Thermogenesis; Non-alcoholic fatty liver disease; Alzheimer disease; Parkinson disease; Amyotrophic lateral sclerosis; Huntington disease; Prion disease; Pathways of neurodegeneration; Chemical carcinogenesis; Diabetic cardiomyopathy	Electron transport chain: OXPHOS system in mitochondria; Nonalcoholic fatty liver disease; Mitochondrial complex IV assembly	Respiratory electron transport; TP53 Regulates Metabolic Genes; Cytoprotection by HMOX1	19	0.52	0.00445964
P04066	FUCA1	Tissue alpha-L-fucosidase	466	53.7	6.84	0	6.674	0	other metabolic processes	non-structural extracellular;other cytoplasmic organelle;other cell component	other molecular function	Other glycan degradation; Lysosome	p53 transcriptional gene network	Neutrophil degranulation; Reactions specific to the complex N-glycan synthesis pathway	5	0.52	0.0952983
Q8IXK0	PHC2	Polyhomeotic-like protein 2	858	90.7	8.69	0.001	4.89	0	other biological processes	nucleus;other cell component	nucleic acid binding activity;other molecular function			SUMOylation of transcription cofactors; Oxidative Stress Induced Senescence; SUMOylation of DNA damage response and repair proteins; SUMOylation of chromatin organization proteins; SUMOylation of RNA binding proteins; SUMOylation of DNA methylation proteins; RUNX1 interacts with co-factors whose precise effect on RUNX1 targets is not known; Regulation of PTEN gene transcription	8	0.52	0.129315
O00299	CLIC1	Chloride intracellular channel protein 1	241	26.9	5.17	0	140.837	181.41	transport;signal transduction;other biological processes	non-structural extracellular;plasma membrane;other membranes;mitochondrion;nucleus;other cell component	transporter activity		VEGFA-VEGFR2 signaling		1	0.51	0.0328125
Q08J23	NSUN2	RNA cytosine C(5)-methyltransferase NSUN2	767	86.4	6.77	0	96.159	80.47	cell cycle OR cell proliferation;RNA metabolism OR transcription;other metabolic processes;developmental processes;signal transduction;other biological processes	non-structural extracellular;cytoskeleton;mitochondrion;nucleus;other cell component	nucleic acid binding activity;other molecular function			tRNA modification in the nucleus and cytosol	1	0.51	0.0663699
Q16181	SEPTIN7	Septin-7	437	50.6	8.63	0	63.688	33.19	cell cycle OR cell proliferation;cell organization and biogenesis;other biological processes	plasma membrane;other membranes;cytosol;cytoskeleton;nucleus;other cell component	other molecular function	Shigellosis		MAPK6/MAPK4 signaling	2	0.51	0.000578332
O15143	ARPC1B	Actin-related protein 2/3 complex subunit 1B	372	40.9	8.35	0	37.811	24.62	cell organization and biogenesis;other biological processes	cytosol;cytoskeleton;nucleus;other cell component	cytoskeletal activity;other molecular function	Endocytosis; Tight junction; Fc gamma R-mediated phagocytosis; Regulation of actin cytoskeleton; Bacterial invasion of epithelial cells; Pathogenic Escherichia coli infection; Shigellosis; Salmonella infection; Yersinia infection	Pathogenic Escherichia coli infection; Microglia pathogen phagocytosis pathway	Regulation of actin dynamics for phagocytic cup formation; FCGR3A-mediated phagocytosis; RHO GTPases Activate WASPs and WAVEs; EPHB-mediated forward signaling	15	0.51	0.0710729
Q9BXS6	NUSAP1	Nucleolar and spindle-associated protein 1	441	49.4	9.91	0	36.714	13.48	cell cycle OR cell proliferation;cell organization and biogenesis;other biological processes	cytoskeleton;nucleus;other cell component	cytoskeletal activity;nucleic acid binding activity				0	0.51	0.0436013
O75955	FLOT1	Flotillin-1	427	47.3	7.49	0	22.299	10.34	cell organization and biogenesis;stress response;transport;developmental processes;signal transduction;other biological processes	plasma membrane;other membranes;cytoskeleton;other cytoplasmic organelle;other cell component	signal transduction activity or receptor binding;other molecular function	Insulin signaling pathway	Angiopoietin-like protein 8 regulatory pathway; Insulin signaling	RHOC GTPase cycle; RHOA GTPase cycle; RHOB GTPase cycle; Regulation of necroptotic cell death; Synaptic adhesion-like molecules	9	0.51	0.0176457
O00159	MYO1C	Unconventional myosin-Ic	1063	121.6	9.41	0	21.288	14.45	cell organization and biogenesis;stress response;transport;signal transduction;other biological processes	plasma membrane;other membranes;cytosol;cytoskeleton;nucleus;other cell component	signal transduction activity or receptor binding;cytoskeletal activity;other molecular function	Pathogenic Escherichia coli infection	VEGFA-VEGFR2 signaling; Insulin signaling	Regulation of actin dynamics for phagocytic cup formation; FCGR3A-mediated phagocytosis; Sensory processing of sound by inner hair cells of the cochlea; Sensory processing of sound by outer hair cells of the cochlea; Translocation of SLC2A4 (GLUT4) to the plasma membrane	8	0.51	0.147277
Q00535	CDK5	Cyclin-dependent-like kinase 5	292	33.3	7.66	0	18.909	10.72	cell adhesion;cell-cell signaling;cell cycle OR cell proliferation;cell organization and biogenesis;protein metabolism;other metabolic processes;stress response;transport;developmental processes;signal transduction;other biological processes	plasma membrane;other membranes;cytosol;cytoskeleton;nucleus;other cell component	signal transduction activity or receptor binding;cytoskeletal activity;kinase activity;other molecular function	Axon guidance; Alzheimer disease; Pathways of neurodegeneration; Cocaine addiction	miRNA regulation of DNA damage response; Nicotine effect on dopaminergic neurons; Alzheimer's disease and miRNA effects; Brain-derived neurotrophic factor (BDNF) signaling pathway; ATM signaling in development and disease ; Alzheimer's disease; Neurogenesis regulation in the olfactory epithelium; DNA damage response	NPAS4 regulates expression of target genes; NGF-stimulated transcription; Regulation of TP53 Activity through Phosphorylation; Factors involved in megakaryocyte development and platelet production; CRMPs in Sema3A signaling; Deregulated CDK5 triggers multiple neurodegenerative pathways in Alzheimer's disease models; DARPP-32 events; Activated NTRK2 signals through CDK5	20	0.51	0.0488638
Q7Z6E9	RBBP6	E3 ubiquitin-protein ligase RBBP6	1792	201.4	9.64	0	13.88	3.14	protein metabolism;DNA metabolism;RNA metabolism OR transcription;other metabolic processes;stress response;developmental processes;other biological processes	cytosol;cytoskeleton;nucleus;other cell component	other molecular function			Antigen processing: Ubiquitination & Proteasome degradation; RHOBTB1 GTPase cycle	2	0.51	0.0146503
Q96DH6	MSI2	RNA-binding protein Musashi homolog 2	328	35.2	8.48	0	13.391	3.32	developmental processes;other biological processes	cytosol;other cell component	nucleic acid binding activity;other molecular function	mRNA surveillance pathway		RHOBTB2 GTPase cycle	2	0.51	0.0652176
Q8TB72	PUM2	Pumilio homolog 2	1066	114.1	7.08	0	9.942	2.25	cell organization and biogenesis;RNA metabolism OR transcription;other metabolic processes;developmental processes;other biological processes	other membranes;cytosol;nucleus;other cell component	nucleic acid binding activity	Spinocerebellar ataxia	Male infertility	Neddylation	3	0.51	0.126225
P63218	GNG5	Guanine nucleotide-binding protein G(I)/G(S)/G(O) subunit gamma-5	68	7.3	9.85	0	9.908	11.03	signal transduction;other biological processes	plasma membrane;other membranes	other molecular function	Ras signaling pathway; Chemokine signaling pathway; PI3K-Akt signaling pathway; Apelin signaling pathway; Circadian entrainment; Retrograde endocannabinoid signaling; Glutamatergic synapse; Cholinergic synapse; Serotonergic synapse; GABAergic synapse; Dopaminergic synapse; Relaxin signaling pathway; Morphine addiction; Alcoholism; Human cytomegalovirus infection; Kaposi sarcoma-associated herpesv…	Myometrial relaxation and contraction pathways; G protein signaling pathways; Chemokine signaling pathway; Focal adhesion: PI3K-Akt-mTOR-signaling pathway; PI3K-Akt signaling pathway; Ras signaling; Calcium regulation in cardiac cells	Ca2+ pathway; G alpha (12/13) signalling events; G alpha (q) signalling events; G alpha (i) signalling events; G alpha (z) signalling events; ADP signalling through P2Y purinoceptor 12; G alpha (s) signalling events; Extra-nuclear estrogen signaling; GPER1 signaling; ADORA2B mediated anti-inflammatory cytokines production; Thrombin signalling through proteinase activated receptors (PARs); Activat…	53	0.51	0.0344487
Q13546	RIPK1	Receptor-interacting serine/threonine-protein kinase 1	671	75.9	6.33	0	9.831	2.11	cell organization and biogenesis;protein metabolism;other metabolic processes;stress response;signal transduction;other biological processes	plasma membrane;other membranes;cytosol;mitochondrion;other cytoplasmic organelle;other cell component	signal transduction activity or receptor binding;kinase activity;other molecular function	NF-kappa B signaling pathway; Apoptosis; Necroptosis; Toll-like receptor signaling pathway; NOD-like receptor signaling pathway; RIG-I-like receptor signaling pathway; Cytosolic DNA-sensing pathway; TNF signaling pathway; Alcoholic liver disease; Pathogenic Escherichia coli infection; Shigellosis; Salmonella infection; Hepatitis C; Human cytomegalovirus infection; Epstein-Barr virus infection; Hu…	Apoptosis modulation and signaling; TNF-related weak inducer of apoptosis (TWEAK) signaling pathway; TNF-alpha signaling pathway; Nanoparticle triggered regulated necrosis; Apoptosis; Apoptosis modulation by HSP70; Novel intracellular components of RIG-I-like receptor pathway; p38 MAPK signaling pathway; Cytosolic DNA-sensing pathway; Host-pathogen interaction of human coronaviruses - interferon …	Potential therapeutics for SARS; Ub-specific processing proteases; IKK complex recruitment mediated by RIP1; TICAM1, RIP1-mediated IKK complex recruitment; Regulation of TNFR1 signaling; TNFR1-induced NFkappaB signaling pathway; Ovarian tumor domain proteases; TRIF-mediated programmed cell death; Regulation by c-FLIP; CASP8 activity is inhibited; Dimerization of procaspase-8; NF-kB activation thr…	51	0.51	0.0130469
P61024	CKS1B	Cyclin-dependent kinases regulatory subunit 1	79	9.7	8.94	0	9.143	5.99	cell cycle OR cell proliferation;other biological processes	nucleus;other cell component	enzyme regulator activity;other molecular function	Pathways in cancer; Small cell lung cancer	Small cell lung cancer	SCF(Skp2)-mediated degradation of p27/p21; Cyclin D associated events in G1	5	0.51	0.00274708
P30044	PRDX5	Peroxiredoxin-5, mitochondrial	214	22.1	8.7	0	70.21	82.48	other metabolic processes;stress response;other biological processes	cytosol;mitochondrion;nucleus;other cytoplasmic organelle;other cell component	signal transduction activity or receptor binding;enzyme regulator activity;nucleic acid binding activity;other molecular function	Peroxisome	Selenium micronutrient network		2	0.5	0.071471
P42126	ECI1	Enoyl-CoA delta isomerase 1, mitochondrial	302	32.8	8.54	0	43.885	52.44	other metabolic processes	mitochondrion	other molecular function	Fatty acid degradation	Fatty acid beta-oxidation; Mitochondrial long chain fatty acid beta-oxidation	mitochondrial fatty acid beta-oxidation of unsaturated fatty acids	4	0.5	0.00746675
O15173	PGRMC2	Membrane-associated progesterone receptor component 2	223	23.8	4.88	0	36.399	38.54	transport;signal transduction;other biological processes	ER/Golgi;nucleus;other cell component	transporter activity;other molecular function	Neuroactive ligand-receptor interaction	Ciliary landscape	RHOA GTPase cycle; RHOG GTPase cycle; RAC2 GTPase cycle; RAC3 GTPase cycle; RHOD GTPase cycle	7	0.5	0.00631558
P52306	RAP1GDS1	Rap1 GTPase-GDP dissociation stimulator 1	607	66.3	5.31	0	30.486	13.42	cell organization and biogenesis;protein metabolism;other metabolic processes;signal transduction;other biological processes	cytosol;mitochondrion;ER/Golgi;nucleus	enzyme regulator activity			RHOT2 GTPase cycle; RHOT1 GTPase cycle	2	0.5	0.00099728
P01137	TGFB1	Transforming growth factor beta-1 proprotein	390	44.3	8.53	0	26.798	22.72	cell organization and biogenesis;protein metabolism;other metabolic processes;stress response;transport;developmental processes;signal transduction;other biological processes	non-structural extracellular;extracellular matrix;plasma membrane;other membranes;ER/Golgi;nucleus;other cell component	signal transduction activity or receptor binding;other molecular function	MAPK signaling pathway; Cytokine-cytokine receptor interaction; FoxO signaling pathway; Cell cycle; Cellular senescence; TGF-beta signaling pathway; Osteoclast differentiation; Hippo signaling pathway; Th17 cell differentiation; Intestinal immune network for IgA production; Relaxin signaling pathway; Non-alcoholic fatty liver disease; AGE-RAGE signaling pathway in diabetic complications; Leishman…	MicroRNAs in cardiomyocyte hypertrophy; Transcription factors regulate miRNAs related to cardiac hypertrophy; Interleukin-11 signaling pathway; Corticotropin-releasing hormone signaling pathway; Adipogenesis; Cardiac hypertrophic response; Pluripotent stem cell differentiation pathway; IL-3 signaling pathway; Extracellular vesicle-mediated signaling in recipient cells; Vitamin D receptor pathway;…	Cell surface interactions at the vascular wall; Transcriptional regulation of white adipocyte differentiation; UCH proteinases; ECM proteoglycans; Platelet degranulation ; Regulation of RUNX3 expression and activity; Interleukin-4 and Interleukin-13 signaling; Syndecan interactions; Downregulation of TGF-beta receptor signaling; Molecules associated with elastic fibres; SMAD2/3 Phosphorylation Mo…	84	0.5	0.00965801
O75380	NDUFS6	NADH dehydrogenase [ubiquinone] iron-sulfur protein 6, mitochondrial	124	13.7	8.28	0	25.985	21.62	other metabolic processes;transport	other membranes;mitochondrion	transporter activity;other molecular function	Oxidative phosphorylation; Metabolic pathways; Thermogenesis; Retrograde endocannabinoid signaling; Non-alcoholic fatty liver disease; Alzheimer disease; Parkinson disease; Amyotrophic lateral sclerosis; Huntington disease; Prion disease; Pathways of neurodegeneration; Chemical carcinogenesis; Diabetic cardiomyopathy	Electron transport chain: OXPHOS system in mitochondria; Nonalcoholic fatty liver disease; Oxidative phosphorylation	Complex I biogenesis	18	0.5	0.00129625
O75323	NIPSNAP2	Protein NipSnap homolog 2	286	33.7	9.36	0	25.277	11.48	cell organization and biogenesis;other metabolic processes;other biological processes	other membranes;mitochondrion				RHOJ GTPase cycle; RHOH GTPase cycle	2	0.5	0.00053641
P28062	PSMB8	Proteasome subunit beta type-8	276	30.3	7.43	0	22.775	16.73	protein metabolism;other metabolic processes;other biological processes	cytosol;nucleus;other cell component	other molecular function	Proteasome	Proteasome degradation; Immune response to tuberculosis	APC/C:Cdh1 mediated degradation of Cdc20 and other APC/C:Cdh1 targeted proteins in late mitosis/early G1; Degradation of GLI1 by the proteasome; Degradation of GLI2 by the proteasome; GLI3 is processed to GLI3R by the proteasome; MAPK6/MAPK4 signaling; Regulation of expression of SLITs and ROBOs; FCERI mediated NF-kB activation; Downstream TCR signaling; Antigen processing: Ubiquitination & Prote…	62	0.5	0.00121456
P18583	SON	Protein SON	2426	263.7	5.64	0	21.339	12.2	cell cycle OR cell proliferation;cell organization and biogenesis;RNA metabolism OR transcription;other metabolic processes;other biological processes	nucleus	nucleic acid binding activity				0	0.5	0.114158
Q9H857	NT5DC2	5'-nucleotidase domain-containing protein 2	520	60.7	6.77	0	21.304	16.98			other molecular function				0	0.5	0.0355461
P51153	RAB13	Ras-related protein Rab-13	203	22.8	9.19	0	15.589	7.26	cell organization and biogenesis;transport;developmental processes;signal transduction;other biological processes	plasma membrane;other membranes;cytosol;ER/Golgi;other cytoplasmic organelle;other cell component	other molecular function	Tight junction	Leukocyte-intrinsic Hippo pathway functions	RAB GEFs exchange GTP for GDP on RABs; RAB geranylgeranylation; Translocation of SLC2A4 (GLUT4) to the plasma membrane	5	0.5	0.13167
Q13422	IKZF1	DNA-binding protein Ikaros	519	57.5	6.58	0	14.459	10.76	cell cycle OR cell proliferation;cell organization and biogenesis;RNA metabolism OR transcription;other biological processes	cytosol;nucleus;other cell component	nucleic acid binding activity;other molecular function		Development of pulmonary dendritic cells and macrophage subsets		1	0.5	0.187208
Q9Y314	NOSIP	Nitric oxide synthase-interacting protein	301	33.2	8.82	0	12.197	10.7	protein metabolism;other metabolic processes;other biological processes	other membranes;cytosol;ER/Golgi;nucleus;other cell component	other molecular function			NOSIP mediated eNOS trafficking	1	0.5	0.0759905
Q9BQ69	MACROD1	ADP-ribose glycohydrolase MACROD1	325	35.5	9.51	0	8.418	4.67	protein metabolism;other metabolic processes;stress response	nucleus	other molecular function				0	0.5	0.000945259
P02751	FN1	Fibronectin	2477	272.2	5.5	0	7.491	2.53	cell adhesion;cell organization and biogenesis;protein metabolism;other metabolic processes;stress response;developmental processes;signal transduction;other biological processes	non-structural extracellular;extracellular matrix;plasma membrane;other membranes;ER/Golgi;other cell component	signal transduction activity or receptor binding;enzyme regulator activity;other molecular function	PI3K-Akt signaling pathway; Focal adhesion; ECM-receptor interaction; Regulation of actin cytoskeleton; AGE-RAGE signaling pathway in diabetic complications; Bacterial invasion of epithelial cells; Yersinia infection; Amoebiasis; Human papillomavirus infection; Pathways in cancer; Proteoglycans in cancer; Small cell lung cancer	Mammary gland development pathway - Puberty (Stage 2 of 4); miRNA targets in ECM and membrane receptors; Focal adhesion; Overview of nanoparticle effects; RAC1/PAK1/p38/MMP2 pathway; TGF-beta signaling pathway; Interactions between LOXL4 and oxidative stress pathway; Physico-chemical features and toxicity-associated pathways; TGF-beta signaling in thyroid cells for epithelial-mesenchymal transiti…	Cell surface interactions at the vascular wall; Degradation of the extracellular matrix; Integrin cell surface interactions; ECM proteoglycans; GPER1 signaling; Platelet degranulation ; Signaling by BRAF and RAF1 fusions; Regulation of Insulin-like Growth Factor (IGF) transport and uptake by Insulin-like Growth Factor Binding Proteins (IGFBPs); Post-translational protein phosphorylation; ALK muta…	62	0.5	0.165459
P30825	SLC7A1	High affinity cationic amino acid transporter 1	629	67.6	5.43	0	5.842	5.09	transport;other biological processes	plasma membrane;other membranes;other cell component	transporter activity;other molecular function	MicroRNAs in cancer	VEGFA-VEGFR2 signaling	Amino acid transport across the plasma membrane	3	0.5	0.0213846
P49247	RPIA	Ribose-5-phosphate isomerase	311	33.2	8.54	0	5.699	4.87	other metabolic processes	cytosol;other cell component	other molecular function	Pentose phosphate pathway; Metabolic pathways; Carbon metabolism; Biosynthesis of amino acids	Pentose phosphate metabolism; Metabolic reprogramming in colon cancer; Pentose phosphate pathway in senescent cells	Pentose phosphate pathway; RPIA deficiency: failed conversion of R5P to RU5P; RPIA deficiency: failed conversion of RU5P to R5P	10	0.5	0.0391805
O95394	PGM3	Phosphoacetylglucosamine mutase	542	59.8	6.25	0	35.948	30.4	protein metabolism;other metabolic processes;other biological processes	cytosol	other molecular function	Amino sugar and nucleotide sugar metabolism; Metabolic pathways; Biosynthesis of nucleotide sugars	Glucuronidation	Synthesis of UDP-N-acetyl-glucosamine	5	0.49	0.00302832
P07108	DBI	Acyl-CoA-binding protein	87	10	6.57	0	27.401	16.4	other metabolic processes;other biological processes	ER/Golgi;other cell component	signal transduction activity or receptor binding;other molecular function	PPAR signaling pathway	Sterol regulatory element-binding proteins (SREBP) signaling; PPAR-alpha pathway; Nuclear receptors meta-pathway; PPAR signaling pathway; Fatty acid transporters	Mitochondrial Fatty Acid Beta-Oxidation	7	0.49	0.00751222
Q13630	TSTA3	GDP-L-fucose synthase	321	35.9	6.6	0	24.166	25.93	cell adhesion;other metabolic processes;other biological processes	cytosol	other molecular function	Fructose and mannose metabolism; Amino sugar and nucleotide sugar metabolism; Metabolic pathways; Biosynthesis of nucleotide sugars		GDP-fucose biosynthesis	5	0.49	0.085467
P09543	CNP	2',3'-cyclic-nucleotide 3'-phosphodiesterase	421	47.5	9.07	0	22.972	18.53	cell-cell signaling;cell organization and biogenesis;other metabolic processes;transport;developmental processes;other biological processes	non-structural extracellular;plasma membrane;other membranes;cytoskeleton;mitochondrion;other cell component	nucleic acid binding activity;other molecular function		Glial cell differentiation; MECP2 and associated Rett syndrome; VEGFA-VEGFR2 signaling; FGFR3 signaling in chondrocyte proliferation and terminal differentiation		4	0.49	0.0018164
Q7Z2T5	TRMT1L	TRMT1-like protein	733	81.7	7.88	0	20.551	7.2	RNA metabolism OR transcription;other metabolic processes;other biological processes	nucleus	nucleic acid binding activity;other molecular function				0	0.49	0.0604389
P55769	SNU13	NHP2-like protein 1	128	14.2	8.46	0	13.55	2.13	cell organization and biogenesis;RNA metabolism OR transcription;other metabolic processes;other biological processes	nucleus;other cell component	nucleic acid binding activity;other molecular function	Ribosome biogenesis in eukaryotes; Spliceosome	mRNA processing	mRNA Splicing - Major Pathway; Major pathway of rRNA processing in the nucleolus and cytosol; rRNA modification in the nucleus and cytosol	6	0.49	0.0869116
O43169	CYB5B	Cytochrome b5 type B	150	16.7	4.97	0	9.721	28.12	other metabolic processes;stress response	other membranes;mitochondrion;other cell component	enzyme regulator activity;other molecular function		Oxidation by cytochrome P450	Phase I - Functionalization of compounds	2	0.49	0.0030702
Q9NY93	DDX56	Probable ATP-dependent RNA helicase DDX56	547	61.6	9.26	0	9.602	2.12	RNA metabolism OR transcription;other metabolic processes;stress response;other biological processes	cytosol;nucleus	nucleic acid binding activity;other molecular function				0	0.49	0.0211828
O75044	SRGAP2	SLIT-ROBO Rho GTPase-activating protein 2	1071	120.8	6.7	0	8.046	0	cell adhesion;cell organization and biogenesis;developmental processes;signal transduction;other biological processes	plasma membrane;other membranes;cytosol;nucleus;other cell component	enzyme regulator activity;other molecular function	Axon guidance		RHO GTPases Activate Formins; CDC42 GTPase cycle; RAC1 GTPase cycle; RHOQ GTPase cycle; RAC3 GTPase cycle; RHOF GTPase cycle; RHOU GTPase cycle; Inactivation of CDC42 and RAC1	9	0.49	0.153711
Q9UGM6	WARS2	Tryptophan--tRNA ligase, mitochondrial	360	40.1	9.28	0	7.026	2.65	protein metabolism;RNA metabolism OR transcription;other metabolic processes;developmental processes;other biological processes	plasma membrane;other membranes;mitochondrion;nucleus	other molecular function	Aminoacyl-tRNA biosynthesis		Mitochondrial tRNA aminoacylation	2	0.49	0.150432
O60673	REV3L	DNA polymerase zeta catalytic subunit	3130	352.6	8.47	0	5.522	1.97	DNA metabolism;other metabolic processes;stress response	nucleus;other cell component	nucleic acid binding activity;other molecular function	Platinum drug resistance; Fanconi anemia pathway	DNA repair pathways, full network	Translesion synthesis by REV1; Translesion synthesis by POLK; Translesion synthesis by POLI	6	0.49	0.0398015
P51790	CLCN3	H(+)/Cl(-) exchange transporter 3	818	90.9	6.28	0	5.128	4.99	cell-cell signaling;cell organization and biogenesis;transport;other biological processes	plasma membrane;other membranes;ER/Golgi;other cytoplasmic organelle;other cell component	transporter activity;other molecular function	Neutrophil extracellular trap formation		Stimuli-sensing channels	2	0.49	0.0505979
Q5T1M5	FKBP15	FK506-binding protein 15	1219	133.5	5.2	0.002	3.1	0	transport	other membranes;cytoskeleton;other cytoplasmic organelle;other cell component	cytoskeletal activity;other molecular function		TYROBP causal network in microglia		1	0.49	0.0147379
P46821	MAP1B	Microtubule-associated protein 1B	2468	270.5	4.81	0	69.179	32.89	cell organization and biogenesis;stress response;transport;developmental processes;other biological processes	plasma membrane;other membranes;cytosol;cytoskeleton;other cell component	cytoskeletal activity;other molecular function	Viral life cycle	Microtubule cytoskeleton regulation; Fragile X syndrome; Neurogenesis regulation in the olfactory epithelium		4	0.48	0.00158802
Q13813	SPTAN1	Spectrin alpha chain, non-erythrocytic 1	2472	284.4	5.35	0	64.729	40.8	cell organization and biogenesis	non-structural extracellular;plasma membrane;other membranes;cytosol;cytoskeleton;other cell component	cytoskeletal activity;other molecular function	Apoptosis	Fas ligand pathway and stress induction of heat shock proteins	COPI-mediated anterograde transport; Neutrophil degranulation; RAF/MAP kinase cascade; Sensory processing of sound by inner hair cells of the cochlea; Sensory processing of sound by outer hair cells of the cochlea; Interaction between L1 and Ankyrins; RHOV GTPase cycle; RHOU GTPase cycle; Nephrin family interactions; NCAM signaling for neurite out-growth; Caspase-mediated cleavage of cytoskeletal…	13	0.48	0.00940855
P23193	TCEA1	Transcription elongation factor A protein 1	301	33.9	8.38	0	46.416	32.55	RNA metabolism OR transcription;other metabolic processes;other biological processes	nucleus	nucleic acid binding activity;other molecular function			Formation of RNA Pol II elongation complex ; Formation of HIV elongation complex in the absence of HIV Tat; Formation of HIV-1 elongation complex containing HIV-1 Tat; Pausing and recovery of Tat-mediated HIV elongation; Tat-mediated HIV elongation arrest and recovery; HIV elongation arrest and recovery; Pausing and recovery of HIV elongation; RNA Polymerase II Pre-transcription Events; TP53 Regu…	15	0.48	0.108933
P10606	COX5B	Cytochrome c oxidase subunit 5B, mitochondrial	129	13.7	8.81	0	17.293	18.23	other metabolic processes;transport;other biological processes	other membranes;mitochondrion	transporter activity;other molecular function	Oxidative phosphorylation; Metabolic pathways; Cardiac muscle contraction; Thermogenesis; Non-alcoholic fatty liver disease; Alzheimer disease; Parkinson disease; Amyotrophic lateral sclerosis; Huntington disease; Prion disease; Pathways of neurodegeneration; Chemical carcinogenesis; Diabetic cardiomyopathy	Electron transport chain: OXPHOS system in mitochondria; Nonalcoholic fatty liver disease; Mitochondrial complex IV assembly	Respiratory electron transport; TP53 Regulates Metabolic Genes; Cytoprotection by HMOX1	19	0.48	0.00656059
Q6JBY9	RCSD1	CapZ-interacting protein	416	44.5	5.4	0	16.724	4.49	stress response;other biological processes	cytoskeleton	cytoskeletal activity				0	0.48	0.00780134
Q9H2V7	SPNS1	Protein spinster homolog 1	528	56.6	6.64	0	11.102	8.45	transport	other membranes;mitochondrion	transporter activity		16p11.2 distal deletion syndrome		1	0.48	0.0798003
Q9NPD3	EXOSC4	Exosome complex component RRP41	245	26.4	6.52	0	9.197	13.28	DNA metabolism;RNA metabolism OR transcription;other metabolic processes;stress response;other biological processes	cytosol;nucleus;other cytoplasmic organelle;other cell component	nucleic acid binding activity;other molecular function	RNA degradation	Ciliary landscape	Major pathway of rRNA processing in the nucleolus and cytosol; ATF4 activates genes in response to endoplasmic reticulum stress; KSRP (KHSRP) binds and destabilizes mRNA; Tristetraprolin (TTP, ZFP36) binds and destabilizes mRNA; Butyrate Response Factor 1 (BRF1) binds and destabilizes mRNA; mRNA decay by 3' to 5' exoribonuclease	8	0.48	0.00016239
P05114	HMGN1	Non-histone chromosomal protein HMG-14	100	10.7	9.6	0	5.085	2.24	cell organization and biogenesis;other biological processes	nucleus;other cell component	nucleic acid binding activity;other molecular function		ATM signaling in development and disease ; p38 MAPK signaling pathway; Malignant pleural mesothelioma; Nucleotide excision repair in xeroderma pigmentosum	Formation of TC-NER Pre-Incision Complex; Dual incision in TC-NER; Gap-filling DNA repair synthesis and ligation in TC-NER	8	0.48	0.138308
P61158	ACTR3	Actin-related protein 3	418	47.3	5.88	0	86.374	72.2	cell cycle OR cell proliferation;cell organization and biogenesis;stress response;other biological processes	cytosol;cytoskeleton;nucleus;other cell component	cytoskeletal activity;other molecular function	Endocytosis; Tight junction; Fc gamma R-mediated phagocytosis; Regulation of actin cytoskeleton; Bacterial invasion of epithelial cells; Pathogenic Escherichia coli infection; Shigellosis; Salmonella infection; Yersinia infection	Physico-chemical features and toxicity-associated pathways	Regulation of actin dynamics for phagocytic cup formation; FCGR3A-mediated phagocytosis; RHO GTPases Activate WASPs and WAVEs; Clathrin-mediated endocytosis; EPHB-mediated forward signaling	15	0.47	0.0852943
P21980	TGM2	Protein-glutamine gamma-glutamyltransferase 2	687	77.3	5.22	0	83.029	83.04	cell organization and biogenesis;protein metabolism;other metabolic processes;transport;developmental processes;signal transduction;other biological processes	extracellular matrix;plasma membrane;other membranes;cytosol;mitochondrion;ER/Golgi;nucleus;other cell component	other molecular function	Huntington disease	IL-18 signaling pathway		2	0.47	0.0233431
P50552	VASP	Vasodilator-stimulated phosphoprotein	380	39.8	8.94	0	44.202	52.12	cell organization and biogenesis;developmental processes	plasma membrane;other membranes;cytosol;cytoskeleton;other cell component	cytoskeletal activity;other molecular function	Rap1 signaling pathway; cGMP-PKG signaling pathway; Focal adhesion; Tight junction; Platelet activation; Fc gamma R-mediated phagocytosis; Leukocyte transendothelial migration	Integrin-mediated cell adhesion; Focal adhesion	Generation of second messenger molecules; Signaling by ROBO receptors; Cell-extracellular matrix interactions	12	0.47	0.0690158
O00483	NDUFA4	Cytochrome c oxidase subunit NDUFA4	81	9.4	9.38	0	14.146	17.46	other metabolic processes;transport;other biological processes	other membranes;mitochondrion	transporter activity;other molecular function	Oxidative phosphorylation; Metabolic pathways; Thermogenesis; Retrograde endocannabinoid signaling; Non-alcoholic fatty liver disease; Alzheimer disease; Parkinson disease; Amyotrophic lateral sclerosis; Huntington disease; Prion disease; Pathways of neurodegeneration; Chemical carcinogenesis; Diabetic cardiomyopathy	Electron transport chain: OXPHOS system in mitochondria; Nonalcoholic fatty liver disease; Mitochondrial complex IV assembly; Oxidative phosphorylation	Respiratory electron transport; TP53 Regulates Metabolic Genes; Cytoprotection by HMOX1	20	0.47	0.0139058
Q8NF50	DOCK8	Dedicator of cytokinesis protein 8	2099	238.4	6.87	0	13.989	6.93	cell cycle OR cell proliferation;signal transduction;other biological processes	plasma membrane;other membranes;cytosol;other cell component	enzyme regulator activity			Factors involved in megakaryocyte development and platelet production; CDC42 GTPase cycle; RHOJ GTPase cycle; RAC1 GTPase cycle	4	0.47	0.0194329
Q9BRZ2	TRIM56	E3 ubiquitin-protein ligase TRIM56	755	81.4	7.74	0	13.495	10.83	protein metabolism;other metabolic processes;stress response;other biological processes	cytosol;nucleus;other cell component	other molecular function			Regulation of innate immune responses to cytosolic DNA	1	0.47	0.0773218
P46934	NEDD4	E3 ubiquitin-protein ligase NEDD4	1319	149	6.58	0	13.368	0	cell organization and biogenesis;protein metabolism;other metabolic processes;stress response;transport;developmental processes;signal transduction;other biological processes	plasma membrane;other membranes;cytosol;ER/Golgi;nucleus;other cell component	signal transduction activity or receptor binding;other molecular function	Ubiquitin mediated proteolysis; Endocytosis; Tight junction; Epstein-Barr virus infection	Proteasome degradation; Ebola virus infection in host; EGF/EGFR signaling pathway; LDLRAD4 and what we know about it	Antigen processing: Ubiquitination & Proteasome degradation; Regulation of PTEN stability and activity; ISG15 antiviral mechanism; Downregulation of ERBB4 signaling; Regulation of PTEN localization	13	0.47	0.0214686
P31150	GDI1	Rab GDP dissociation inhibitor alpha	447	50.6	5.14	0	75.477	65.48	cell organization and biogenesis;transport;signal transduction;other biological processes	cytosol;ER/Golgi;other cell component	enzyme regulator activity;other molecular function		Ciliary landscape; Airway smooth muscle cell contraction	RAB GEFs exchange GTP for GDP on RABs	3	0.46	0.0106775
O00584	RNASET2	Ribonuclease T2	256	29.5	7.08	0	43.105	38.82	RNA metabolism OR transcription;other metabolic processes;stress response	non-structural extracellular;mitochondrion;ER/Golgi;other cytoplasmic organelle	nucleic acid binding activity;other molecular function			Neutrophil degranulation	1	0.46	0.0481273
Q9NUQ8	ABCF3	ATP-binding cassette sub-family F member 3	709	79.7	6.34	0	23.608	11.65	stress response		other molecular function				0	0.46	0.0857703
P08236	GUSB	Beta-glucuronidase	651	74.7	7.02	0	13.508	8.57	protein metabolism;other metabolic processes	non-structural extracellular;other cytoplasmic organelle;other cell component	signal transduction activity or receptor binding;other molecular function	Pentose and glucuronate interconversions; Ascorbate and aldarate metabolism; Glycosaminoglycan degradation; Porphyrin metabolism; Drug metabolism; Metabolic pathways; Biosynthesis of cofactors; Lysosome	Glycosaminoglycan degradation	Neutrophil degranulation; HS-GAG degradation; Hyaluronan uptake and degradation; MPS VII - Sly syndrome	13	0.46	0.0581374
P63098	PPP3R1	Calcineurin subunit B type 1	170	19.3	4.81	0	11.026	6.85	protein metabolism;other metabolic processes;transport;developmental processes;signal transduction;other biological processes	plasma membrane;other membranes;cytosol;nucleus;other cell component	enzyme regulator activity;other molecular function	MAPK signaling pathway; Calcium signaling pathway; cGMP-PKG signaling pathway; Oocyte meiosis; Cellular senescence; Wnt signaling pathway; Axon guidance; VEGF signaling pathway; Osteoclast differentiation; C-type lectin receptor signaling pathway; Natural killer cell mediated cytotoxicity; Th1 and Th2 cell differentiation; Th17 cell differentiation; T cell receptor signaling pathway; B cell recep…	Energy metabolism; Transcription factors regulate miRNAs related to cardiac hypertrophy; Alzheimer's disease and miRNA effects; Initiation of transcription and translation elongation at the HIV-1 LTR; MAPK signaling pathway; Wnt signaling; Vitamin D in inflammatory diseases; Regucalcin in proximal tubule epithelial kidney cells; Alzheimer's disease	FCERI mediated Ca+2 mobilization; Ca2+ pathway; CLEC7A (Dectin-1) induces NFAT activation; Calcineurin activates NFAT; DARPP-32 events; Activation of BAD and translocation to mitochondria	47	0.46	0.0266302
P15586	GNS	N-acetylglucosamine-6-sulfatase	552	62	8.31	0	9.924	2.37	other metabolic processes	non-structural extracellular;other cytoplasmic organelle;other cell component	other molecular function	Glycosaminoglycan degradation; Metabolic pathways; Lysosome	Glycosaminoglycan degradation	Neutrophil degranulation; Lysosome Vesicle Biogenesis; Keratan sulfate degradation; MPS IIID - Sanfilippo syndrome D	8	0.46	0.428668
Q5SSJ5	HP1BP3	Heterochromatin protein 1-binding protein 3	553	61.2	9.67	0	60.724	57.26	cell organization and biogenesis;stress response;other biological processes	nucleus;other cell component	nucleic acid binding activity;other molecular function				0	0.45	0.619236
Q9UFN0	NIPSNAP3A	Protein NipSnap homolog 3A	247	28.4	9.16	0	59.438	46.73		cytosol;mitochondrion					0	0.45	0.0120844
O43432	EIF4G3	Eukaryotic translation initiation factor 4 gamma 3	1585	176.5	5.38	0	23.238	17.98	protein metabolism;other metabolic processes;other biological processes	cytosol;translational apparatus	nucleic acid binding activity	Viral myocarditis	Translation factors; Translation inhibitors in chronically activated PDGFRA cells	ISG15 antiviral mechanism	4	0.45	0.379325
O95298	NDUFC2	NADH dehydrogenase [ubiquinone] 1 subunit C2	119	14.2	8.98	0	18.671	12.1	cell organization and biogenesis;other metabolic processes;transport;other biological processes	plasma membrane;other membranes;mitochondrion;other cytoplasmic organelle;other cell component	transporter activity	Oxidative phosphorylation; Metabolic pathways; Thermogenesis; Retrograde endocannabinoid signaling; Non-alcoholic fatty liver disease; Alzheimer disease; Parkinson disease; Amyotrophic lateral sclerosis; Huntington disease; Prion disease; Pathways of neurodegeneration; Chemical carcinogenesis; Diabetic cardiomyopathy	Electron transport chain: OXPHOS system in mitochondria; Nonalcoholic fatty liver disease; Oxidative phosphorylation	Neutrophil degranulation; Complex I biogenesis	19	0.45	0.0177147
Q00341	HDLBP	Vigilin	1268	141.4	6.87	0	14.392	6.3	other metabolic processes;transport	non-structural extracellular;plasma membrane;other membranes;cytosol;nucleus;other cell component	nucleic acid binding activity;other molecular function		2q37 copy number variation syndrome	HDL clearance	2	0.45	0.0274428
P68431	H3C1	Histone H3.1	136	15.4	11.12	0	13.485	8.39	cell organization and biogenesis	non-structural extracellular;nucleus;other cell component	nucleic acid binding activity;other molecular function	Neutrophil extracellular trap formation; Alcoholism; Shigellosis; Transcriptional misregulation in cancer; Systemic lupus erythematosus	Histone modifications; FBXL10 enhancement of MAP/ERK signaling in diffuse large B-cell lymphoma	Transcriptional regulation by small RNAs; HDACs deacetylate histones; Estrogen-dependent gene expression; Factors involved in megakaryocyte development and platelet production; HDMs demethylate histones; Activated PKN1 stimulates transcription of AR (androgen receptor) regulated genes KLK2 and KLK3; NoRC negatively regulates rRNA expression; RNA Polymerase I Promoter Escape; Activation of anterio…	41	0.45	0.0211424
Q96PU5	NEDD4L	E3 ubiquitin-protein ligase NEDD4-like	975	111.9	5.82	0	12.935	5.42	protein metabolism;other metabolic processes;transport;other biological processes	cytosol;ER/Golgi;nucleus;other cytoplasmic organelle;other cell component	other molecular function	Ubiquitin mediated proteolysis; Endocytosis; Tight junction; Aldosterone-regulated sodium reabsorption	TGF-beta signaling pathway	Budding and maturation of HIV virion; Antigen processing: Ubiquitination & Proteasome degradation; Stimuli-sensing channels; Downregulation of TGF-beta receptor signaling; Downregulation of SMAD2/3:SMAD4 transcriptional activity	10	0.45	0.016966
Q9BSR8	YIPF4	Protein YIPF4	244	27.1	4.65	0	8.462	2.32	cell organization and biogenesis;transport	plasma membrane;other membranes;ER/Golgi;other cell component					0	0.45	0.00144726
P82970	HMGN5	High mobility group nucleosome-binding domain-containing protein 5	282	31.5	4.55	0	7.685	0	cell organization and biogenesis;other biological processes	mitochondrion;nucleus;other cell component	nucleic acid binding activity;other molecular function				0	0.45	0.00318482
Q14108	SCARB2	Lysosome membrane protein 2	478	54.3	5.14	0	6.063	4.82	other metabolic processes;transport;other biological processes	plasma membrane;other membranes;ER/Golgi;other cytoplasmic organelle;other cell component	other molecular function	Lysosome	Primary focal segmental glomerulosclerosis (FSGS); Degradation pathway of sphingolipids, including diseases; Nephrotic syndrome	Cargo recognition for clathrin-mediated endocytosis	6	0.45	0.0283381
P08575	PTPRC	Receptor-type tyrosine-protein phosphatase C	1306	147.4	6.15	0	5.716	2.03	cell adhesion;cell cycle OR cell proliferation;cell organization and biogenesis;protein metabolism;other metabolic processes;stress response;transport;developmental processes;signal transduction;other biological processes	plasma membrane;other membranes;other cell component	signal transduction activity or receptor binding;cytoskeletal activity;other molecular function	Cell adhesion molecules; T cell receptor signaling pathway; Fc gamma R-mediated phagocytosis; Salmonella infection; Primary immunodeficiency	B cell receptor signaling pathway; T-cell antigen receptor (TCR) pathway during Staphylococcus aureus infection; Regulatory circuits of the STAT3 signaling pathway; Extrafollicular and follicular B cell activation by SARS-CoV-2; EPO receptor signaling; Interferon type I signaling pathways	Neutrophil degranulation; Phosphorylation of CD3 and TCR zeta chains; Other semaphorin interactions	14	0.45	0.167356
Q9H0A0	NAT10	RNA cytidine acetyltransferase	1025	115.7	8.27	0	224.721	180.47	protein metabolism;RNA metabolism OR transcription;other metabolic processes;other biological processes	nucleus;other cell component	nucleic acid binding activity;other molecular function	Ribosome biogenesis in eukaryotes	Metapathway biotransformation Phase I and II	rRNA modification in the nucleus and cytosol	3	0.44	0.318489
O43175	PHGDH	D-3-phosphoglycerate dehydrogenase	533	56.6	6.71	0	133.38	177.73	cell cycle OR cell proliferation;cell organization and biogenesis;other metabolic processes;developmental processes;other biological processes	cytosol	other molecular function	Glycine, serine and threonine metabolism; Cysteine and methionine metabolism; Metabolic pathways; Carbon metabolism; Biosynthesis of amino acids	Trans-sulfuration, one-carbon metabolism and related pathways; Clear cell renal cell carcinoma pathways; Neuroinflammation and glutamatergic signaling; Amino acid metabolism in triple-negative breast cancer cells	Serine biosynthesis	10	0.44	0.0529924
P00367	GLUD1	Glutamate dehydrogenase 1, mitochondrial	558	61.4	7.8	0	115.788	135.38	other metabolic processes;other biological processes	mitochondrion;ER/Golgi;other cell component	other molecular function	Arginine biosynthesis; Alanine, aspartate and glutamate metabolism; Nitrogen metabolism; Metabolic pathways; Carbon metabolism; Necroptosis; Proximal tubule bicarbonate reclamation	VEGFA-VEGFR2 signaling; Amino acid metabolism; Metabolic reprogramming in colon cancer; 22q11.2 copy number variation syndrome; Amino acid metabolism pathway excerpt: histidine catabolism extension	Transcriptional activation of mitochondrial biogenesis; Glutamate and glutamine metabolism	14	0.44	0.00174209
Q92974	ARHGEF2	Rho guanine nucleotide exchange factor 2	986	111.5	7.27	0	86.146	54.08	cell cycle OR cell proliferation;cell organization and biogenesis;stress response;transport;developmental processes;other biological processes	plasma membrane;other membranes;cytosol;cytoskeleton;ER/Golgi;other cell component	enzyme regulator activity;cytoskeletal activity;other molecular function	Tight junction; Pathogenic Escherichia coli infection; Shigellosis; Fluid shear stress and atherosclerosis	Pathogenic Escherichia coli infection	RHOA GTPase cycle; NRAGE signals death through JNK; G alpha (12/13) signalling events; RHOB GTPase cycle	9	0.44	0.145864
P82675	MRPS5	28S ribosomal protein S5, mitochondrial	430	48	9.92	0	53.077	50.29	protein metabolism;other metabolic processes	other membranes;mitochondrion;translational apparatus	other molecular function	Ribosome		Mitochondrial translation initiation; Mitochondrial translation elongation; Mitochondrial translation termination	4	0.44	0.0580686
O15144	ARPC2	Actin-related protein 2/3 complex subunit 2	300	34.3	7.36	0	50.614	47.83	cell organization and biogenesis;other biological processes	plasma membrane;other membranes;cytosol;cytoskeleton;nucleus;other cytoplasmic organelle;other cell component	cytoskeletal activity	Endocytosis; Tight junction; Fc gamma R-mediated phagocytosis; Regulation of actin cytoskeleton; Bacterial invasion of epithelial cells; Pathogenic Escherichia coli infection; Shigellosis; Salmonella infection; Yersinia infection	Pathogenic Escherichia coli infection	Regulation of actin dynamics for phagocytic cup formation; FCGR3A-mediated phagocytosis; RHO GTPases Activate WASPs and WAVEs; Clathrin-mediated endocytosis; EPHB-mediated forward signaling	15	0.44	0.0286179
P23786	CPT2	Carnitine O-palmitoyltransferase 2, mitochondrial	658	73.7	8.18	0	43.311	34.26	other metabolic processes;transport;developmental processes;other biological processes	other membranes;mitochondrion;nucleus	other molecular function	Fatty acid degradation; Fatty acid metabolism; PPAR signaling pathway; Thermogenesis; Diabetic cardiomyopathy	Fatty acid beta-oxidation; PPAR-alpha pathway; Nuclear receptors meta-pathway; Mitochondrial long chain fatty acid beta-oxidation; PPAR signaling pathway; Thermogenesis	PPARA activates gene expression; Carnitine metabolism	13	0.44	0.238754
Q9P016	THYN1	Thymocyte nuclear protein 1	225	25.7	9.25	0	39.268	20.49							0	0.44	0.0579602
O14964	HGS	Hepatocyte growth factor-regulated tyrosine kinase substrate	777	86.1	6.16	0	35.881	19.18	cell organization and biogenesis;protein metabolism;other metabolic processes;transport;signal transduction;other biological processes	other membranes;cytosol;other cytoplasmic organelle;other cell component	other molecular function	Viral life cycle; Endocytosis; Phagosome	TGF-beta signaling pathway; VEGFA-VEGFR2 signaling; Inhibition of exosome biogenesis and secretion by Manumycin A in CRPC cells; EGF/EGFR signaling pathway	Endosomal Sorting Complex Required For Transport (ESCRT); Ub-specific processing proteases; Lysosome Vesicle Biogenesis; RHOU GTPase cycle; Cargo recognition for clathrin-mediated endocytosis; EGFR downregulation; Negative regulation of MET activity; InlB-mediated entry of Listeria monocytogenes into host cell; Inhibition of membrane repair; Prevention of phagosomal-lysosomal fusion; RHOBTB3 ATPa…	19	0.44	0.000318718
Q9H8Y8	GORASP2	Golgi reassembly-stacking protein 2	452	47.1	4.82	0	27.72	24.59	cell organization and biogenesis;stress response;other biological processes	other membranes;ER/Golgi				Golgi Cisternae Pericentriolar Stack Reorganization	1	0.44	0.0258157
Q8NB90	SPATA5	ATPase family protein 2 homolog	893	97.8	5.66	0	11.519	10.21	developmental processes;other biological processes	cytoskeleton;mitochondrion;other cell component	other molecular function	Ribosome biogenesis in eukaryotes			1	0.44	0.028362
O43395	PRPF3	U4/U6 small nuclear ribonucleoprotein Prp3	683	77.5	9.5	0	9.796	2.24	cell organization and biogenesis;RNA metabolism OR transcription;other metabolic processes	cytosol;nucleus	other molecular function	Spliceosome	mRNA processing	mRNA Splicing - Major Pathway	3	0.44	0.0210603
Q9BZV1	UBXN6	UBX domain-containing protein 6	441	49.7	6.89	0	9.647	6.06	protein metabolism;other metabolic processes;stress response;transport	other membranes;cytosol;cytoskeleton;nucleus;other cytoplasmic organelle;other cell component		Protein processing in endoplasmic reticulum			1	0.44	0.186184
P11117	ACP2	Lysosomal acid phosphatase	423	48.3	6.74	0	8.831	4.32	cell organization and biogenesis;other metabolic processes	other membranes;other cytoplasmic organelle	other molecular function	Riboflavin metabolism; Metabolic pathways; Lysosome			3	0.44	0.117735
Q86Y39	NDUFA11	NADH dehydrogenase [ubiquinone] 1 alpha subcomplex subunit 11	141	14.8	8.72	0	6.351	7.28	cell organization and biogenesis;other metabolic processes	other membranes;mitochondrion		Oxidative phosphorylation; Metabolic pathways; Thermogenesis; Retrograde endocannabinoid signaling; Non-alcoholic fatty liver disease; Alzheimer disease; Parkinson disease; Amyotrophic lateral sclerosis; Huntington disease; Prion disease; Pathways of neurodegeneration; Chemical carcinogenesis; Diabetic cardiomyopathy	Nonalcoholic fatty liver disease; Oxidative phosphorylation	Complex I biogenesis	17	0.44	0.0905708
Q9BVQ7	SPATA5L1	Spermatogenesis-associated protein 5-like protein 1	753	80.7	8.09	0	5.738	0	other biological processes	cytoskeleton;nucleus;other cell component	other molecular function				0	0.44	0.161265
P23381	WARS	Tryptophan--tRNA ligase, cytoplasmic	471	53.1	6.23	0	168.708	206.74	protein metabolism;RNA metabolism OR transcription;other metabolic processes;developmental processes;other biological processes	cytosol;nucleus;other cell component	enzyme regulator activity;other molecular function	Aminoacyl-tRNA biosynthesis	Photodynamic therapy-induced unfolded protein response; Amino acid metabolism	Cytosolic tRNA aminoacylation	4	0.43	0.186564
Q15149	PLEC	Plectin	4684	531.5	5.96	0	141.856	81.46	cell cycle OR cell proliferation;cell organization and biogenesis;other metabolic processes;stress response;developmental processes;other biological processes	plasma membrane;other membranes;cytosol;cytoskeleton;mitochondrion;other cell component	cytoskeletal activity;other molecular function		Envelope proteins and their potential roles in EDMD physiopathology	Assembly of collagen fibrils and other multimeric structures; Caspase-mediated cleavage of cytoskeletal proteins; Type I hemidesmosome assembly	4	0.43	0.0269669
Q06210	GFPT1	Glutamine--fructose-6-phosphate aminotransferase [isomerizing] 1	699	78.8	7.11	0	95.64	76.18	protein metabolism;other metabolic processes;other biological processes	cytosol	other molecular function	Alanine, aspartate and glutamate metabolism; Amino sugar and nucleotide sugar metabolism; Metabolic pathways; Biosynthesis of nucleotide sugars; Insulin resistance; Diabetic cardiomyopathy		XBP1(S) activates chaperone genes; Synthesis of UDP-N-acetyl-glucosamine; Defective GFPT1 causes CMSTA1	9	0.43	0.0309875
P27361	MAPK3	Mitogen-activated protein kinase 3	379	43.1	6.74	0	27.658	14.41	cell cycle OR cell proliferation;protein metabolism;RNA metabolism OR transcription;other metabolic processes;stress response;transport;developmental processes;signal transduction;other biological processes	plasma membrane;other membranes;cytosol;cytoskeleton;mitochondrion;ER/Golgi;nucleus;other cytoplasmic organelle;other cell component	kinase activity;other molecular function	EGFR tyrosine kinase inhibitor resistance; Endocrine resistance; Platinum drug resistance; MAPK signaling pathway; ErbB signaling pathway; Ras signaling pathway; Rap1 signaling pathway; cGMP-PKG signaling pathway; cAMP signaling pathway; Chemokine signaling pathway; HIF-1 signaling pathway; FoxO signaling pathway; Sphingolipid signaling pathway; Phospholipase D signaling pathway; Oocyte meiosis; …	IL-5 signaling pathway; Osteopontin signaling; MicroRNAs in cardiomyocyte hypertrophy; IL-1 signaling pathway; Thyroxine (thyroid hormone) production; RANKL/RANK signaling pathway; Thyroid stimulating hormone (TSH) signaling pathway; Leptin signaling pathway; Follicle stimulating hormone (FSH) signaling pathway; TNF-related weak inducer of apoptosis (TWEAK) signaling pathway; Prolactin signaling …	SMAD2/SMAD3:SMAD4 heterotrimer regulates transcription; Regulation of PTEN gene transcription; ISG15 antiviral mechanism; Signal transduction by L1; Regulation of actin dynamics for phagocytic cup formation; FCERI mediated MAPK activation; FCGR3A-mediated phagocytosis; NPAS4 regulates expression of target genes; RHO GTPases Activate WASPs and WAVEs; Regulation of HSF1-mediated heat shock response…	279	0.43	0.0342581
P82914	MRPS15	28S ribosomal protein S15, mitochondrial	257	29.8	10.48	0	27.617	25.57	protein metabolism;other metabolic processes	other membranes;mitochondrion;translational apparatus;nucleus	other molecular function	Ribosome		Mitochondrial translation initiation; Mitochondrial translation elongation; Mitochondrial translation termination	4	0.43	0.173212
Q9NUL7	DDX28	Probable ATP-dependent RNA helicase DDX28	540	59.5	10.42	0	22.901	14.59	cell organization and biogenesis	cytosol;mitochondrion;nucleus;other cell component	nucleic acid binding activity;other molecular function				0	0.43	0.0149972
P00403	MT-CO2	Cytochrome c oxidase subunit 2	227	25.5	4.82	0	22.494	19.02	other metabolic processes;stress response;transport;other biological processes	other membranes;mitochondrion	transporter activity;other molecular function	Oxidative phosphorylation; Metabolic pathways; Cardiac muscle contraction; Thermogenesis; Non-alcoholic fatty liver disease; Alzheimer disease; Parkinson disease; Amyotrophic lateral sclerosis; Huntington disease; Prion disease; Pathways of neurodegeneration; Chemical carcinogenesis; Diabetic cardiomyopathy	Electron transport chain: OXPHOS system in mitochondria; Endothelin pathways; EGF/EGFR signaling pathway; Nonalcoholic fatty liver disease; Neuroinflammation; Mitochondrial complex IV assembly; CCL18 signaling pathway	Cytoprotection by HMOX1; Respiratory electron transport; TP53 Regulates Metabolic Genes	23	0.43	0.00284345
Q14011	CIRBP	Cold-inducible RNA-binding protein	172	18.6	9.51	0	21.541	13.37	cell organization and biogenesis;stress response;other biological processes	nucleus;other cell component	nucleic acid binding activity;other molecular function				0	0.43	0.156955
Q13094	LCP2	Lymphocyte cytosolic protein 2	533	60.2	6.27	0	19.647	5.73	signal transduction;other biological processes	plasma membrane;other membranes;cytosol;other cell component		Rap1 signaling pathway; Osteoclast differentiation; Platelet activation; Natural killer cell mediated cytotoxicity; T cell receptor signaling pathway; Fc epsilon RI signaling pathway; Yersinia infection	T-cell antigen receptor (TCR) pathway during Staphylococcus aureus infection; Modulators of TCR signaling and T cell activation; T-cell receptor signaling pathway	FCERI mediated MAPK activation; FCERI mediated Ca+2 mobilization; Generation of second messenger molecules; GPVI-mediated activation cascade; DAP12 signaling	15	0.43	0.313788
P0C0L4	C4A	Complement C4-A	1744	192.7	7.08	0	12.803	7.28	stress response;other biological processes	non-structural extracellular;plasma membrane;other membranes;ER/Golgi;other cell component	enzyme regulator activity;other molecular function	Complement and coagulation cascades; Alcoholic liver disease; Pertussis; Staphylococcus aureus infection; Coronavirus disease; Systemic lupus erythematosus	Allograft rejection; Complement system; Complement system in neuronal development and plasticity; Complement activation; Complement and coagulation cascades; Sudden infant death syndrome (SIDS) susceptibility pathways	Regulation of Insulin-like Growth Factor (IGF) transport and uptake by Insulin-like Growth Factor Binding Proteins (IGFBPs); Post-translational protein phosphorylation; Initial triggering of complement; Regulation of Complement cascade; Activation of C3 and C5	17	0.43	0.0258208
O60869	EDF1	Endothelial differentiation-related factor 1	148	16.4	9.95	0	9.83	5.47	RNA metabolism OR transcription;other biological processes	cytosol;nucleus;other cell component	nucleic acid binding activity;other molecular function				0	0.43	0.047397
P17050	NAGA	Alpha-N-acetylgalactosaminidase	411	46.5	5.19	0	8.167	4.6	other metabolic processes	other cytoplasmic organelle;other cell component	other molecular function	Glycosphingolipid biosynthesis; Metabolic pathways; Lysosome			3	0.43	0.335426
Q92692	NECTIN2	Nectin-2	538	57.7	4.82	0	7.726	0	cell adhesion;cell organization and biogenesis;other biological processes	plasma membrane;other membranes;other cell component	other molecular function	Virion; Cell adhesion molecules; Adherens junction; Herpes simplex virus 1 infection	Monoamine transport	Immunoregulatory interactions between a Lymphoid and a non-Lymphoid cell; Nectin/Necl trans heterodimerization	8	0.43	0.0124514
O60763	USO1	General vesicular transport factor p115	962	107.8	4.91	0	66.421	77.02	cell organization and biogenesis;transport;signal transduction;other biological processes	other membranes;cytosol;cytoskeleton;ER/Golgi;nucleus;other cell component				COPI-mediated anterograde transport; COPII-mediated vesicle transport; Golgi Cisternae Pericentriolar Stack Reorganization	3	0.42	0.0107447
P48735	IDH2	Isocitrate dehydrogenase [NADP], mitochondrial	452	50.9	8.69	0	64.147	60.8	other metabolic processes	cytosol;mitochondrion;other cytoplasmic organelle	other molecular function	Citrate cycle (TCA cycle); Glutathione metabolism; Metabolic pathways; Carbon metabolism; 2-Oxocarboxylic acid metabolism; Biosynthesis of amino acids; Peroxisome; Central carbon metabolism in cancer	VEGFA-VEGFR2 signaling; Metabolic reprogramming in colon cancer; Cerebral organic acidurias, including diseases; TCA cycle (aka Krebs or citric acid cycle)	Transcriptional activation of mitochondrial biogenesis; Citric acid cycle (TCA cycle)	14	0.42	0.044844
A0A0B4J2D5	GATD3B	Glutamine amidotransferase-like class 1 domain-containing protein 3B, mitochondrial	268	28.1	8.27	0	63.199	48.6		mitochondrion			Gastric cancer network 1		1	0.42	0.000983883
Q5JTZ9	AARS2	Alanine--tRNA ligase, mitochondrial	985	107.3	6.27	0	45.144	27.06	protein metabolism;RNA metabolism OR transcription;other metabolic processes	mitochondrion	nucleic acid binding activity;other molecular function	Aminoacyl-tRNA biosynthesis		Mitochondrial tRNA aminoacylation	2	0.42	0.0917208
P16885	PLCG2	1-phosphatidylinositol 4,5-bisphosphate phosphodiesterase gamma-2	1265	147.8	6.64	0	30.763	9.05	cell-cell signaling;other metabolic processes;stress response;transport;signal transduction;other biological processes	plasma membrane;other membranes;cytosol;other cell component	other molecular function	Inositol phosphate metabolism; Metabolic pathways; EGFR tyrosine kinase inhibitor resistance; ErbB signaling pathway; Ras signaling pathway; Calcium signaling pathway; Chemokine signaling pathway; NF-kappa B signaling pathway; HIF-1 signaling pathway; Phosphatidylinositol signaling system; Phospholipase D signaling pathway; Axon guidance; VEGF signaling pathway; Osteoclast differentiation; Platel…	Leptin signaling pathway; Glioblastoma signaling pathways; B cell receptor signaling pathway; Corticotropin-releasing hormone signaling pathway; Myometrial relaxation and contraction pathways; Microglia pathogen phagocytosis pathway; GPR40 pathway; Ras signaling; Non-small cell lung cancer; Non-genomic actions of 1,25 dihydroxyvitamin D3; Resistin as a regulator of inflammation; EGFR tyrosine kin…	Generation of second messenger molecules; Role of phospholipids in phagocytosis; FCERI mediated MAPK activation; FCERI mediated Ca+2 mobilization; FCGR3A-mediated IL10 synthesis; Potential therapeutics for SARS; Antigen activates B Cell Receptor (BCR) leading to generation of second messengers; CLEC7A (Dectin-1) signaling; Toll Like Receptor 4 (TLR4) Cascade; GPVI-mediated activation cascade; DAP…	70	0.42	0.238763
Q4G176	ACSF3	Malonate--CoA ligase ACSF3, mitochondrial	576	64.1	8.37	0	12.867	2.59	other metabolic processes	mitochondrion;nucleus	other molecular function	Fatty acid biosynthesis; Valine, leucine and isoleucine degradation; Metabolic pathways; Fatty acid metabolism		Synthesis of very long-chain fatty acyl-CoAs	5	0.42	0.0829821
Q9Y624	F11R	Junctional adhesion molecule A	299	32.6	7.9	0	12.159	8.71	cell adhesion;cell organization and biogenesis;stress response;transport;other biological processes	plasma membrane;other membranes;other cell component	signal transduction activity or receptor binding;other molecular function	Cell adhesion molecules; Tight junction; Leukocyte transendothelial migration; Epithelial cell signaling in Helicobacter pylori infection	1q21.1 copy number variation syndrome	Cell surface interactions at the vascular wall; Integrin cell surface interactions; Tight junction interactions; TGF-beta receptor signaling in EMT (epithelial to mesenchymal transition)	9	0.42	0.0917437
Q16595	FXN	Frataxin, mitochondrial	210	23.1	8.69	0	8.97	7.74	cell organization and biogenesis;protein metabolism;other metabolic processes;stress response;transport;developmental processes;other biological processes	cytosol;mitochondrion	other molecular function	Porphyrin metabolism		Mitochondrial protein import; Mitochondrial iron-sulfur cluster biogenesis	3	0.42	0.0113199
P09668	CTSH	Pro-cathepsin H	335	37.4	8.07	0	7.885	3.03	protein metabolism;other metabolic processes;developmental processes;signal transduction;other biological processes	non-structural extracellular;cytosol;other cytoplasmic organelle;other cell component	enzyme regulator activity;other molecular function	Lysosome; Apoptosis		MHC class II antigen presentation; Neutrophil degranulation; Surfactant metabolism	5	0.42	0.13479
Q9P260	RELCH	RAB11-binding protein RELCH	1216	134.5	5.45	0	6.874	2.44	transport	ER/Golgi;other cytoplasmic organelle					0	0.42	0.00944875
Q7Z2K6	ERMP1	Endoplasmic reticulum metallopeptidase 1	904	100.2	7.52	0	6.225	0	protein metabolism;stress response;signal transduction	other membranes;ER/Golgi	other molecular function				0	0.42	0.0449644
P09669	COX6C	Cytochrome c oxidase subunit 6C	75	8.8	10.39	0	5.661	15.15	other metabolic processes	other membranes;mitochondrion		Oxidative phosphorylation; Metabolic pathways; Cardiac muscle contraction; Thermogenesis; Non-alcoholic fatty liver disease; Alzheimer disease; Parkinson disease; Amyotrophic lateral sclerosis; Huntington disease; Prion disease; Pathways of neurodegeneration; Chemical carcinogenesis; Diabetic cardiomyopathy	Electron transport chain: OXPHOS system in mitochondria; Ciliary landscape; Nonalcoholic fatty liver disease; Mitochondrial complex IV assembly	Respiratory electron transport; TP53 Regulates Metabolic Genes; Cytoprotection by HMOX1	20	0.42	0.0028315
P0DPB6	POLR1D	DNA-directed RNA polymerases I and III subunit RPAC2	133	15.2	5.8	0.001	4.677	2.2	RNA metabolism OR transcription;other metabolic processes	nucleus	nucleic acid binding activity;other molecular function	RNA polymerase; Cytosolic DNA-sensing pathway	Pyrimidine metabolism; Eukaryotic transcription initiation; Cytosolic DNA-sensing pathway; 2q13 copy number variation syndrome		6	0.42	0.207625
P11021	HSPA5	Endoplasmic reticulum chaperone BiP	654	72.3	5.16	0	232.941	315.71	protein metabolism;other metabolic processes;stress response;transport;developmental processes;signal transduction;other biological processes	plasma membrane;other membranes;cytosol;mitochondrion;ER/Golgi;nucleus;other cell component	translation activity;other molecular function	Protein export; Protein processing in endoplasmic reticulum; Antigen processing and presentation; Thyroid hormone synthesis; Parkinson disease; Amyotrophic lateral sclerosis; Prion disease; Pathways of neurodegeneration; Lipid and atherosclerosis	Parkin-ubiquitin proteasomal system pathway; Apoptosis-related network due to altered Notch3 in ovarian cancer; Photodynamic therapy-induced unfolded protein response; Prion disease pathway; Unfolded protein response	Platelet degranulation ; Regulation of HSF1-mediated heat shock response; Antigen Presentation: Folding, assembly and peptide loading of class I MHC; IRE1alpha activates chaperones; PERK regulates gene expression; ATF6 (ATF6-alpha) activates chaperone genes	21	0.41	0.00922671
P13667	PDIA4	Protein disulfide-isomerase A4	645	72.9	5.07	0	182.552	173.49	stress response;transport;other biological processes	non-structural extracellular;ER/Golgi;other cell component	other molecular function	Protein processing in endoplasmic reticulum; Thyroid hormone synthesis; Vibrio cholerae infection			3	0.41	0.00183105
Q9UHB9	SRP68	Signal recognition particle subunit SRP68	627	70.7	8.56	0	97.795	87.06	transport;other biological processes	cytosol;ER/Golgi;translational apparatus;nucleus;other cell component	nucleic acid binding activity;other molecular function	Protein export		SRP-dependent cotranslational protein targeting to membrane	2	0.41	0.078045
P46977	STT3A	Dolichyl-diphosphooligosaccharide--protein glycosyltransferase subunit STT3A	705	80.5	8.07	0	53.183	58.13	protein metabolism;other metabolic processes	other membranes;ER/Golgi	other molecular function	N-Glycan biosynthesis; Various types of N-glycan biosynthesis; Metabolic pathways; Protein processing in endoplasmic reticulum		Asparagine N-linked glycosylation; Maturation of spike protein	6	0.41	0.00451986
Q13228	SELENBP1	Methanethiol oxidase	472	52.4	6.37	0	53.001	41.26	transport	other membranes;cytosol;nucleus	other molecular function	Sulfur metabolism; Metabolic pathways	IL1 and megakaryocytes in obesity		3	0.41	0.0166324
Q9NXG2	THUMPD1	THUMP domain-containing protein 1	353	39.3	7.88	0	36.818	41.41	RNA metabolism OR transcription;other metabolic processes	nucleus				rRNA modification in the nucleus and cytosol	1	0.41	7.73036e-05
O75746	SLC25A12	Calcium-binding mitochondrial carrier protein Aralar1	678	74.7	8.38	0	36.252	33.99	other metabolic processes;transport;other biological processes	other membranes;mitochondrion	transporter activity;other molecular function			Gluconeogenesis; Mitochondrial protein import; Aspartate and asparagine metabolism	3	0.41	0.00165416
Q99719	SEPTIN5	Septin-5	369	42.8	6.67	0	31.496	36.62	cell-cell signaling;cell cycle OR cell proliferation;transport;other biological processes	plasma membrane;other membranes;cytoskeleton;ER/Golgi;other cell component	other molecular function	Parkinson disease; Pathways of neurodegeneration	Parkin-ubiquitin proteasomal system pathway; Parkinson's disease pathway; 22q11.2 copy number variation syndrome		5	0.41	0.000450938
Q14254	FLOT2	Flotillin-2	428	47	5.25	0	24.725	15.16	cell adhesion;transport;other biological processes	plasma membrane;other membranes;other cytoplasmic organelle;other cell component		Insulin signaling pathway	Angiopoietin-like protein 8 regulatory pathway; Insulin signaling	Regulation of necroptotic cell death; RND1 GTPase cycle; RHOB GTPase cycle; RND3 GTPase cycle; RHOC GTPase cycle; RHOA GTPase cycle; Synaptic adhesion-like molecules	11	0.41	0.000348832
P09132	SRP19	Signal recognition particle 19 kDa protein	144	16.1	9.85	0	16.114	13.48	cell organization and biogenesis;transport	cytosol;translational apparatus;nucleus;other cell component	nucleic acid binding activity	Protein export		SRP-dependent cotranslational protein targeting to membrane	2	0.41	0.27312
O00754	MAN2B1	Lysosomal alpha-mannosidase	1011	113.7	7.28	0	15.264	10.37	protein metabolism;other metabolic processes;other biological processes	non-structural extracellular;nucleus;other cytoplasmic organelle;other cell component	other molecular function	Other glycan degradation; Lysosome		Neutrophil degranulation; Lysosomal oligosaccharide catabolism	4	0.41	0.000879319
P30876	POLR2B	DNA-directed RNA polymerase II subunit RPB2	1174	133.8	6.87	0	14.66	6.62	RNA metabolism OR transcription;other metabolic processes	nucleus	nucleic acid binding activity;other molecular function	RNA polymerase; Huntington disease	Pyrimidine metabolism; Eukaryotic transcription initiation	mRNA Splicing - Major Pathway; Viral Messenger RNA Synthesis; Transcriptional regulation by small RNAs; Formation of RNA Pol II elongation complex ; Formation of the Early Elongation Complex; Formation of HIV elongation complex in the absence of HIV Tat; Formation of the HIV-1 Early Elongation Complex; RNA Pol II CTD phosphorylation and interaction with CE during HIV infection; Formation of HIV-1…	45	0.41	0.124041
Q5HYK3	COQ5	2-methoxy-6-polyprenyl-1,4-benzoquinol methylase, mitochondrial	327	37.1	6.95	0	14.606	8.29	other metabolic processes	other membranes;mitochondrion;other cell component	other molecular function	Ubiquinone and other terpenoid-quinone biosynthesis; Metabolic pathways; Biosynthesis of cofactors		Ubiquinol biosynthesis	4	0.41	0.021024
Q99720	SIGMAR1	Sigma non-opioid intracellular receptor 1	223	25.1	5.96	0	14.294	13.37	cell organization and biogenesis;stress response;transport;developmental processes;signal transduction;other biological processes	plasma membrane;other membranes;cytosol;ER/Golgi;nucleus;other cell component	other molecular function	Amyotrophic lateral sclerosis; Pathways of neurodegeneration		Potential therapeutics for SARS	3	0.41	0.0159487
Q6ZT62	BARGIN	Bargin	677	73.6	5.24	0	13.152	6.32	signal transduction;other biological processes	plasma membrane;other membranes;cytosol	enzyme regulator activity;other molecular function				0	0.41	0.0192767
Q03252	LMNB2	Lamin-B2	620	69.9	5.59	0	7.289	6.41	cell organization and biogenesis;transport;other biological processes	other membranes;cytoskeleton;nucleus	cytoskeletal activity;other molecular function	Apoptosis	Gastric cancer network 2; Fas ligand pathway and stress induction of heat shock proteins; IL-18 signaling pathway; Familial partial lipodystrophy; Progeria-associated lipodystrophy; Acquired partial lipodystrophy / Barraquer-Simons syndrome		7	0.41	0.00419755
Q9NV96	TMEM30A	Cell cycle control protein 50A	361	40.7	8.59	0.001	3.508	0	cell organization and biogenesis;transport;other biological processes	plasma membrane;other membranes;ER/Golgi;other cytoplasmic organelle;other cell component	transporter activity;other molecular function			Neutrophil degranulation	1	0.41	0.00780741
Q96BN8	OTULIN	Ubiquitin thioesterase otulin	352	40.2	5.47	0.002	3.318	4.23	cell-cell signaling;protein metabolism;other metabolic processes;stress response;developmental processes;signal transduction;other biological processes	cytosol;other cell component	other molecular function			Synthesis of active ubiquitin: roles of E1 and E2 enzymes; Regulation of TNFR1 signaling	2	0.41	0.00448868
P14868	DARS	Aspartate--tRNA ligase, cytoplasmic	501	57.1	6.55	0	159.181	170.69	cell organization and biogenesis;protein metabolism;RNA metabolism OR transcription;other metabolic processes	cytosol;other cell component	other molecular function	Aminoacyl-tRNA biosynthesis	Alanine and aspartate metabolism	Selenoamino acid metabolism; Cytosolic tRNA aminoacylation	4	0.4	0.0012684
P35237	SERPINB6	Serpin B6	376	42.6	5.27	0	109.868	121.29	stress response;other biological processes	non-structural extracellular;plasma membrane;other membranes;cytosol;other cell component	enzyme regulator activity;other molecular function	Amoebiasis	Ectoderm differentiation	Neutrophil degranulation; Dissolution of Fibrin Clot	4	0.4	0.0055341
Q14103	HNRNPD	Heterogeneous nuclear ribonucleoprotein D0	355	38.4	7.81	0	70.3	69.08	RNA metabolism OR transcription;other metabolic processes;developmental processes;other biological processes	cytosol;nucleus;other cell component	nucleic acid binding activity;other molecular function		mRNA processing	mRNA Splicing - Major Pathway; Processing of Capped Intron-Containing Pre-mRNA	3	0.4	0.00651729
P11766	ADH5	Alcohol dehydrogenase class-3	374	39.7	7.49	0	60.002	46.97	protein metabolism;other metabolic processes;stress response;other biological processes	cytosol;mitochondrion	other molecular function	Glycolysis / Gluconeogenesis; Fatty acid degradation; Tyrosine metabolism; Pyruvate metabolism; Retinol metabolism; Metabolism of xenobiotics by cytochrome P450; Drug metabolism; Metabolic pathways; Carbon metabolism; Alcoholic liver disease	Folate-alcohol and cancer pathway hypotheses; Amino acid metabolism	Ethanol oxidation	13	0.4	0.0162732
Q9Y5M8	SRPRB	Signal recognition particle receptor subunit beta	271	29.7	9.04	0	25.583	21.49	cell organization and biogenesis;transport	other membranes;cytoskeleton;ER/Golgi;other cell component	other molecular function	Protein export		SRP-dependent cotranslational protein targeting to membrane; XBP1(S) activates chaperone genes	3	0.4	0.00274677
Q86X76	NIT1	Deaminated glutathione amidase	327	35.9	7.74	0	22.49	13.63	other metabolic processes	mitochondrion;other cell component	other molecular function				0	0.4	0.0440058
Q7Z4W1	DCXR	L-xylulose reductase	244	25.9	8.1	0	21.316	23.79	other metabolic processes;other biological processes	plasma membrane;other membranes;cytosol;cytoskeleton;other cell component	other molecular function	Pentose and glucuronate interconversions; Metabolic pathways		Formation of xylulose-5-phosphate; Essential pentosuria	4	0.4	0.00148672
Q9UIW2	PLXNA1	Plexin-A1	1896	210.9	6.92	0	21.26	25.36	cell organization and biogenesis;developmental processes;signal transduction;other biological processes	plasma membrane;other membranes;cytosol;nucleus;other cell component	other molecular function	Axon guidance		RHOD GTPase cycle; RND1 GTPase cycle; CRMPs in Sema3A signaling; Sema3A PAK dependent Axon repulsion; SEMA3A-Plexin repulsion signaling by inhibiting Integrin adhesion; Other semaphorin interactions	7	0.4	0.12388
Q9Y6M9	NDUFB9	NADH dehydrogenase [ubiquinone] 1 beta subcomplex subunit 9	179	21.8	8.38	0	20.299	31.77	cell organization and biogenesis;other metabolic processes;transport;other biological processes	other membranes;mitochondrion	transporter activity	Oxidative phosphorylation; Metabolic pathways; Thermogenesis; Retrograde endocannabinoid signaling; Non-alcoholic fatty liver disease; Alzheimer disease; Parkinson disease; Amyotrophic lateral sclerosis; Huntington disease; Prion disease; Pathways of neurodegeneration; Chemical carcinogenesis; Diabetic cardiomyopathy	Electron transport chain: OXPHOS system in mitochondria; Nonalcoholic fatty liver disease; Mitochondrial immune response to SARS-CoV-2; Oxidative phosphorylation	Complex I biogenesis	19	0.4	0.000565092
O95168	NDUFB4	NADH dehydrogenase [ubiquinone] 1 beta subcomplex subunit 4	129	15.2	9.85	0	15.246	18.81	cell organization and biogenesis;other metabolic processes;stress response;transport	other membranes;mitochondrion;nucleus	transporter activity	Oxidative phosphorylation; Metabolic pathways; Thermogenesis; Retrograde endocannabinoid signaling; Non-alcoholic fatty liver disease; Alzheimer disease; Parkinson disease; Amyotrophic lateral sclerosis; Huntington disease; Prion disease; Pathways of neurodegeneration; Chemical carcinogenesis; Diabetic cardiomyopathy	Electron transport chain: OXPHOS system in mitochondria; Nonalcoholic fatty liver disease; Oxidative phosphorylation	Complex I biogenesis	18	0.4	0.00720257
Q8IZP0	ABI1	Abl interactor 1	508	55	7.06	0	14.434	12.21	cell organization and biogenesis;developmental processes;signal transduction;other biological processes	cytosol;cytoskeleton;ER/Golgi;nucleus;other cell component	enzyme regulator activity;cytoskeletal activity;other molecular function	Pathogenic Escherichia coli infection; Salmonella infection	EGF/EGFR signaling pathway	Regulation of actin dynamics for phagocytic cup formation; VEGFA-VEGFR2 Pathway; RAC1 GTPase cycle; RAC2 GTPase cycle; RAC3 GTPase cycle; FCGR3A-mediated phagocytosis; RHO GTPases Activate WASPs and WAVEs	10	0.4	0.03469
P54803	GALC	Galactocerebrosidase	685	77	6.64	0	12.411	2.01	other metabolic processes;developmental processes	other cytoplasmic organelle	other molecular function	Sphingolipid metabolism; Metabolic pathways; Lysosome		Glycosphingolipid metabolism	4	0.4	0.0938279
Q9Y315	DERA	Deoxyribose-phosphate aldolase	318	35.2	8.94	0	11.521	6.81	other metabolic processes	non-structural extracellular;cytosol;nucleus;other cell component	other molecular function	Pentose phosphate pathway; Metabolic pathways	Pentose phosphate pathway in senescent cells	Neutrophil degranulation; Pentose phosphate pathway	5	0.4	0.0054454
O76071	CIAO1	Probable cytosolic iron-sulfur protein assembly protein CIAO1	339	37.8	4.97	0	9.52	0	cell cycle OR cell proliferation;cell organization and biogenesis;protein metabolism;other metabolic processes;other biological processes	cytoskeleton;other cell component			2q11.2 copy number variation syndrome	Cytosolic iron-sulfur cluster assembly	2	0.4	0.10853
O43852	CALU	Calumenin	315	37.1	4.64	0	101.707	113.89		non-structural extracellular;other membranes;cytosol;ER/Golgi;other cell component	other molecular function		NOTCH1 regulation of endothelial cell calcification; VEGFA-VEGFR2 signaling	Platelet degranulation ; Regulation of Insulin-like Growth Factor (IGF) transport and uptake by Insulin-like Growth Factor Binding Proteins (IGFBPs); Post-translational protein phosphorylation	5	0.39	0.00117029
P28331	NDUFS1	NADH-ubiquinone oxidoreductase 75 kDa subunit, mitochondrial	727	79.4	6.23	0	88.317	80.98	cell organization and biogenesis;other metabolic processes;transport;other biological processes	other membranes;mitochondrion	transporter activity;other molecular function	Oxidative phosphorylation; Metabolic pathways; Thermogenesis; Retrograde endocannabinoid signaling; Non-alcoholic fatty liver disease; Alzheimer disease; Parkinson disease; Amyotrophic lateral sclerosis; Huntington disease; Prion disease; Pathways of neurodegeneration; Chemical carcinogenesis; Diabetic cardiomyopathy	Electron transport chain: OXPHOS system in mitochondria; Nonalcoholic fatty liver disease; Oxidative phosphorylation	Complex I biogenesis	18	0.39	0.000889979
P38117	ETFB	Electron transfer flavoprotein subunit beta	255	27.8	8.1	0	63.4	112.77	other metabolic processes	mitochondrion;other cell component	other molecular function			Respiratory electron transport; Protein methylation	2	0.39	0.103356
P05771	PRKCB	Protein kinase C beta type	671	76.8	7.01	0	51.653	56.12	cell cycle OR cell proliferation;cell organization and biogenesis;protein metabolism;RNA metabolism OR transcription;other metabolic processes;transport;signal transduction;other biological processes	plasma membrane;other membranes;cytosol;cytoskeleton;nucleus;other cell component	kinase activity;other molecular function	EGFR tyrosine kinase inhibitor resistance; MAPK signaling pathway; ErbB signaling pathway; Ras signaling pathway; Rap1 signaling pathway; Calcium signaling pathway; Chemokine signaling pathway; NF-kappa B signaling pathway; HIF-1 signaling pathway; Phosphatidylinositol signaling system; Sphingolipid signaling pathway; mTOR signaling pathway; Vascular smooth muscle contraction; Wnt signaling pathw…	Physiological and pathological hypertrophy of the heart; MicroRNAs in cardiomyocyte hypertrophy; Glioblastoma signaling pathways; B cell receptor signaling pathway; AGE/RAGE pathway; Corticotropin-releasing hormone signaling pathway; Oncostatin M signaling pathway; Common pathways underlying drug addiction; Myometrial relaxation and contraction pathways; Kit receptor signaling pathway; Focal adhe…	Activation of NF-kappaB in B cells; G alpha (z) signalling events; Disinhibition of SNARE formation; WNT5A-dependent internalization of FZD4; VEGFR2 mediated cell proliferation; Trafficking of GluR2-containing AMPA receptors; Depolymerisation of the Nuclear Lamina; RUNX1 regulates transcription of genes involved in differentiation of myeloid cells; RHO GTPases Activate NADPH Oxidases	116	0.39	0.00290389
Q8WXX5	DNAJC9	DnaJ homolog subfamily C member 9	260	29.9	5.73	0	48.004	66	cell organization and biogenesis;other biological processes	non-structural extracellular;plasma membrane;other membranes;cytosol;nucleus;other cell component	other molecular function				0	0.39	0.0987466
O43396	TXNL1	Thioredoxin-like protein 1	289	32.2	4.96	0	44.327	48.57	other biological processes	cytosol;nucleus;other cell component	other molecular function			RND2 GTPase cycle; RHOV GTPase cycle; RHOU GTPase cycle; RND3 GTPase cycle; RND1 GTPase cycle; RHOBTB2 GTPase cycle; RHOBTB1 GTPase cycle	7	0.39	0.0207724
O95336	PGLS	6-phosphogluconolactonase	258	27.5	6.05	0	36.133	23.83	other metabolic processes	cytosol;other cell component	other molecular function	Pentose phosphate pathway; Metabolic pathways; Carbon metabolism	Pentose phosphate metabolism	Pentose phosphate pathway	5	0.39	0.00234763
O60888	CUTA	Protein CutA	179	19.1	5.5	0	32.695	30.71	other biological processes	other membranes	other molecular function				0	0.39	0.00382212
Q6PI48	DARS2	Aspartate--tRNA ligase, mitochondrial	645	73.5	8.02	0	29.08	11.11	protein metabolism;RNA metabolism OR transcription;other metabolic processes	mitochondrion;nucleus	nucleic acid binding activity;other molecular function	Aminoacyl-tRNA biosynthesis		Mitochondrial tRNA aminoacylation	2	0.39	0.0914762
Q9P2R7	SUCLA2	Succinate--CoA ligase [ADP-forming] subunit beta, mitochondrial	463	50.3	7.42	0	27.76	8.98	other metabolic processes	mitochondrion;other cell component	other molecular function	Citrate cycle (TCA cycle); Propanoate metabolism; Metabolic pathways; Carbon metabolism		Citric acid cycle (TCA cycle)	5	0.39	0.197016
Q68D91	MBLAC2	Metallo-beta-lactamase domain-containing protein 2	279	31.4	6.92	0	24.387	16.82	other metabolic processes	plasma membrane;other membranes;ER/Golgi	other molecular function				0	0.39	0.0011626
Q92804	TAF15	TATA-binding protein-associated factor 2N	592	61.8	8.02	0	16.443	25.4	RNA metabolism OR transcription;other metabolic processes;other biological processes	nucleus;other cell component	nucleic acid binding activity;other molecular function	Basal transcription factors; Transcriptional misregulation in cancer	17q12 copy number variation syndrome	RNA Polymerase II Pre-transcription Events; HIV Transcription Initiation; RNA Polymerase II HIV Promoter Escape; Regulation of TP53 Activity through Phosphorylation; RNA Polymerase II Promoter Escape; RNA Polymerase II Transcription Pre-Initiation And Promoter Opening; RNA Polymerase II Transcription Initiation	12	0.39	0.0237951
P23919	DTYMK	Thymidylate kinase	212	23.8	8.27	0	14.557	8.33	other metabolic processes;other biological processes	cytosol;mitochondrion;nucleus;other cell component	kinase activity;other molecular function	Pyrimidine metabolism; Metabolic pathways; Nucleotide metabolism	Pyrimidine metabolism; 2q37 copy number variation syndrome	Interconversion of nucleotide di- and triphosphates	6	0.39	0.00102124
O14672	ADAM10	Disintegrin and metalloproteinase domain-containing protein 10	748	84.1	7.77	0	13.101	8.44	cell-cell signaling;cell organization and biogenesis;protein metabolism;other metabolic processes;transport;developmental processes;signal transduction;other biological processes	plasma membrane;other membranes;ER/Golgi;nucleus;other cell component	signal transduction activity or receptor binding;other molecular function	Alzheimer disease; Epithelial cell signaling in Helicobacter pylori infection	Alzheimer's disease and miRNA effects; Copper homeostasis; Canonical and non-canonical Notch signaling; VEGFA-VEGFR2 signaling; 3q29 copy number variation syndrome; Interactions of natural killer cells in pancreatic cancer; Alzheimer's disease; Hypertrophy model; TROP2 regulatory signaling	Amyloid fiber formation; Collagen degradation; Activated NOTCH1 Transmits Signal to the Nucleus; Constitutive Signaling by NOTCH1 PEST Domain Mutants; Constitutive Signaling by NOTCH1 HD Domain Mutants; Constitutive Signaling by NOTCH1 HD+PEST Domain Mutants; NOTCH2 Activation and Transmission of Signal to the Nucleus; NOTCH3 Activation and Transmission of Signal to the Nucleus; Neutrophil degran…	27	0.39	0.0119972
O95777	LSM8	U6 snRNA-associated Sm-like protein LSm8	96	10.4	4.48	0	12.768	21.04	RNA metabolism OR transcription;other metabolic processes	nucleus;other cell component	nucleic acid binding activity	RNA degradation; Spliceosome		mRNA Splicing - Major Pathway	3	0.39	0.00954203
P16278	GLB1	Beta-galactosidase	677	76	6.57	0	12.659	2.65	other metabolic processes;other biological processes	non-structural extracellular;ER/Golgi;other cytoplasmic organelle;other cell component	other molecular function	Galactose metabolism; Other glycan degradation; Glycosaminoglycan degradation; Sphingolipid metabolism; Glycosphingolipid biosynthesis; Metabolic pathways; Lysosome	Ectoderm differentiation; Degradation pathway of sphingolipids, including diseases; Ciliary landscape; Glycosaminoglycan degradation; Sphingolipid metabolism in senescence	Neutrophil degranulation; Glycosphingolipid metabolism; HS-GAG degradation; Sialic acid metabolism; Keratan sulfate degradation; Defective NEU1 causes sialidosis; MPS IV - Morquio syndrome B	19	0.39	0.068758
P62875	POLR2L	DNA-directed RNA polymerases I, II, and III subunit RPABC5	67	7.6	7.77	0	10.388	8.9	RNA metabolism OR transcription;other metabolic processes;other biological processes	cytosol;nucleus	nucleic acid binding activity;other molecular function	RNA polymerase; Cytosolic DNA-sensing pathway; Huntington disease	Pyrimidine metabolism; Cytosolic DNA-sensing pathway; 2q13 copy number variation syndrome	RNA Pol II CTD phosphorylation and interaction with CE during HIV infection; mRNA Capping; RNA Pol II CTD phosphorylation and interaction with CE; RNA Polymerase III Abortive And Retractive Initiation; RNA Polymerase III Transcription Initiation From Type 1 Promoter; RNA Polymerase III Transcription Initiation From Type 2 Promoter; RNA Polymerase III Transcription Initiation From Type 3 Promoter;…	59	0.39	0.0614818
Q92542	NCSTN	Nicastrin	709	78.4	5.99	0	9.66	6.04	cell cycle OR cell proliferation;protein metabolism;other metabolic processes;developmental processes;signal transduction;other biological processes	plasma membrane;other membranes;mitochondrion;ER/Golgi;other cytoplasmic organelle;other cell component	signal transduction activity or receptor binding;other molecular function	Notch signaling pathway; Alzheimer disease	Alzheimer's disease and miRNA effects; Notch signaling; Inclusion body myositis; Alzheimer's disease; DYRK1A; Notch signaling pathway	Neutrophil degranulation; Amyloid fiber formation; Degradation of the extracellular matrix; Activated NOTCH1 Transmits Signal to the Nucleus; Constitutive Signaling by NOTCH1 PEST Domain Mutants; Constitutive Signaling by NOTCH1 HD+PEST Domain Mutants; NOTCH2 Activation and Transmission of Signal to the Nucleus; Nuclear signaling by ERBB4; EPH-ephrin mediated repulsion of cells; NOTCH4 Activation…	22	0.39	0.0098197
P55160	NCKAP1L	Nck-associated protein 1-like	1127	128.1	6.86	0	8.628	4.19	cell organization and biogenesis;developmental processes;signal transduction;other biological processes	plasma membrane;other membranes;cytosol;other cell component	enzyme regulator activity;other molecular function	Regulation of actin cytoskeleton; Pathogenic Escherichia coli infection; Salmonella infection	Microglia pathogen phagocytosis pathway; TYROBP causal network in microglia	Neutrophil degranulation; Regulation of actin dynamics for phagocytic cup formation; FCGR3A-mediated phagocytosis; RAC1 GTPase cycle; RHO GTPases Activate WASPs and WAVEs; RAC2 GTPase cycle; RAC3 GTPase cycle; VEGFA-VEGFR2 Pathway	13	0.39	0.199135
Q7Z478	DHX29	ATP-dependent RNA helicase DHX29	1369	155.1	8.09	0	8.181	0	cell organization and biogenesis;protein metabolism;other metabolic processes;other biological processes	cytosol;translational apparatus	translation activity;nucleic acid binding activity;other molecular function		VEGFA-VEGFR2 signaling		1	0.39	0.384501
Q9Y4L1	HYOU1	Hypoxia up-regulated protein 1	999	111.3	5.22	0	171.366	211.24	stress response;transport;other biological processes	non-structural extracellular;ER/Golgi;other cell component	other molecular function	Protein processing in endoplasmic reticulum	VEGFA-VEGFR2 signaling	XBP1(S) activates chaperone genes; Scavenging by Class F Receptors	4	0.38	0.122312
P53007	SLC25A1	Tricarboxylate transport protein, mitochondrial	311	34	9.89	0	54.092	85.77	other metabolic processes;transport	other membranes;mitochondrion	transporter activity		22q11.2 copy number variation syndrome	Gluconeogenesis; Fatty acyl-CoA biosynthesis	3	0.38	0.0271349
P08240	SRPRA	Signal recognition particle receptor subunit alpha	638	69.8	8.95	0	51.131	24.82	cell organization and biogenesis;transport	other membranes;ER/Golgi	other molecular function	Protein export		SRP-dependent cotranslational protein targeting to membrane; XBP1(S) activates chaperone genes	3	0.38	0.00431507
Q02818	NUCB1	Nucleobindin-1	461	53.8	5.25	0	47.73	44.07	signal transduction	ER/Golgi	enzyme regulator activity;nucleic acid binding activity;other molecular function			Regulation of Insulin-like Growth Factor (IGF) transport and uptake by Insulin-like Growth Factor Binding Proteins (IGFBPs); Post-translational protein phosphorylation	2	0.38	0.0127459
P08754	GNAI3	Guanine nucleotide-binding protein G(i) subunit alpha	354	40.5	5.69	0	39.466	19.67	cell cycle OR cell proliferation;cell organization and biogenesis;other metabolic processes;transport;developmental processes;signal transduction;other biological processes	plasma membrane;other membranes;cytoskeleton;ER/Golgi;other cell component	signal transduction activity or receptor binding;other molecular function	Rap1 signaling pathway; cGMP-PKG signaling pathway; cAMP signaling pathway; Chemokine signaling pathway; Sphingolipid signaling pathway; Adrenergic signaling in cardiomyocytes; Axon guidance; Apelin signaling pathway; Gap junction; Platelet activation; Leukocyte transendothelial migration; Circadian entrainment; Retrograde endocannabinoid signaling; Glutamatergic synapse; Cholinergic synapse; Ser…	Thyroid stimulating hormone (TSH) signaling pathway; S1P receptor signal transduction; Complement system; G protein signaling pathways; Chemokine signaling pathway; Hippo signaling regulation pathways; Purinergic signaling; Calcium regulation in cardiac cells; Serotonin HTR1 group and FOS pathway	G alpha (i) signalling events; G alpha (z) signalling events; Adenylate cyclase inhibitory pathway; ADP signalling through P2Y purinoceptor 12; G alpha (s) signalling events; Extra-nuclear estrogen signaling; GPER1 signaling; ADORA2B mediated anti-inflammatory cytokines production	58	0.38	0.0643497
P52566	ARHGDIB	Rho GDP-dissociation inhibitor 2	201	23	5.21	0	35.177	24.02	signal transduction;other biological processes	other membranes;cytosol;cytoskeleton;other cell component	enzyme regulator activity;other molecular function	Neurotrophin signaling pathway; Vasopressin-regulated water reabsorption	Fas ligand pathway and stress induction of heat shock proteins; G13 signaling pathway	RHOA GTPase cycle; CDC42 GTPase cycle; RAC1 GTPase cycle; RHOG GTPase cycle; RAC3 GTPase cycle; RHOH GTPase cycle	10	0.38	0.180596
P41567	EIF1	Eukaryotic translation initiation factor 1	113	12.7	7.44	0	28.818	28.68	cell organization and biogenesis;protein metabolism;other metabolic processes;other biological processes	translational apparatus;nucleus;other cell component	translation activity;nucleic acid binding activity		Translation factors; nsp1 from SARS-CoV-2 inhibits translation initiation in the host cell		2	0.38	0.247422
P11279	LAMP1	Lysosome-associated membrane glycoprotein 1	417	44.9	8.75	0	19.643	17.55	transport;signal transduction;other biological processes	plasma membrane;other membranes;cytosol;ER/Golgi;other cytoplasmic organelle;other cell component	other molecular function	Autophagy; Lysosome; Phagosome; Tuberculosis		Neutrophil degranulation	5	0.38	0.000375646
P33527	ABCC1	Multidrug resistance-associated protein 1	1531	171.5	7.11	0	17.921	8.68	cell organization and biogenesis;other metabolic processes;stress response;transport;other biological processes	plasma membrane;other membranes	transporter activity;other molecular function	Antifolate resistance; ABC transporters; Sphingolipid signaling pathway; Vitamin digestion and absorption; MicroRNAs in cancer	Irinotecan pathway; Leukotriene metabolic pathway; TROP2 regulatory signaling	ABC-family proteins mediated transport; Cytoprotection by HMOX1; Paracetamol ADME; Transport of RCbl within the body; Heme degradation; Synthesis of Leukotrienes (LT) and Eoxins (EX)	14	0.38	0.00339685
Q9UP52	TFR2	Transferrin receptor protein 2	801	88.7	6.11	0	15.978	6.57	stress response;transport;other biological processes	plasma membrane;other membranes;other cell component	other molecular function		Iron metabolism in placenta	Transferrin endocytosis and recycling	2	0.38	0.0839422
Q96T51	RUFY1	RUN and FYVE domain-containing protein 1	708	79.8	5.74	0	10.899	6.92	transport;signal transduction;other biological processes	other membranes;cytosol;nucleus;other cytoplasmic organelle;other cell component	other molecular function	Endocytosis		Synthesis of PIPs at the plasma membrane	2	0.38	0.00557848
Q13423	NNT	NAD(P) transhydrogenase, mitochondrial	1086	113.8	8.09	0	92.026	87.36	other metabolic processes;transport	other membranes;mitochondrion	transporter activity;other molecular function	Nicotinate and nicotinamide metabolism; Metabolic pathways		Citric acid cycle (TCA cycle)	3	0.37	0.0416398
O94906	PRPF6	Pre-mRNA-processing factor 6	941	106.9	8.25	0	51.758	36.9	cell organization and biogenesis;RNA metabolism OR transcription;other metabolic processes;other biological processes	nucleus	nucleic acid binding activity;other molecular function	Spliceosome	mRNA processing	mRNA Splicing - Major Pathway; mRNA Splicing - Minor Pathway	4	0.37	0.012984
O14950	MYL12B	Myosin regulatory light chain 12B	172	19.8	4.84	0	43.48	72.49	other biological processes	cytosol;cytoskeleton;other cell component	cytoskeletal activity;other molecular function	Axon guidance; Focal adhesion; Tight junction; Platelet activation; Leukocyte transendothelial migration; Regulation of actin cytoskeleton; Shigellosis; Salmonella infection	Thyroid stimulating hormone (TSH) signaling pathway; Focal adhesion	RHO GTPases activate CIT; EPHA-mediated growth cone collapse; Sema4D induced cell migration and growth-cone collapse; Smooth Muscle Contraction; RHO GTPases activate PKNs; RHO GTPases Activate ROCKs; RHO GTPases activate PAKs	17	0.37	0.0108301
P62266	RPS23	40S ribosomal protein S23	143	15.8	10.49	0	36.902	43.66	cell organization and biogenesis;protein metabolism;other metabolic processes	cytosol;ER/Golgi;translational apparatus;nucleus;other cell component	other molecular function	Ribosome; Coronavirus disease	Cytoplasmic ribosomal proteins	Major pathway of rRNA processing in the nucleolus and cytosol; L13a-mediated translational silencing of Ceruloplasmin expression; Translation initiation complex formation; Ribosomal scanning and start codon recognition; GTP hydrolysis and joining of the 60S ribosomal subunit; Regulation of expression of SLITs and ROBOs; Formation of the ternary complex, and subsequently, the 43S complex; Response…	21	0.37	0.2583
P04899	GNAI2	Guanine nucleotide-binding protein G(i) subunit alpha-2	355	40.4	5.54	0	35.962	22.13	cell-cell signaling;cell cycle OR cell proliferation;signal transduction;other biological processes	plasma membrane;other membranes;cytosol;cytoskeleton;nucleus;other cell component	signal transduction activity or receptor binding;other molecular function	Rap1 signaling pathway; cGMP-PKG signaling pathway; cAMP signaling pathway; Chemokine signaling pathway; Sphingolipid signaling pathway; Adrenergic signaling in cardiomyocytes; Axon guidance; Apelin signaling pathway; Gap junction; Platelet activation; Leukocyte transendothelial migration; Circadian entrainment; Retrograde endocannabinoid signaling; Glutamatergic synapse; Cholinergic synapse; Ser…	Thyroid stimulating hormone (TSH) signaling pathway; Corticotropin-releasing hormone signaling pathway; S1P receptor signal transduction; Complement system; G protein signaling pathways; Chemokine signaling pathway; Hippo signaling regulation pathways; Purinergic signaling; Calcium regulation in cardiac cells; Serotonin HTR1 group and FOS pathway	G alpha (i) signalling events; G alpha (z) signalling events; Adenylate cyclase inhibitory pathway; ADP signalling through P2Y purinoceptor 12; G alpha (s) signalling events; Extra-nuclear estrogen signaling; GPER1 signaling; ADORA2B mediated anti-inflammatory cytokines production; Adrenaline,noradrenaline inhibits insulin secretion	61	0.37	0.034976
O60234	GMFG	Glia maturation factor gamma	142	16.8	5.26	0	34.275	28.47	protein metabolism;other metabolic processes;signal transduction;other biological processes	non-structural extracellular;other cell component	signal transduction activity or receptor binding;enzyme regulator activity;cytoskeletal activity;other molecular function			Neutrophil degranulation	1	0.37	0.0626548
P43307	SSR1	Translocon-associated protein subunit alpha	286	32.2	4.49	0	30.877	17	transport;other biological processes	other membranes;ER/Golgi		Protein processing in endoplasmic reticulum		XBP1(S) activates chaperone genes; SRP-dependent cotranslational protein targeting to membrane	3	0.37	0.0149849
P14649	MYL6B	Myosin light chain 6B	208	22.8	5.73	0	24.378	19.33	other biological processes	cytosol;cytoskeleton	cytoskeletal activity;other molecular function	Vascular smooth muscle contraction; Tight junction; Oxytocin signaling pathway	Ciliary landscape	Smooth Muscle Contraction	5	0.37	0.0265823
P01111	NRAS	GTPase NRas	189	21.2	5.17	0	24.185	18.44	signal transduction;other biological processes	plasma membrane;other membranes;cytosol;ER/Golgi	other molecular function	EGFR tyrosine kinase inhibitor resistance; Endocrine resistance; MAPK signaling pathway; ErbB signaling pathway; Ras signaling pathway; Rap1 signaling pathway; Chemokine signaling pathway; FoxO signaling pathway; Sphingolipid signaling pathway; Phospholipase D signaling pathway; Mitophagy; Autophagy; mTOR signaling pathway; PI3K-Akt signaling pathway; Apoptosis; Longevity regulating pathway; Long…	Alzheimer's disease and miRNA effects; Glioblastoma signaling pathways; RalA downstream regulated genes; TNF-alpha signaling pathway; Aryl hydrocarbon receptor pathway; Bladder cancer; Extracellular vesicle-mediated signaling in recipient cells; RAC1/PAK1/p38/MMP2 pathway; G protein signaling pathways; BDNF-TrkB signaling; MAPK signaling pathway; PI3K-AKT-mTOR signaling pathway and therapeutic op…	FCERI mediated MAPK activation; Regulation of RAS by GAPs; Neutrophil degranulation; Signaling by BRAF and RAF1 fusions; Signaling by SCF-KIT; Downstream signal transduction; Tie2 Signaling; DAP12 signaling; Signaling by phosphorylated juxtamembrane, extracellular and kinase domain KIT mutants; Signaling by PDGFRA transmembrane, juxtamembrane and kinase domain mutants; Signaling by PDGFRA extrace…	188	0.37	0.0390999
Q96HC4	PDLIM5	PDZ and LIM domain protein 5	596	63.9	8.21	0	21.292	15.28	cell organization and biogenesis;developmental processes;other biological processes	other membranes;cytosol;cytoskeleton;other cell component	cytoskeletal activity;other molecular function		Extracellular vesicles in the crosstalk of cardiac cells	Neurexins and neuroligins	2	0.37	0.000173476
P51571	SSR4	Translocon-associated protein subunit delta	173	19	6.15	0	19.74	31.13		other membranes;ER/Golgi;other cell component		Protein processing in endoplasmic reticulum	VEGFA-VEGFR2 signaling	SRP-dependent cotranslational protein targeting to membrane	3	0.37	0.00813599
Q5VW32	BROX	BRO1 domain-containing protein BROX	411	46.4	7.65	0	14.952	7.98		other membranes					0	0.37	0.000225393
Q9NR56	MBNL1	Muscleblind-like protein 1	388	41.8	8.9	0	14.18	21.72	RNA metabolism OR transcription;other metabolic processes;developmental processes;other biological processes	cytosol;nucleus;other cell component	nucleic acid binding activity;other molecular function		Adipogenesis		1	0.37	0.112455
Q9Y2Z9	COQ6	Ubiquinone biosynthesis monooxygenase COQ6, mitochondrial	468	50.8	7.3	0	8.367	2.48	other metabolic processes	other membranes;mitochondrion;ER/Golgi;other cell component	other molecular function	Ubiquinone and other terpenoid-quinone biosynthesis; Metabolic pathways; Biosynthesis of cofactors	Nephrotic syndrome	Ubiquinol biosynthesis	5	0.37	0.0498467
Q8TAU3	ZNF417	Zinc finger protein 417	575	65.7	9.06	0	7.116	0	RNA metabolism OR transcription;other biological processes	nucleus	nucleic acid binding activity;other molecular function	Herpes simplex virus 1 infection		Generic Transcription Pathway	2	0.37	0.285896
Q14790	CASP8	Caspase-8	479	55.4	5.1	0	6.199	0	protein metabolism;other metabolic processes;stress response;developmental processes;signal transduction;other biological processes	plasma membrane;other membranes;cytosol;cytoskeleton;mitochondrion;nucleus;other cell component	signal transduction activity or receptor binding;other molecular function	Platinum drug resistance; p53 signaling pathway; Apoptosis; Apoptosis; Necroptosis; Toll-like receptor signaling pathway; NOD-like receptor signaling pathway; RIG-I-like receptor signaling pathway; C-type lectin receptor signaling pathway; IL-17 signaling pathway; TNF signaling pathway; Non-alcoholic fatty liver disease; Alcoholic liver disease; Alzheimer disease; Huntington disease; Pathways of …	Nucleotide-binding oligomerization domain (NOD) pathway; miRNA regulation of DNA damage response; TNF-related weak inducer of apoptosis (TWEAK) signaling pathway; Alzheimer's disease and miRNA effects; TNF-alpha signaling pathway; AGE/RAGE pathway; Allograft rejection; Parkin-ubiquitin proteasomal system pathway; Nanomaterial induced apoptosis; Nanoparticle triggered regulated necrosis; Apoptosis…	TRIF-mediated programmed cell death; Regulation by c-FLIP; CASP8 activity is inhibited; Dimerization of procaspase-8; TRAIL signaling; NOD1/2 Signaling Pathway; Regulation of TNFR1 signaling; NF-kB activation through FADD/RIP-1 pathway mediated by caspase-8 and -10; Regulation of NF-kappa B signaling; TLR3-mediated TICAM1-dependent programmed cell death; Caspase-mediated cleavage of cytoskeletal …	90	0.37	0.227267
P15289	ARSA	Arylsulfatase A	507	53.6	6.07	0	5.347	0	other metabolic processes	non-structural extracellular;ER/Golgi;other cytoplasmic organelle	other molecular function	Sphingolipid metabolism; Metabolic pathways; Lysosome	Degradation pathway of sphingolipids, including diseases	Neutrophil degranulation; Glycosphingolipid metabolism; The activation of arylsulfatases	7	0.37	0.141947
P68104	EEF1A1	Elongation factor 1-alpha 1	462	50.1	9.01	0	151.838	213.42	protein metabolism;other metabolic processes;other biological processes	non-structural extracellular;plasma membrane;other membranes;cytosol;cytoskeleton;nucleus;other cytoplasmic organelle;other cell component	nucleic acid binding activity;other molecular function	Nucleocytoplasmic transport; Legionellosis; Leishmaniasis	Translation factors; Fragile X syndrome; 2q37 copy number variation syndrome	Neutrophil degranulation; Peptide chain elongation; Chaperone Mediated Autophagy; Protein methylation; HSF1 activation; SARS-CoV-1 modulates host translation machinery	13	0.36	9.38562e-05
Q5T4S7	UBR4	E3 ubiquitin-protein ligase UBR4	5183	573.5	6.04	0	113.079	51.47	protein metabolism;other metabolic processes	plasma membrane;other membranes;cytosol;cytoskeleton;nucleus	other molecular function	Human papillomavirus infection; Viral carcinogenesis		Antigen processing: Ubiquitination & Proteasome degradation; Neutrophil degranulation	4	0.36	0.00141008
P02545	LMNA	Prelamin-A/C	664	74.1	7.02	0	98.607	92.17	cell cycle OR cell proliferation;cell organization and biogenesis;other metabolic processes;stress response;transport;developmental processes;other biological processes	cytosol;cytoskeleton;nucleus;other cell component	cytoskeletal activity;other molecular function	Apoptosis; Hypertrophic cardiomyopathy; Arrhythmogenic right ventricular cardiomyopathy; Dilated cardiomyopathy	Arrhythmogenic right ventricular cardiomyopathy; Adipogenesis; Fas ligand pathway and stress induction of heat shock proteins; Lamin A-processing pathway; Nephrotic syndrome; Influence of laminopathies on Wnt signaling; Overlap between signal transduction pathways contributing to LMNA laminopathies; Familial partial lipodystrophy; Progeria-associated lipodystrophy; Acquired partial lipodystrophy …	Signaling by BRAF and RAF1 fusions; XBP1(S) activates chaperone genes	16	0.36	0.0439796
O43776	NARS1	Asparagine--tRNA ligase, cytoplasmic	548	62.9	6.25	0	71.559	118.01	protein metabolism;RNA metabolism OR transcription;other metabolic processes;developmental processes;other biological processes	cytosol;other cell component	signal transduction activity or receptor binding;nucleic acid binding activity;other molecular function	Aminoacyl-tRNA biosynthesis	Photodynamic therapy-induced unfolded protein response	Cytosolic tRNA aminoacylation	3	0.36	1.62945e-05
Q52LJ0	FAM98B	Protein FAM98B	433	45.5	8.69	0	49.696	42.09	protein metabolism;RNA metabolism OR transcription;other metabolic processes;other biological processes	nucleus;other cell component	other molecular function			tRNA processing in the nucleus	1	0.36	0.272107
O75400	PRPF40A	Pre-mRNA-processing factor 40 homolog A	957	108.7	7.56	0	46.601	43.7	cell cycle OR cell proliferation;cell organization and biogenesis;RNA metabolism OR transcription;other metabolic processes;other biological processes	nucleus		Spliceosome	mRNA processing	mRNA Splicing - Major Pathway	3	0.36	0.164203
Q53GS9	USP39	U4/U6.U5 tri-snRNP-associated protein 2	565	65.3	8.91	0	24.755	19.12	cell cycle OR cell proliferation;cell organization and biogenesis;protein metabolism;RNA metabolism OR transcription;other metabolic processes;other biological processes	nucleus	other molecular function	Spliceosome		mRNA Splicing - Major Pathway	2	0.36	0.00407481
Q96I59	NARS2	Probable asparagine--tRNA ligase, mitochondrial	477	54.1	7.24	0	24.036	17.26	protein metabolism;RNA metabolism OR transcription;other metabolic processes	cytosol;mitochondrion;nucleus	nucleic acid binding activity;other molecular function	Aminoacyl-tRNA biosynthesis	Ectoderm differentiation	Mitochondrial tRNA aminoacylation	3	0.36	0.0431569
Q16836	HADH	Hydroxyacyl-coenzyme A dehydrogenase, mitochondrial	314	34.3	8.85	0	23.847	33.03	other metabolic processes;other biological processes	mitochondrion;nucleus;other cell component	other molecular function	Fatty acid elongation; Fatty acid degradation; Valine, leucine and isoleucine degradation; Lysine degradation; Tryptophan metabolism; Butanoate metabolism; Metabolic pathways; Fatty acid metabolism	Fatty acid beta-oxidation; Fatty acid biosynthesis; Mitochondrial long chain fatty acid beta-oxidation; Amino acid metabolism; IL-18 signaling pathway	Beta oxidation of decanoyl-CoA to octanoyl-CoA-CoA; Beta oxidation of octanoyl-CoA to hexanoyl-CoA; Beta oxidation of hexanoyl-CoA to butanoyl-CoA; Beta oxidation of butanoyl-CoA to acetyl-CoA; Beta oxidation of lauroyl-CoA to decanoyl-CoA-CoA	18	0.36	0.0029111
O14773	TPP1	Tripeptidyl-peptidase 1	563	61.2	6.48	0	22.262	29.33	cell organization and biogenesis;protein metabolism;other metabolic processes;developmental processes;other biological processes	other membranes;ER/Golgi;other cytoplasmic organelle;other cell component	other molecular function	Lysosome	VEGFA-VEGFR2 signaling	XBP1(S) activates chaperone genes	3	0.36	0.195227
O95319	CELF2	CUGBP Elav-like family member 2	508	54.3	8.76	0	12.881	17.7	cell organization and biogenesis;RNA metabolism OR transcription;other metabolic processes;other biological processes	nucleus;other cell component	nucleic acid binding activity		mRNA processing		1	0.36	0.2314
Q9BRK5	SDF4	45 kDa calcium-binding protein	362	41.8	4.86	0	12.514	12.82	cell organization and biogenesis;transport;developmental processes;other biological processes	plasma membrane;other membranes;ER/Golgi;other cytoplasmic organelle;other cell component	other molecular function				0	0.36	0.109592
Q13151	HNRNPA0	Heterogeneous nuclear ribonucleoprotein A0	305	30.8	9.29	0	12.386	8.11	RNA metabolism OR transcription;other metabolic processes;stress response;other biological processes	nucleus;other cell component	nucleic acid binding activity;other molecular function				0	0.36	0.225345
Q96RQ3	MCCC1	Methylcrotonoyl-CoA carboxylase subunit alpha, mitochondrial	725	80.4	7.78	0	9.739	2.83	other metabolic processes	cytosol;mitochondrion;other cell component	other molecular function	Valine, leucine and isoleucine degradation; Metabolic pathways	Amino acid metabolism	Branched-chain amino acid catabolism; Biotin transport and metabolism; Defective HLCS causes multiple carboxylase deficiency	6	0.36	0.0165327
Q53R41	FASTKD1	FAST kinase domain-containing protein 1, mitochondrial	847	97.3	7.74	0	9.076	2.45	RNA metabolism OR transcription;other metabolic processes;other biological processes	mitochondrion;other cell component					0	0.36	0.0953203
Q9HBH5	RDH14	Retinol dehydrogenase 14	336	36.8	8.79	0	6.175	3.34	other metabolic processes	other membranes;cytosol;ER/Golgi;nucleus	other molecular function			RA biosynthesis pathway	1	0.36	0.0518039
Q9BPX5	ARPC5L	Actin-related protein 2/3 complex subunit 5-like protein	153	16.9	6.6	0	5.26	2.5	cell organization and biogenesis;other biological processes	cytoskeleton;other cell component	cytoskeletal activity	Endocytosis; Tight junction; Fc gamma R-mediated phagocytosis; Regulation of actin cytoskeleton; Bacterial invasion of epithelial cells; Pathogenic Escherichia coli infection; Shigellosis; Salmonella infection; Yersinia infection	Pathogenic Escherichia coli infection; VEGFA-VEGFR2 signaling		11	0.36	0.402148
Q13206	DDX10	Probable ATP-dependent RNA helicase DDX10	875	100.8	8.63	0.001	3.899	0	RNA metabolism OR transcription;other metabolic processes;other biological processes	nucleus	other molecular function				0	0.36	0.950582
Q9NYU2	UGGT1	UDP-glucose:glycoprotein glucosyltransferase 1	1555	177.1	5.63	0	94.006	50.92	protein metabolism;other metabolic processes;stress response;other biological processes	ER/Golgi;other cell component	other molecular function	Protein processing in endoplasmic reticulum	IL-18 signaling pathway	ER Quality Control Compartment (ERQC)	3	0.35	0.000418659
Q9NZ08	ERAP1	Endoplasmic reticulum aminopeptidase 1	941	107.2	6.46	0	47.121	31.38	protein metabolism;other metabolic processes;developmental processes;signal transduction;other biological processes	non-structural extracellular;plasma membrane;other membranes;cytosol;ER/Golgi;other cell component	signal transduction activity or receptor binding;other molecular function			Antigen Presentation: Folding, assembly and peptide loading of class I MHC	1	0.35	0.187815
Q13617	CUL2	Cullin-2	745	86.9	6.92	0	42.707	28.5	cell cycle OR cell proliferation;protein metabolism;other metabolic processes;signal transduction	cytosol;nucleus;other cell component	other molecular function	HIF-1 signaling pathway; Ubiquitin mediated proteolysis; Pathways in cancer; Renal cell carcinoma	Type 2 papillary renal cell carcinoma; Hijack of ubiquitination by SARS-CoV-2	Regulation of expression of SLITs and ROBOs; Antigen processing: Ubiquitination & Proteasome degradation; Oxygen-dependent proline hydroxylation of Hypoxia-inducible Factor Alpha; Neddylation	10	0.35	0.00233203
Q8TCT9	HM13	Minor histocompatibility antigen H13	377	41.5	6.43	0	19.579	6.79	protein metabolism;other metabolic processes;stress response;transport;developmental processes;other biological processes	plasma membrane;other membranes;ER/Golgi;other cell component	other molecular function			Regulation of HMOX1 expression and activity	1	0.35	0.00253995
O95197	RTN3	Reticulon-3	1032	112.5	4.96	0	19.159	29.06	cell organization and biogenesis;transport;developmental processes;other biological processes	non-structural extracellular;plasma membrane;other membranes;ER/Golgi;other cell component		Alzheimer disease	Alzheimer's disease and miRNA effects; Alzheimer's disease	Synaptic adhesion-like molecules	4	0.35	0.000834786
P42766	RPL35	60S ribosomal protein L35	123	14.5	11.05	0	18.691	16.36	protein metabolism;RNA metabolism OR transcription;other metabolic processes	cytosol;translational apparatus;nucleus;other cell component	nucleic acid binding activity;other molecular function	Ribosome; Coronavirus disease	Cytoplasmic ribosomal proteins	Regulation of expression of SLITs and ROBOs; L13a-mediated translational silencing of Ceruloplasmin expression; Formation of a pool of free 40S subunits; GTP hydrolysis and joining of the 60S ribosomal subunit; Major pathway of rRNA processing in the nucleolus and cytosol; Nonsense Mediated Decay (NMD) enhanced by the Exon Junction Complex (EJC); SRP-dependent cotranslational protein targeting to…	16	0.35	0.285773
Q96SI9	STRBP	Spermatid perinuclear RNA-binding protein	672	73.6	8.72	0	17.067	12.65	other biological processes	cytoskeleton;nucleus;other cell component	cytoskeletal activity;nucleic acid binding activity				0	0.35	0.685846
Q9GZT8	NIF3L1	NIF3-like protein 1	377	41.9	6.65	0	11.113	2.17	developmental processes;other biological processes	mitochondrion;nucleus;other cell component	other molecular function				0	0.35	0.00115957
Q8TEM1	NUP210	Nuclear pore membrane glycoprotein 210	1887	205	6.81	0	8.031	4.54	transport	other membranes;ER/Golgi;nucleus		Nucleocytoplasmic transport; Amyotrophic lateral sclerosis		ISG15 antiviral mechanism; Transport of the SLBP independent Mature mRNA; Transport of the SLBP Dependant Mature mRNA; Transport of Mature mRNA Derived from an Intronless Transcript; snRNP Assembly; Regulation of HSF1-mediated heat shock response; HCMV Late Events; HCMV Early Events; Transport of Mature mRNA derived from an Intron-Containing Transcript; Rev-mediated nuclear export of HIV RNA; Tra…	30	0.35	0.0445111
Q9Y4P1	ATG4B	Cysteine protease ATG4B	393	44.3	5.07	0	7.761	2.57	cell organization and biogenesis;protein metabolism;other metabolic processes;transport;other biological processes	cytosol;mitochondrion;ER/Golgi;other cytoplasmic organelle;other cell component	other molecular function	Autophagy; Autophagy	2q37 copy number variation syndrome	Macroautophagy	4	0.35	0.119677
O95182	NDUFA7	NADH dehydrogenase [ubiquinone] 1 alpha subcomplex subunit 7	113	12.5	10.18	0	7.311	5.3	protein metabolism;other metabolic processes;transport	other membranes;mitochondrion;translational apparatus	transporter activity;other molecular function	Oxidative phosphorylation; Metabolic pathways; Thermogenesis; Retrograde endocannabinoid signaling; Non-alcoholic fatty liver disease; Alzheimer disease; Parkinson disease; Amyotrophic lateral sclerosis; Huntington disease; Prion disease; Pathways of neurodegeneration; Chemical carcinogenesis; Diabetic cardiomyopathy	Electron transport chain: OXPHOS system in mitochondria; Nonalcoholic fatty liver disease; Oxidative phosphorylation	Complex I biogenesis	18	0.35	0.0476261
O60306	AQR	RNA helicase aquarius	1485	171.2	6.37	0	5.348	6.55	RNA metabolism OR transcription;other metabolic processes	nucleus	nucleic acid binding activity;other molecular function	Spliceosome		mRNA Splicing - Major Pathway; Formation of TC-NER Pre-Incision Complex; Dual incision in TC-NER; Gap-filling DNA repair synthesis and ligation in TC-NER	6	0.35	0.240685
P60709	ACTB	Actin, cytoplasmic 1	375	41.7	5.48	0	253.703	701.69	cell organization and biogenesis;protein metabolism;other metabolic processes;developmental processes;other biological processes	plasma membrane;other membranes;cytosol;cytoskeleton;nucleus;other cell component	cytoskeletal activity;other molecular function	Rap1 signaling pathway; Phagosome; Apoptosis; Hippo signaling pathway; Focal adhesion; Adherens junction; Tight junction; Platelet activation; Neutrophil extracellular trap formation; Leukocyte transendothelial migration; Thermogenesis; Regulation of actin cytoskeleton; Thyroid hormone signaling pathway; Oxytocin signaling pathway; Gastric acid secretion; Amyotrophic lateral sclerosis; Bacterial …	Arrhythmogenic right ventricular cardiomyopathy; Pathogenic Escherichia coli infection; Common pathways underlying drug addiction; Myometrial relaxation and contraction pathways; Focal adhesion; Fas ligand pathway and stress induction of heat shock proteins; Ebola virus infection in host; Acute viral myocarditis; Thermogenesis; Mechanoregulation and pathology of YAP/TAZ via Hippo and non-Hippo me…	UCH proteinases; Clathrin-mediated endocytosis; DNA Damage Recognition in GG-NER; Translocation of SLC2A4 (GLUT4) to the plasma membrane; RHO GTPases Activate Formins; RHOF GTPase cycle; Regulation of actin dynamics for phagocytic cup formation; FCGR3A-mediated phagocytosis; Recycling pathway of L1; Sensory processing of sound by inner hair cells of the cochlea; Sensory processing of sound by out…	77	0.34	0.0270753
P26038	MSN	Moesin	577	67.8	6.4	0	208.8	273.44	cell adhesion;cell cycle OR cell proliferation;cell organization and biogenesis;other biological processes	plasma membrane;other membranes;cytosol;cytoskeleton;other cell component	signal transduction activity or receptor binding;cytoskeletal activity;nucleic acid binding activity;other molecular function	Tight junction; Leukocyte transendothelial migration; Regulation of actin cytoskeleton; Measles; Proteoglycans in cancer	Glial cell differentiation; AGE/RAGE pathway; Measles virus infection; 16p11.2 proximal deletion syndrome; Regulation of actin cytoskeleton	Recycling pathway of L1; Sensory processing of sound by inner hair cells of the cochlea; Sensory processing of sound by outer hair cells of the cochlea; Gene and protein expression by JAK-STAT signaling after Interleukin-12 stimulation; Signaling by ALK fusions and activated point mutants	15	0.34	0.00356107
P54577	YARS	Tyrosine--tRNA ligase, cytoplasmic	528	59.1	7.05	0	189.145	220.46	protein metabolism;RNA metabolism OR transcription;other metabolic processes;other biological processes	non-structural extracellular;cytosol;nucleus;other cell component	signal transduction activity or receptor binding;nucleic acid binding activity;other molecular function	Aminoacyl-tRNA biosynthesis	Nephrotic syndrome	Cytosolic tRNA aminoacylation	3	0.34	0.363393
P50454	SERPINH1	Serpin H1	418	46.4	8.69	0	123.739	129.39	cell organization and biogenesis;protein metabolism;other metabolic processes;stress response;developmental processes;other biological processes	non-structural extracellular;other membranes;ER/Golgi	enzyme regulator activity;other molecular function		Endochondral ossification; Type I collagen synthesis in the context of osteogenesis imperfecta; Endochondral ossification with skeletal dysplasias; 15q13.3 copy number variation syndrome	Collagen biosynthesis and modifying enzymes	5	0.34	0.133188
P48637	GSS	Glutathione synthetase	474	52.4	5.92	0	54.823	49.49	other metabolic processes;stress response;developmental processes;other biological processes	cytosol	other molecular function	Cysteine and methionine metabolism; Glutathione metabolism; Metabolic pathways; Biosynthesis of cofactors; Ferroptosis	Glutathione metabolism; Trans-sulfuration, one-carbon metabolism and related pathways; Amino acid metabolism; Ferroptosis; Metapathway biotransformation Phase I and II	Glutathione synthesis and recycling; Defective GSS causes GSS deficiency	12	0.34	0.000482034
Q9BUJ2	HNRNPUL1	Heterogeneous nuclear ribonucleoprotein U-like protein 1	856	95.7	6.92	0	50.541	44.58	RNA metabolism OR transcription;other metabolic processes;other biological processes	nucleus;other cell component	other molecular function	Influenza A			1	0.34	0.0626683
Q6UXV4	APOOL	MICOS complex subunit MIC27	268	29.1	9.52	0	39.39	40.98	cell organization and biogenesis	non-structural extracellular;other membranes;mitochondrion;other cell component				Platelet degranulation ; Cristae formation	2	0.34	0.0225102
Q9H0W9	C11orf54	Ester hydrolase C11orf54	315	35.1	6.7	0	26.833	12.03		nucleus	other molecular function				0	0.34	0.0110244
Q13505	MTX1	Metaxin-1	466	51.4	9.79	0	18.435	7.04	cell organization and biogenesis;transport	other membranes;mitochondrion;other cell component				Mitochondrial protein import; Cristae formation; RAC2 GTPase cycle	3	0.34	0.179274
Q96GA7	SDSL	Serine dehydratase-like	329	34.7	6.89	0	16.598	10.65	other metabolic processes	cytosol	other molecular function	Glycine, serine and threonine metabolism; Cysteine and methionine metabolism; Valine, leucine and isoleucine biosynthesis; Metabolic pathways; Carbon metabolism; Biosynthesis of amino acids	Clear cell renal cell carcinoma pathways	Threonine catabolism	8	0.34	0.414795
Q9BT73	PSMG3	Proteasome assembly chaperone 3	122	13.1	7.88	0	14.047	12.66	cell organization and biogenesis	other cell component	other molecular function				0	0.34	0.0229004
P49585	PCYT1A	Choline-phosphate cytidylyltransferase A	367	41.7	7.25	0	13.508	5.57	other metabolic processes	plasma membrane;other membranes;cytosol;ER/Golgi;nucleus;other cell component	other molecular function	Phosphonate and phosphinate metabolism; Glycerophospholipid metabolism; Metabolic pathways; Choline metabolism in cancer	Trans-sulfuration, one-carbon metabolism and related pathways; Kennedy pathway from sphingolipids; Glycerolipids and glycerophospholipids; 3q29 copy number variation syndrome; Acetylcholine synthesis	Synthesis of PC	10	0.34	0.0393173
Q9NZE8	MRPL35	39S ribosomal protein L35, mitochondrial	188	21.5	11.3	0	12.408	22.59	protein metabolism;other metabolic processes	other membranes;mitochondrion;translational apparatus	other molecular function	Ribosome		Mitochondrial translation initiation; Mitochondrial translation elongation; Mitochondrial translation termination	4	0.34	0.0377562
P38159	RBMX	RNA-binding motif protein, X chromosome	391	42.3	10.05	0	9.576	4.23	cell organization and biogenesis;protein metabolism;RNA metabolism OR transcription;other metabolic processes;other biological processes	non-structural extracellular;nucleus;other cell component	nucleic acid binding activity;other molecular function	Spliceosome	mRNA processing	mRNA Splicing - Major Pathway; RND2 GTPase cycle; RND3 GTPase cycle; RND1 GTPase cycle; Processing of Capped Intron-Containing Pre-mRNA; RHOBTB2 GTPase cycle; RHOBTB1 GTPase cycle	9	0.34	0.263468
O43236	SEPTIN4	Septin-4	478	55.1	6.11	0	7.644	2.17	cell cycle OR cell proliferation;developmental processes;other biological processes	other membranes;cytosol;cytoskeleton;mitochondrion;ER/Golgi;nucleus;other cell component	other molecular function	Apoptosis; Apoptosis	Apoptosis modulation and signaling; 2q37 copy number variation syndrome		4	0.34	0.0295264
Q9NRK6	ABCB10	ATP-binding cassette sub-family B member 10, mitochondrial	738	79.1	9.85	0	6.508	4.87	other metabolic processes;stress response;transport;other biological processes	other membranes;mitochondrion	transporter activity;other molecular function	ABC transporters		Mitochondrial ABC transporters	2	0.34	0.0570398
Q15392	DHCR24	Delta(24)-sterol reductase	516	60.1	8.16	0	6.134	8.22	cell organization and biogenesis;protein metabolism;other metabolic processes;stress response;developmental processes;signal transduction;other biological processes	other membranes;cytosol;cytoskeleton;ER/Golgi;nucleus;other cell component	other molecular function	Steroid biosynthesis; Metabolic pathways	Cholesterol metabolism with Bloch and Kandutsch-Russell pathways; Cholesterol biosynthesis with skeletal dysplasias; Cholesterol synthesis disorders	Cholesterol biosynthesis via desmosterol; Cholesterol biosynthesis via lathosterol	8	0.34	0.00499873
P68032	ACTC1	Actin, alpha cardiac muscle 1	377	42	5.39	0	148.038	491.92	cell organization and biogenesis;developmental processes;other biological processes	cytosol;cytoskeleton;other cell component	cytoskeletal activity;other molecular function	Cardiac muscle contraction; Adrenergic signaling in cardiomyocytes; Hypertrophic cardiomyopathy; Dilated cardiomyopathy	Cardiac progenitor differentiation; Myometrial relaxation and contraction pathways; Striated muscle contraction pathway; Mechanoregulation and pathology of YAP/TAZ via Hippo and non-Hippo mechanisms; 22q11.2 copy number variation syndrome; Malignant pleural mesothelioma	RHOA GTPase cycle; Striated Muscle Contraction; RHOB GTPase cycle	13	0.33	0.133471
P24539	ATP5PB	ATP synthase F(0) complex subunit B1, mitochondrial	256	28.9	9.36	0	65.604	64.88	other metabolic processes;transport	other membranes;mitochondrion	transporter activity	Oxidative phosphorylation; Metabolic pathways; Thermogenesis; Alzheimer disease; Parkinson disease; Amyotrophic lateral sclerosis; Huntington disease; Prion disease; Pathways of neurodegeneration; Chemical carcinogenesis; Diabetic cardiomyopathy	Electron transport chain: OXPHOS system in mitochondria; 7q11.23 copy number variation syndrome; Oxidative phosphorylation	Cristae formation; Formation of ATP by chemiosmotic coupling	16	0.33	0.00234226
P30048	PRDX3	Thioredoxin-dependent peroxide reductase, mitochondrial	256	27.7	7.78	0	60.224	64.42	cell organization and biogenesis;protein metabolism;other metabolic processes;stress response;other biological processes	cytosol;mitochondrion;other cytoplasmic organelle;other cell component	enzyme regulator activity;other molecular function		Selenium micronutrient network	Detoxification of Reactive Oxygen Species	2	0.33	0.00180857
Q8WVM0	TFB1M	Dimethyladenosine transferase 1, mitochondrial	346	39.5	9.26	0	32.893	26.45	RNA metabolism OR transcription;other metabolic processes	mitochondrion	nucleic acid binding activity;other molecular function		Energy metabolism; Mitochondrial gene expression	Transcriptional activation of mitochondrial biogenesis; rRNA modification in the mitochondrion	4	0.33	0.0384974
P43362	MAGEA9	Melanoma-associated antigen 9	315	35.1	4.53	0	26.888	20.08	other biological processes	nucleus	other molecular function				0	0.33	0.238865
Q01780	EXOSC10	Exosome component 10	885	100.8	8.46	0	13.918	2.07	cell organization and biogenesis;RNA metabolism OR transcription;other metabolic processes;other biological processes	cytosol;nucleus;other cytoplasmic organelle;other cell component	nucleic acid binding activity;other molecular function	RNA degradation		Major pathway of rRNA processing in the nucleolus and cytosol	2	0.33	0.0224982
P42785	PRCP	Lysosomal Pro-X carboxypeptidase	496	55.8	7.21	0	11.392	11.93	protein metabolism;other metabolic processes;stress response;developmental processes;other biological processes	plasma membrane;other membranes;other cytoplasmic organelle;other cell component	other molecular function	Renin-angiotensin system; Protein digestion and absorption		Neutrophil degranulation; Intrinsic Pathway of Fibrin Clot Formation	4	0.33	0.117879
Q8IY81	FTSJ3	pre-rRNA 2'-O-ribose RNA methyltransferase FTSJ3	847	96.5	8.4	0	10.118	4.88	RNA metabolism OR transcription;other metabolic processes	nucleus;other cell component	other molecular function			Major pathway of rRNA processing in the nucleolus and cytosol	1	0.33	0.065717
Q9NPF4	OSGEP	Probable tRNA N6-adenosine threonylcarbamoyltransferase	335	36.4	6.35	0	9.03	3.16	RNA metabolism OR transcription;other metabolic processes	plasma membrane;other membranes;nucleus;other cell component	other molecular function			tRNA modification in the nucleus and cytosol	1	0.33	0.107004
Q10472	GALNT1	Polypeptide N-acetylgalactosaminyltransferase 1	559	64.2	7.72	0	8.406	2.56	protein metabolism;other metabolic processes;other biological processes	non-structural extracellular;other membranes;ER/Golgi;other cell component	other molecular function	Mucin type O-glycan biosynthesis; Other types of O-glycan biosynthesis; Metabolic pathways	Metabolism of sphingolipids in ER and Golgi apparatus	COPI-independent Golgi-to-ER retrograde traffic; O-linked glycosylation of mucins; Maturation of protein 3a; Maturation of protein 3a	8	0.33	0.0688725
Q9BVC6	TMEM109	Transmembrane protein 109	243	26.2	10.48	0	7.86	6.24	stress response;transport;signal transduction;other biological processes	other membranes;cytosol;ER/Golgi;nucleus	transporter activity				0	0.33	0.078439
Q5VTR2	RNF20	E3 ubiquitin-protein ligase BRE1A	975	113.6	5.94	0.001	4.841	2.09	cell organization and biogenesis;protein metabolism;RNA metabolism OR transcription;other metabolic processes;other biological processes	nucleus;other cell component	nucleic acid binding activity;other molecular function		ATM signaling in development and disease	E3 ubiquitin ligases ubiquitinate target proteins; RHOBTB1 GTPase cycle	3	0.33	0.188393
Q8NF37	LPCAT1	Lysophosphatidylcholine acyltransferase 1	534	59.1	6.02	0.001	4.707	0	protein metabolism;other metabolic processes;developmental processes;other biological processes	plasma membrane;other membranes;ER/Golgi;other cytoplasmic organelle;other cell component	other molecular function	Glycerophospholipid metabolism; Ether lipid metabolism; Metabolic pathways		Neutrophil degranulation; Synthesis of PA; Acyl chain remodelling of PC; Acyl chain remodelling of PG; Synthesis of PC	8	0.33	0.156361
P06400	RB1	Retinoblastoma-associated protein	928	106.1	7.94	0.001	4.262	2.97	cell cycle OR cell proliferation;cell organization and biogenesis;RNA metabolism OR transcription;other metabolic processes;developmental processes;signal transduction;other biological processes	cytosol;cytoskeleton;nucleus;other cell component	nucleic acid binding activity;other molecular function	Endocrine resistance; Cell cycle; Cellular senescence; Cushing syndrome; Hepatitis C; Hepatitis B; Human cytomegalovirus infection; Human papillomavirus infection; Human T-cell leukemia virus 1 infection; Kaposi sarcoma-associated herpesvirus infection; Epstein-Barr virus infection; Pathways in cancer; Viral carcinogenesis; Chemical carcinogenesis; Pancreatic cancer; Glioma; Prostate cancer; Mela…	Androgen receptor signaling pathway; miRNA regulation of DNA damage response; Cell cycle; Thyroid stimulating hormone (TSH) signaling pathway; Glioblastoma signaling pathways; Adipogenesis; Spinal cord injury; Retinoblastoma gene in cancer; Aryl hydrocarbon receptor pathway; Bladder cancer; Fas ligand pathway and stress induction of heat shock proteins; H19 action Rb-E2F1 signaling and CDK-Beta-c…	APC/C:Cdh1 mediated degradation of Cdc20 and other APC/C:Cdh1 targeted proteins in late mitosis/early G1; Oncogene Induced Senescence; Cyclin D associated events in G1; Defective binding of RB1 mutants to E2F1,(E2F2, E2F3); Aberrant regulation of mitotic exit in cancer due to RB1 defects; RUNX2 regulates osteoblast differentiation; Condensation of Prophase Chromosomes; Phosphorylation of proteins…	71	0.33	0.0663453
Q8NI51	CTCFL	Transcriptional repressor CTCFL	663	75.7	8.24	0.001	4.224	0	cell cycle OR cell proliferation;cell organization and biogenesis;RNA metabolism OR transcription;other biological processes	cytosol;nucleus;other cell component	nucleic acid binding activity;other molecular function		Male infertility		1	0.33	0.251075
Q96BJ3	AIDA	Axin interactor, dorsalization-associated protein	306	35	6.55	0.001	3.77	0	developmental processes;other biological processes	other membranes;other cell component	other molecular function				0	0.33	0.204226
O75369	FLNB	Filamin-B	2602	278	5.73	0	295.91	246.01	cell organization and biogenesis;stress response;signal transduction;other biological processes	plasma membrane;other membranes;cytosol;cytoskeleton;other cell component	cytoskeletal activity;other molecular function	MAPK signaling pathway; Focal adhesion; Salmonella infection; Proteoglycans in cancer	Focal adhesion; MAPK signaling pathway; VEGFA-VEGFR2 signaling; Ebola virus infection in host	ISG15 antiviral mechanism	9	0.32	0.0719588
Q9BSJ8	ESYT1	Extended synaptotagmin-1	1104	122.8	5.83	0	141.952	140.39	cell organization and biogenesis;transport	plasma membrane;other membranes;ER/Golgi	transporter activity;other molecular function			Glycosphingolipid metabolism; RHOG GTPase cycle; RAC1 GTPase cycle; RAC2 GTPase cycle; RAC3 GTPase cycle; RHOD GTPase cycle; RHOF GTPase cycle	7	0.32	0.0315788
Q9NZI8	IGF2BP1	Insulin-like growth factor 2 mRNA-binding protein 1	577	63.4	9.2	0	86.179	82.01	cell cycle OR cell proliferation;cell organization and biogenesis;stress response;transport;developmental processes;other biological processes	cytosol;nucleus;other cell component	nucleic acid binding activity;other molecular function	MicroRNAs in cancer	Brain-derived neurotrophic factor (BDNF) signaling pathway; eIF5A regulation in response to inhibition of the nuclear export system	MAPK6/MAPK4 signaling; Insulin-like Growth Factor-2 mRNA Binding Proteins (IGF2BPs/IMPs/VICKZs) bind RNA	5	0.32	0.137214
Q9UJV9	DDX41	Probable ATP-dependent RNA helicase DDX41	622	69.8	6.84	0	84.365	89.97	cell cycle OR cell proliferation;RNA metabolism OR transcription;other metabolic processes;other biological processes	cytosol;nucleus	other molecular function			mRNA Splicing - Major Pathway; Regulation of innate immune responses to cytosolic DNA; IRF3-mediated induction of type I IFN	4	0.32	0.0381507
P48444	ARCN1	Coatomer subunit delta	511	57.2	6.21	0	77.736	65.74	transport;developmental processes;other biological processes	other membranes;cytosol;ER/Golgi			miR-517 relationship with ARCN1 and USP1	COPI-mediated anterograde transport; COPI-dependent Golgi-to-ER retrograde traffic	3	0.32	0.262188
O60841	EIF5B	Eukaryotic translation initiation factor 5B	1220	138.7	5.49	0	63.504	40.26	protein metabolism;other metabolic processes;other biological processes	cytosol;mitochondrion;other cell component	nucleic acid binding activity;other molecular function		Translation factors; Ciliary landscape	GTP hydrolysis and joining of the 60S ribosomal subunit	3	0.32	0.00551182
P62873	GNB1	Guanine nucleotide-binding protein G(I)/G(S)/G(T) subunit beta-1	340	37.4	6	0	49.573	41.72	cell-cell signaling;cell cycle OR cell proliferation;developmental processes;signal transduction;other biological processes	plasma membrane;other membranes;cytosol;other cell component	other molecular function	Ras signaling pathway; Chemokine signaling pathway; PI3K-Akt signaling pathway; Apelin signaling pathway; Circadian entrainment; Retrograde endocannabinoid signaling; Glutamatergic synapse; Cholinergic synapse; Serotonergic synapse; GABAergic synapse; Dopaminergic synapse; Olfactory transduction; Phototransduction; Relaxin signaling pathway; Morphine addiction; Alcoholism; Human cytomegalovirus i…	Nicotine effect on dopaminergic neurons; Thyroid stimulating hormone (TSH) signaling pathway; Corticotropin-releasing hormone signaling pathway; Myometrial relaxation and contraction pathways; G protein signaling pathways; Chemokine signaling pathway; Focal adhesion: PI3K-Akt-mTOR-signaling pathway; PI3K-Akt signaling pathway; Ras signaling; Calcium regulation in cardiac cells; Estrogen signaling…	G alpha (12/13) signalling events; Olfactory Signaling Pathway; G alpha (q) signalling events; G alpha (i) signalling events; G alpha (z) signalling events; Synthesis, secretion, and inactivation of Glucagon-like Peptide-1 (GLP-1); ADP signalling through P2Y purinoceptor 12; Extra-nuclear estrogen signaling; GPER1 signaling; ADORA2B mediated anti-inflammatory cytokines production; Sensory percept…	64	0.32	0.0842133
Q15418	RPS6KA1	Ribosomal protein S6 kinase alpha-1	735	82.7	7.83	0	46.805	28.99	cell-cell signaling;cell cycle OR cell proliferation;protein metabolism;other metabolic processes;stress response;developmental processes;signal transduction;other biological processes	cytosol;nucleus;other cell component	enzyme regulator activity;kinase activity;other molecular function	MAPK signaling pathway; Oocyte meiosis; mTOR signaling pathway; Thermogenesis; Long-term potentiation; Neurotrophin signaling pathway; Progesterone-mediated oocyte maturation; Insulin resistance; Yersinia infection; Chemical carcinogenesis	IL-5 signaling pathway; Thyroid stimulating hormone (TSH) signaling pathway; Leptin signaling pathway; B cell receptor signaling pathway; Interleukin-11 signaling pathway; Brain-derived neurotrophic factor (BDNF) signaling pathway; Kit receptor signaling pathway; BDNF-TrkB signaling; Angiopoietin-like protein 8 regulatory pathway; TYROBP causal network in microglia; Thermogenesis; EGF/EGFR signal…	Recycling pathway of L1; Senescence-Associated Secretory Phenotype (SASP); RSK activation; ERK/MAPK targets; CREB phosphorylation; Gastrin-CREB signalling pathway via PKC and MAPK	35	0.32	0.402254
P55196	AFDN	Afadin	1824	206.7	6.47	0	33.449	13.25	cell adhesion;cell-cell signaling;cell organization and biogenesis;signal transduction;other biological processes	plasma membrane;other membranes;cytosol;nucleus;other cell component	cytoskeletal activity;other molecular function	Ras signaling pathway; Rap1 signaling pathway; cAMP signaling pathway; Adherens junction; Tight junction; Leukocyte transendothelial migration	VEGFA-VEGFR2 signaling; Ras signaling; 1q21.1 copy number variation syndrome		9	0.32	0.00122737
P11234	RALB	Ras-related protein Ral-B	206	23.4	6.62	0	30.919	28.01	cell cycle OR cell proliferation;stress response;transport;signal transduction;other biological processes	plasma membrane;other membranes;other cell component	other molecular function	Ras signaling pathway; Rap1 signaling pathway; Phospholipase D signaling pathway; Pathways in cancer; Colorectal cancer; Pancreatic cancer	Chromosomal and microsatellite instability in colorectal cancer ; Ras signaling; Pancreatic adenocarcinoma pathway; Ciliary landscape; EGF/EGFR signaling pathway	p38MAPK events	12	0.32	0.181185
Q14847	LASP1	LIM and SH3 domain protein 1	261	29.7	7.05	0	20.451	22.43	transport	cytoskeleton;other cell component	transporter activity;cytoskeletal activity;other molecular function		17q12 copy number variation syndrome		1	0.32	0.012039
Q9H299	SH3BGRL3	SH3 domain-binding glutamic acid-rich-like protein 3	93	10.4	4.93	0	19.207	21.72	cell organization and biogenesis	plasma membrane;other membranes;cytosol;nucleus			VEGFA-VEGFR2 signaling		1	0.32	0.625464
O00566	MPHOSPH10	U3 small nucleolar ribonucleoprotein protein MPP10	681	78.8	4.86	0	11.733	0	RNA metabolism OR transcription;other metabolic processes	nucleus;other cell component		Ribosome biogenesis in eukaryotes		Major pathway of rRNA processing in the nucleolus and cytosol; rRNA modification in the nucleus and cytosol	3	0.32	0.0912449
O75150	RNF40	E3 ubiquitin-protein ligase BRE1B	1001	113.6	6.29	0	8.827	5.5	cell organization and biogenesis;protein metabolism;other metabolic processes;other biological processes	other membranes;cytosol;nucleus;other cell component	nucleic acid binding activity;other molecular function		ATM signaling in development and disease	E3 ubiquitin ligases ubiquitinate target proteins	2	0.32	0.00315276
P03886	MT-ND1	NADH-ubiquinone oxidoreductase chain 1	318	35.6	6.55	0	7.217	4.75	cell organization and biogenesis;other metabolic processes;transport	other membranes;mitochondrion	transporter activity	Oxidative phosphorylation; Metabolic pathways; Thermogenesis; Retrograde endocannabinoid signaling; Alzheimer disease; Parkinson disease; Amyotrophic lateral sclerosis; Huntington disease; Prion disease; Pathways of neurodegeneration; Chemical carcinogenesis; Diabetic cardiomyopathy	Electron transport chain: OXPHOS system in mitochondria; Arsenic metabolism and reactive oxygen species generation; Oxidative phosphorylation	Complex I biogenesis	17	0.32	0.072622
Q9Y487	ATP6V0A2	V-type proton ATPase 116 kDa subunit a isoform 2	856	98	6.61	0	5.126	0	transport;other biological processes	plasma membrane;other membranes;other cytoplasmic organelle;other cell component	transporter activity;other molecular function	Oxidative phosphorylation; Metabolic pathways; Lysosome; Phagosome; Synaptic vesicle cycle; Collecting duct acid secretion; Vibrio cholerae infection; Epithelial cell signaling in Helicobacter pylori infection; Tuberculosis; Human papillomavirus infection; Rheumatoid arthritis		ROS and RNS production in phagocytes; Insulin receptor recycling; Transferrin endocytosis and recycling; Ion channel transport	15	0.32	0.00554102
P60903	S100A10	Protein S100-A10	97	11.2	7.37	0.001	3.683	0	cell organization and biogenesis;RNA metabolism OR transcription;other metabolic processes;transport;other biological processes	non-structural extracellular;plasma membrane;other membranes;nucleus;other cell component	other molecular function	Salmonella infection	Prostaglandin synthesis and regulation	Dissolution of Fibrin Clot	3	0.32	0.139521
P0000	AntiHA	Mouse IgG Anti-HA	324	35.7	7.4	0	240.736	1148.27	cell organization and biogenesis;stress response;transport;signal transduction;other biological processes	non-structural extracellular;plasma membrane;other membranes;other cell component	signal transduction activity or receptor binding;other molecular function				0	0.31	0.288576
P31930	UQCRC1	Cytochrome b-c1 complex subunit 1, mitochondrial	480	52.6	6.37	0	86.612	114.61	other metabolic processes;transport;other biological processes	other membranes;mitochondrion	transporter activity;other molecular function	Oxidative phosphorylation; Metabolic pathways; Cardiac muscle contraction; Thermogenesis; Non-alcoholic fatty liver disease; Alzheimer disease; Parkinson disease; Amyotrophic lateral sclerosis; Huntington disease; Prion disease; Pathways of neurodegeneration; Chemical carcinogenesis; Diabetic cardiomyopathy	Electron transport chain: OXPHOS system in mitochondria; Nonalcoholic fatty liver disease; Mitochondrial complex III assembly	Respiratory electron transport	17	0.31	0.00377681
P62879	GNB2	Guanine nucleotide-binding protein G(I)/G(S)/G(T) subunit beta-2	340	37.3	6	0	41.823	44.3	signal transduction;other biological processes	plasma membrane;other membranes;cytosol;other cell component	other molecular function	Ras signaling pathway; Chemokine signaling pathway; PI3K-Akt signaling pathway; Apelin signaling pathway; Circadian entrainment; Retrograde endocannabinoid signaling; Glutamatergic synapse; Cholinergic synapse; Serotonergic synapse; GABAergic synapse; Dopaminergic synapse; Relaxin signaling pathway; Morphine addiction; Alcoholism; Human cytomegalovirus infection; Kaposi sarcoma-associated herpesv…	Corticotropin-releasing hormone signaling pathway; Myometrial relaxation and contraction pathways; G protein signaling pathways; Chemokine signaling pathway; Focal adhesion: PI3K-Akt-mTOR-signaling pathway; PI3K-Akt signaling pathway; Ras signaling; Calcium regulation in cardiac cells	G alpha (12/13) signalling events; G alpha (q) signalling events; G alpha (i) signalling events; G alpha (z) signalling events; ADP signalling through P2Y purinoceptor 12; G alpha (s) signalling events; Extra-nuclear estrogen signaling; GPER1 signaling; ADORA2B mediated anti-inflammatory cytokines production; Thrombin signalling through proteinase activated receptors (PARs); Activation of G prote…	54	0.31	0.058635
Q9P2E9	RRBP1	Ribosome-binding protein 1	1410	152.4	8.6	0	40.088	27.38	protein metabolism;other metabolic processes;transport	other membranes;ER/Golgi;translational apparatus	other molecular function	Protein processing in endoplasmic reticulum	Ectoderm differentiation	Signaling by ALK fusions and activated point mutants	3	0.31	0.109457
P13995	MTHFD2	Bifunctional methylenetetrahydrofolate dehydrogenase/cyclohydrolase, mitochondrial	350	37.9	8.73	0	34.614	19.93	other metabolic processes	mitochondrion	other molecular function	One carbon pool by folate; Metabolic pathways; Biosynthesis of cofactors	Folate metabolism; One-carbon metabolism; Trans-sulfuration, one-carbon metabolism and related pathways	Metabolism of folate and pterines	7	0.31	0.171107
Q9H8H2	DDX31	Probable ATP-dependent RNA helicase DDX31	851	94	9.99	0	31.706	11.35	other biological processes	ER/Golgi;nucleus;other cell component	other molecular function				0	0.31	0.0674147
P36915	GNL1	Guanine nucleotide-binding protein-like 1	607	68.6	5.8	0	29.674	20.36	stress response;signal transduction;other biological processes	non-structural extracellular	other molecular function				0	0.31	0.0295858
Q8WVY7	UBLCP1	Ubiquitin-like domain-containing CTD phosphatase 1	318	36.8	6.46	0	24.026	18.17	protein metabolism;other metabolic processes	nucleus	other molecular function				0	0.31	0.179151
P56945	BCAR1	Breast cancer anti-estrogen resistance protein 1	870	93.3	5.67	0	23.642	13.85	cell adhesion;cell organization and biogenesis;signal transduction;other biological processes	other membranes;cytosol;cytoskeleton;other cell component	other molecular function	Rap1 signaling pathway; Chemokine signaling pathway; Focal adhesion; Leukocyte transendothelial migration; Regulation of actin cytoskeleton; Growth hormone synthesis, secretion and action; Bacterial invasion of epithelial cells; Shigellosis; Yersinia infection; Human cytomegalovirus infection	Integrin-mediated cell adhesion; Focal adhesion; TGF-beta signaling pathway; VEGFA-VEGFR2 signaling; Chemokine signaling pathway; miR-509-3p alteration of YAP1/ECM axis; EGF/EGFR signaling pathway; Gastrin signaling pathway; Regulation of actin cytoskeleton; GDNF signaling	VEGFA-VEGFR2 Pathway; Downstream signal transduction; PTK6 Regulates RHO GTPases, RAS GTPase and MAP kinases; p130Cas linkage to MAPK signaling for integrins	24	0.31	0.674326
P62847	RPS24	40S ribosomal protein S24	133	15.4	10.78	0	23.275	16.4	protein metabolism;RNA metabolism OR transcription;other metabolic processes;other biological processes	cytosol;ER/Golgi;translational apparatus;nucleus;other cell component	other molecular function	Ribosome; Coronavirus disease	Cytoplasmic ribosomal proteins	L13a-mediated translational silencing of Ceruloplasmin expression; Translation initiation complex formation; Formation of a pool of free 40S subunits; Formation of the ternary complex, and subsequently, the 43S complex; Ribosomal scanning and start codon recognition; GTP hydrolysis and joining of the 60S ribosomal subunit; Regulation of expression of SLITs and ROBOs; Major pathway of rRNA process…	21	0.31	0.220462
P50336	PPOX	Protoporphyrinogen oxidase	477	50.7	8.16	0	20.455	6.16	other metabolic processes	other membranes;mitochondrion	other molecular function	Porphyrin metabolism; Metabolic pathways; Biosynthesis of cofactors	Hemesynthesis defects and porphyrias; Heme biosynthesis	Heme biosynthesis	6	0.31	0.0792809
Q5VVQ6	YOD1	Ubiquitin thioesterase OTU1	348	38.3	6.11	0	18.813	11.64	protein metabolism;other metabolic processes;stress response;signal transduction;other biological processes	cytosol;other cell component	other molecular function	Protein processing in endoplasmic reticulum		Ovarian tumor domain proteases	2	0.31	0.302106
Q92544	TM9SF4	Transmembrane 9 superfamily member 4	642	74.5	6.54	0	11.722	12.03	cell adhesion;cell organization and biogenesis;stress response;transport;other biological processes	other membranes;ER/Golgi;other cytoplasmic organelle					0	0.31	0.0115036
P83436	COG7	Conserved oligomeric Golgi complex subunit 7	770	86.3	5.47	0	9.7	2.66	cell organization and biogenesis;protein metabolism;other metabolic processes;transport;other biological processes	other membranes;ER/Golgi;nucleus;other cell component				COPI-mediated anterograde transport; Intra-Golgi traffic; Retrograde transport at the Trans-Golgi-Network	3	0.31	0.00825397
O43677	NDUFC1	NADH dehydrogenase [ubiquinone] 1 subunit C1, mitochondrial	76	8.7	10.2	0	9.113	9.14	cell organization and biogenesis;other metabolic processes;transport	other membranes;mitochondrion	transporter activity	Oxidative phosphorylation; Metabolic pathways; Thermogenesis; Retrograde endocannabinoid signaling; Non-alcoholic fatty liver disease; Alzheimer disease; Parkinson disease; Amyotrophic lateral sclerosis; Huntington disease; Prion disease; Pathways of neurodegeneration; Chemical carcinogenesis; Diabetic cardiomyopathy	Electron transport chain: OXPHOS system in mitochondria; Nonalcoholic fatty liver disease; IL-18 signaling pathway; Oxidative phosphorylation	Complex I biogenesis	19	0.31	0.0488888
Q96S44	TP53RK	EKC/KEOPS complex subunit TP53RK	253	28.1	9.54	0	8.327	2.12	protein metabolism;RNA metabolism OR transcription;other metabolic processes;other biological processes	nucleus;other cell component	kinase activity;other molecular function			Regulation of TP53 Activity through Phosphorylation; tRNA modification in the nucleus and cytosol	2	0.31	0.159438
Q9Y5P6	GMPPB	Mannose-1-phosphate guanyltransferase beta	360	39.8	6.61	0	7.143	7.68	protein metabolism;other metabolic processes	other cell component	other molecular function	Fructose and mannose metabolism; Amino sugar and nucleotide sugar metabolism; Metabolic pathways; Biosynthesis of cofactors; Biosynthesis of nucleotide sugars		Synthesis of GDP-mannose	6	0.31	0.158114
P61225	RAP2B	Ras-related protein Rap-2b	183	20.5	4.81	0	6.393	1.82	cell adhesion;stress response;signal transduction;other biological processes	non-structural extracellular;plasma membrane;other membranes;cytosol;other cytoplasmic organelle;other cell component	other molecular function			Neutrophil degranulation	1	0.31	0.012986
Q96G21	IMP4	U3 small nucleolar ribonucleoprotein protein IMP4	291	33.7	9.47	0	5.323	2.84	RNA metabolism OR transcription;other metabolic processes	nucleus;other cell component	nucleic acid binding activity	Ribosome biogenesis in eukaryotes		Major pathway of rRNA processing in the nucleolus and cytosol; rRNA modification in the nucleus and cytosol	3	0.31	0.0689305
Q99538	LGMN	Legumain	433	49.4	6.55	0.001	4.978	0	cell organization and biogenesis;protein metabolism;other metabolic processes;other biological processes	non-structural extracellular;other cytoplasmic organelle;other cell component	cytoskeletal activity;other molecular function	Lysosome; Antigen processing and presentation		MHC class II antigen presentation; Trafficking and processing of endosomal TLR; Vitamin D (calciferol) metabolism	5	0.31	0.0797331
P36776	LONP1	Lon protease homolog, mitochondrial	959	106.4	6.39	0	132.856	111.97	cell organization and biogenesis;protein metabolism;DNA metabolism;other metabolic processes;stress response;other biological processes	cytosol;mitochondrion;nucleus	nucleic acid binding activity;other molecular function				0	0.3	0.244593
Q9BYG3	NIFK	MKI67 FHA domain-interacting nucleolar phosphoprotein	293	34.2	9.88	0	81.17	101.09	cell organization and biogenesis;RNA metabolism OR transcription;other metabolic processes	nucleus;other cell component	nucleic acid binding activity				0	0.3	0.065911
Q9Y678	COPG1	Coatomer subunit gamma-1	874	97.7	5.47	0	73.031	74.9	transport;other biological processes	other membranes;cytosol;ER/Golgi	other molecular function		VEGFA-VEGFR2 signaling	COPI-dependent Golgi-to-ER retrograde traffic; COPI-mediated anterograde transport	3	0.3	0.380946
Q16795	NDUFA9	NADH dehydrogenase [ubiquinone] 1 alpha subcomplex subunit 9, mitochondrial	377	42.5	9.8	0	65.269	67.99	cell organization and biogenesis;other metabolic processes;transport;other biological processes	other membranes;mitochondrion	transporter activity;other molecular function	Oxidative phosphorylation; Metabolic pathways; Thermogenesis; Retrograde endocannabinoid signaling; Non-alcoholic fatty liver disease; Alzheimer disease; Parkinson disease; Amyotrophic lateral sclerosis; Huntington disease; Prion disease; Pathways of neurodegeneration; Chemical carcinogenesis; Diabetic cardiomyopathy	Electron transport chain: OXPHOS system in mitochondria; Ciliary landscape; Nonalcoholic fatty liver disease; Oxidative phosphorylation	Complex I biogenesis	19	0.3	0.0211708
P42167	TMPO	Lamina-associated polypeptide 2, isoforms beta/gamma	454	50.6	9.38	0	58.444	49.66		other membranes;nucleus;other cell component	nucleic acid binding activity;other molecular function		Envelope proteins and their potential roles in EDMD physiopathology; Overlap between signal transduction pathways contributing to LMNA laminopathies	RHOC GTPase cycle; RHOA GTPase cycle; CDC42 GTPase cycle; RAC1 GTPase cycle; RAC2 GTPase cycle; RAC3 GTPase cycle; RHOG GTPase cycle; RHOD GTPase cycle; RHOJ GTPase cycle; RHOF GTPase cycle	12	0.3	0.0736937
Q9UKK9	NUDT5	ADP-sugar pyrophosphatase	219	24.3	4.94	0	47.186	53.54	cell organization and biogenesis;other metabolic processes	cytosol;nucleus	nucleic acid binding activity;other molecular function	Purine metabolism; Metabolic pathways		Phosphate bond hydrolysis by NUDT proteins	3	0.3	0.0110872
P51570	GALK1	Galactokinase	392	42.2	6.46	0	41.199	36.02	other metabolic processes	cytosol;other cell component	kinase activity;other molecular function		Disorders of galactose metabolism	Galactose catabolism; Defective GALK1 causes GALCT2	3	0.3	0.0172509
P48047	ATP5PO	ATP synthase subunit O, mitochondrial	213	23.3	9.96	0	38.54	43.19	other metabolic processes;transport	plasma membrane;other membranes;mitochondrion	transporter activity	Oxidative phosphorylation; Metabolic pathways; Thermogenesis; Alzheimer disease; Parkinson disease; Amyotrophic lateral sclerosis; Huntington disease; Prion disease; Pathways of neurodegeneration; Chemical carcinogenesis; Diabetic cardiomyopathy	Electron transport chain: OXPHOS system in mitochondria; 7q11.23 copy number variation syndrome; Oxidative phosphorylation	Cristae formation; Formation of ATP by chemiosmotic coupling	16	0.3	0.0101745
O60547	GMDS	GDP-mannose 4,6 dehydratase	372	41.9	7.31	0	38.072	27.02	other metabolic processes;signal transduction	cytosol;other cell component	other molecular function	Fructose and mannose metabolism; Amino sugar and nucleotide sugar metabolism; Metabolic pathways; Biosynthesis of nucleotide sugars		GDP-fucose biosynthesis	5	0.3	0.112057
P55795	HNRNPH2	Heterogeneous nuclear ribonucleoprotein H2	449	49.2	6.3	0	36.505	34.27	other biological processes	cytosol;nucleus;other cell component			mRNA processing	mRNA Splicing - Major Pathway; Processing of Capped Intron-Containing Pre-mRNA	3	0.3	0.0513024
Q9UHD8	SEPTIN9	Septin-9	586	65.4	8.97	0	30.801	24.14	cell cycle OR cell proliferation;other biological processes	cytoskeleton;other cell component	other molecular function	Bacterial invasion of epithelial cells; Shigellosis			2	0.3	0.0539157
Q15555	MAPRE2	Microtubule-associated protein RP/EB family member 2	327	37	5.57	0	27.805	18.43	cell cycle OR cell proliferation;cell organization and biogenesis;other biological processes	cytoskeleton;other cell component	cytoskeletal activity;other molecular function		Ciliary landscape		1	0.3	0.0410718
Q9UNF1	MAGED2	Melanoma-associated antigen D2	606	64.9	9.32	0	23.516	6.57	transport;other biological processes	non-structural extracellular;cytosol;nucleus;other cell component				Platelet degranulation	1	0.3	3.71208e-05
P14927	UQCRB	Cytochrome b-c1 complex subunit 7	111	13.5	8.78	0	23.307	47.08	other metabolic processes	other membranes;mitochondrion		Oxidative phosphorylation; Metabolic pathways; Cardiac muscle contraction; Thermogenesis; Non-alcoholic fatty liver disease; Alzheimer disease; Parkinson disease; Amyotrophic lateral sclerosis; Huntington disease; Prion disease; Pathways of neurodegeneration; Chemical carcinogenesis; Diabetic cardiomyopathy	Electron transport chain: OXPHOS system in mitochondria; Nonalcoholic fatty liver disease; Mitochondrial complex III assembly	Respiratory electron transport	17	0.3	0.00146181
Q8TAE8	GADD45GIP1	Growth arrest and DNA damage-inducible proteins-interacting protein 1	222	25.4	10.02	0	20.782	10.05	cell cycle OR cell proliferation;protein metabolism;other metabolic processes	other membranes;mitochondrion;translational apparatus;nucleus				Mitochondrial translation initiation; Mitochondrial translation elongation; Mitochondrial translation termination	3	0.3	0.0544549
Q96Q11	TRNT1	CCA tRNA nucleotidyltransferase 1, mitochondrial	434	50.1	8.1	0	19.319	26.41	RNA metabolism OR transcription;other metabolic processes	mitochondrion;nucleus	nucleic acid binding activity;other molecular function			tRNA processing in the nucleus; tRNA processing in the mitochondrion	2	0.3	0.0528547
P04080	CSTB	Cystatin-B	98	11.1	7.56	0	18.114	23.98	other biological processes	non-structural extracellular;cytosol;nucleus;other cell component	enzyme regulator activity;other molecular function			Neutrophil degranulation	1	0.3	0.137852
Q5T6V5	C9orf64	Queuosine salvage protein	341	39	5.88	0	17.619	4.9	RNA metabolism OR transcription;other metabolic processes						0	0.3	0.000330084
Q14789	GOLGB1	Golgin subfamily B member 1	3259	375.8	5	0	16.575	2.17	cell cycle OR cell proliferation;cell organization and biogenesis;other biological processes	other membranes;cytosol;ER/Golgi	nucleic acid binding activity			Golgi Associated Vesicle Biogenesis; COPI-mediated anterograde transport; Signaling by FLT3 fusion proteins	3	0.3	0.218854
O14618	CCS	Copper chaperone for superoxide dismutase	274	29	5.58	0	13.352	20.24	protein metabolism;other metabolic processes;stress response;other biological processes	cytosol;nucleus;other cell component	other molecular function	Amyotrophic lateral sclerosis; Pathways of neurodegeneration	Amyotrophic lateral sclerosis (ALS); Copper homeostasis	Detoxification of Reactive Oxygen Species	5	0.3	0.0228221
Q12789	GTF3C1	General transcription factor 3C polypeptide 1	2109	238.7	7.3	0	10.415	2.14	RNA metabolism OR transcription;other metabolic processes	nucleus;other cell component	nucleic acid binding activity;other molecular function			RNA Polymerase III Abortive And Retractive Initiation; RNA Polymerase III Transcription Initiation From Type 1 Promoter; RNA Polymerase III Transcription Initiation From Type 2 Promoter	3	0.3	0.293173
P58166	INHBE	Inhibin beta E chain	350	38.5	9.25	0	8.732	7.09	signal transduction;other biological processes	non-structural extracellular	signal transduction activity or receptor binding	Cytokine-cytokine receptor interaction; TGF-beta signaling pathway; Signaling pathways regulating pluripotency of stem cells		Glycoprotein hormones	4	0.3	0.0404506
P42574	CASP3	Caspase-3	277	31.6	6.54	0	7.431	5.4	cell organization and biogenesis;protein metabolism;other metabolic processes;stress response;developmental processes;signal transduction;other biological processes	plasma membrane;other membranes;cytosol;nucleus;other cell component	signal transduction activity or receptor binding;enzyme regulator activity;other molecular function	Platinum drug resistance; MAPK signaling pathway; p53 signaling pathway; Apoptosis; Apoptosis; Natural killer cell mediated cytotoxicity; IL-17 signaling pathway; TNF signaling pathway; Serotonergic synapse; Non-alcoholic fatty liver disease; AGE-RAGE signaling pathway in diabetic complications; Alcoholic liver disease; Alzheimer disease; Parkinson disease; Amyotrophic lateral sclerosis; Huntingt…	miRNA regulation of DNA damage response; Prolactin signaling pathway; Alzheimer's disease and miRNA effects; TNF-alpha signaling pathway; AGE/RAGE pathway; Allograft rejection; Corticotropin-releasing hormone signaling pathway; Parkinson's disease pathway; Oncostatin M signaling pathway; Brain-derived neurotrophic factor (BDNF) signaling pathway; Spinal cord injury; Amyotrophic lateral sclerosis …	Caspase-mediated cleavage of cytoskeletal proteins; Other interleukin signaling; Degradation of the extracellular matrix; Apoptosis induced DNA fragmentation; Signaling by Hippo; Activation of caspases through apoptosome-mediated cleavage; SMAC (DIABLO) binds to IAPs ; SMAC(DIABLO)-mediated dissociation of IAP:caspase complexes ; Caspase activation via Dependence Receptors in the absence of ligan…	101	0.3	0.173901
Q2VPK5	CTU2	Cytoplasmic tRNA 2-thiolation protein 2	515	56.1	6.32	0	5.555	1.64	protein metabolism;RNA metabolism OR transcription;other metabolic processes	cytosol;other cell component	nucleic acid binding activity;other molecular function	Sulfur relay system		tRNA modification in the nucleus and cytosol	2	0.3	0.0368585
Q9H3H5	DPAGT1	UDP-N-acetylglucosamine--dolichyl-phosphate N-acetylglucosaminephosphotransferase	408	46.1	8	0	5.48	0	protein metabolism;other metabolic processes	other membranes;ER/Golgi;other cell component	other molecular function	N-Glycan biosynthesis; Metabolic pathways		Biosynthesis of the N-glycan precursor (dolichol lipid-linked oligosaccharide, LLO) and transfer to a nascent protein; Defective DPAGT1 causes CDG-1j, CMSTA2	4	0.3	0.125747
Q8IVF7	FMNL3	Formin-like protein 3	1028	117.1	6.65	0	5.182	4.03	cell organization and biogenesis;developmental processes;other biological processes	plasma membrane;other membranes;cytosol;ER/Golgi;other cell component	cytoskeletal activity;other molecular function		VEGFA-VEGFR2 signaling	CDC42 GTPase cycle; RHOJ GTPase cycle; RHOC GTPase cycle; RHOA GTPase cycle; RHO GTPases Activate Formins	6	0.3	0.102809
Q9P0K7	RAI14	Ankycorbin	980	110	6.21	0	5.125	0	other biological processes	cytosol;cytoskeleton;nucleus;other cell component	cytoskeletal activity				0	0.3	0.0749678
Q92888	ARHGEF1	Rho guanine nucleotide exchange factor 1	912	102.4	5.66	0	62.3	38.47	signal transduction;other biological processes	plasma membrane;other membranes;cytosol;other cell component	signal transduction activity or receptor binding;enzyme regulator activity	Vascular smooth muscle contraction; Platelet activation; Regulation of actin cytoskeleton; Parathyroid hormone synthesis, secretion and action; Pathogenic Escherichia coli infection; Yersinia infection; Human cytomegalovirus infection; Pathways in cancer; Proteoglycans in cancer; Lipid and atherosclerosis	G protein signaling pathways; EGF/EGFR signaling pathway; Regulation of actin cytoskeleton; G13 signaling pathway	RHOA GTPase cycle; RHOC GTPase cycle; NRAGE signals death through JNK; G alpha (12/13) signalling events; RHOB GTPase cycle	19	0.29	0.0610444
O75489	NDUFS3	NADH dehydrogenase [ubiquinone] iron-sulfur protein 3, mitochondrial	264	30.2	7.5	0	59.646	43.79	cell organization and biogenesis;other metabolic processes;transport;other biological processes	other membranes;mitochondrion;nucleus	transporter activity;other molecular function	Oxidative phosphorylation; Metabolic pathways; Thermogenesis; Retrograde endocannabinoid signaling; Non-alcoholic fatty liver disease; Alzheimer disease; Parkinson disease; Amyotrophic lateral sclerosis; Huntington disease; Prion disease; Pathways of neurodegeneration; Chemical carcinogenesis; Diabetic cardiomyopathy	Electron transport chain: OXPHOS system in mitochondria; Nonalcoholic fatty liver disease; Oxidative phosphorylation	RHOG GTPase cycle; Complex I biogenesis	19	0.29	0.0135783
P52597	HNRNPF	Heterogeneous nuclear ribonucleoprotein F	415	45.6	5.58	0	43.227	61.19	RNA metabolism OR transcription;other metabolic processes;other biological processes	plasma membrane;other membranes;cytosol;nucleus;other cell component	nucleic acid binding activity;other molecular function		MECP2 and associated Rett syndrome	Gene and protein expression by JAK-STAT signaling after Interleukin-12 stimulation; mRNA Splicing - Major Pathway; FGFR2 alternative splicing; Processing of Capped Intron-Containing Pre-mRNA	5	0.29	0.170385
P62277	RPS13	40S ribosomal protein S13	151	17.2	10.54	0	38.653	67.64	protein metabolism;other metabolic processes;other biological processes	cytosol;translational apparatus;nucleus;other cell component	nucleic acid binding activity;other molecular function	Ribosome; Coronavirus disease	Cytoplasmic ribosomal proteins	Regulation of expression of SLITs and ROBOs; L13a-mediated translational silencing of Ceruloplasmin expression; Translation initiation complex formation; Formation of a pool of free 40S subunits; Formation of the ternary complex, and subsequently, the 43S complex; Ribosomal scanning and start codon recognition; GTP hydrolysis and joining of the 60S ribosomal subunit; Major pathway of rRNA process…	21	0.29	0.172682
Q9GZZ1	NAA50	N-alpha-acetyltransferase 50	169	19.4	8.81	0	32.443	33.65	cell cycle OR cell proliferation;cell organization and biogenesis;protein metabolism;other metabolic processes	cytosol;nucleus;other cell component	other molecular function		Metapathway biotransformation Phase I and II		1	0.29	0.00525876
Q6IBS0	TWF2	Twinfilin-2	349	39.5	6.84	0	31.67	20.58	cell organization and biogenesis;other biological processes	cytoskeleton;other cell component	cytoskeletal activity;other molecular function			Sensory processing of sound by inner hair cells of the cochlea; Sensory processing of sound by outer hair cells of the cochlea	2	0.29	0.00706831
O14579	COPE	Coatomer subunit epsilon	308	34.5	5.12	0	31.01	25.48	transport;other biological processes	other membranes;cytosol;ER/Golgi;nucleus	other molecular function			COPI-dependent Golgi-to-ER retrograde traffic; COPI-mediated anterograde transport	2	0.29	0.272302
P53582	METAP1	Methionine aminopeptidase 1	386	43.2	7.17	0	23.213	15.29	protein metabolism;other metabolic processes;other biological processes	cytosol;other cell component	other molecular function			Inactivation, recovery and regulation of the phototransduction cascade	1	0.29	0.00227345
Q96I24	FUBP3	Far upstream element-binding protein 3	572	61.6	8.38	0	22.518	24.62	RNA metabolism OR transcription;other metabolic processes;other biological processes	translational apparatus;nucleus;other cell component	nucleic acid binding activity				0	0.29	0.00439396
P51970	NDUFA8	NADH dehydrogenase [ubiquinone] 1 alpha subcomplex subunit 8	172	20.1	7.65	0	19.787	18.63	cell organization and biogenesis;other metabolic processes;transport	other membranes;mitochondrion	transporter activity;other molecular function	Oxidative phosphorylation; Metabolic pathways; Thermogenesis; Retrograde endocannabinoid signaling; Non-alcoholic fatty liver disease; Alzheimer disease; Parkinson disease; Amyotrophic lateral sclerosis; Huntington disease; Prion disease; Pathways of neurodegeneration; Chemical carcinogenesis; Diabetic cardiomyopathy	Electron transport chain: OXPHOS system in mitochondria; Nonalcoholic fatty liver disease; Oxidative phosphorylation	Complex I biogenesis	18	0.29	0.00435873
Q96JB5	CDK5RAP3	CDK5 regulatory subunit-associated protein 3	506	56.9	4.75	0	15.548	7.38	cell cycle OR cell proliferation;cell organization and biogenesis;protein metabolism;other metabolic processes;stress response;developmental processes;signal transduction;other biological processes	cytosol;cytoskeleton;nucleus;other cell component	other molecular function				0	0.29	0.0141951
Q71DI3	HIST2H3A	Histone H3.2	136	15.4	11.27	0	15.291	12.62	cell organization and biogenesis	non-structural extracellular;nucleus;other cell component	nucleic acid binding activity;other molecular function	Neutrophil extracellular trap formation; Alcoholism; Shigellosis; Transcriptional misregulation in cancer; Systemic lupus erythematosus	Histone modifications; FBXL10 enhancement of MAP/ERK signaling in diffuse large B-cell lymphoma	Amyloid fiber formation; HCMV Late Events; RUNX1 regulates transcription of genes involved in differentiation of HSCs; HCMV Early Events; Transcriptional regulation by small RNAs; B-WICH complex positively regulates rRNA expression; Formation of the beta-catenin:TCF transactivating complex; Oxidative Stress Induced Senescence; HDACs deacetylate histones; NoRC negatively regulates rRNA expression;…	41	0.29	0.646381
Q9H0U6	MRPL18	39S ribosomal protein L18, mitochondrial	180	20.6	9.54	0	15.238	3.15	protein metabolism;other metabolic processes;transport	other membranes;mitochondrion;translational apparatus	nucleic acid binding activity;other molecular function	Ribosome		Mitochondrial translation elongation; Mitochondrial translation initiation; Mitochondrial translation termination	4	0.29	0.0165365
Q6UXN9	WDR82	WD repeat-containing protein 82	313	35.1	7.69	0	15.048	8.46	protein metabolism;RNA metabolism OR transcription;other metabolic processes;other biological processes	nucleus;other cell component	other molecular function	mRNA surveillance pathway			1	0.29	0.0593204
Q86SF2	GALNT7	N-acetylgalactosaminyltransferase 7	657	75.3	7.11	0	14.053	2.37	protein metabolism;other metabolic processes	other membranes;ER/Golgi	other molecular function	Mucin type O-glycan biosynthesis; Other types of O-glycan biosynthesis; Metabolic pathways		O-linked glycosylation of mucins	4	0.29	0.189372
P56134	ATP5MF	ATP synthase subunit f, mitochondrial	94	10.9	9.67	0	13.9	19.54	other metabolic processes;transport	other membranes;mitochondrion;nucleus		Oxidative phosphorylation; Metabolic pathways; Thermogenesis	Electron transport chain: OXPHOS system in mitochondria; Oxidative phosphorylation	Cristae formation; Formation of ATP by chemiosmotic coupling	7	0.29	0.0386862
P60033	CD81	CD81 antigen	236	25.8	5.29	0	12.109	5.07	transport;other biological processes	non-structural extracellular;plasma membrane;other membranes;other cell component	signal transduction activity or receptor binding;other molecular function	B cell receptor signaling pathway; Malaria; Hepatitis C	B cell receptor signaling pathway; Extracellular vesicles in the crosstalk of cardiac cells; IL-18 signaling pathway; 16p11.2 distal deletion syndrome	Regulation of Complement cascade; Immunoregulatory interactions between a Lymphoid and a non-Lymphoid cell	9	0.29	0.103075
Q2TB10	ZNF800	Zinc finger protein 800	664	75.2	9.47	0	10.356	4.79	developmental processes;other biological processes	nucleus	nucleic acid binding activity;other molecular function				0	0.29	0.00784653
Q5T160	RARS2	Probable arginine--tRNA ligase, mitochondrial	578	65.5	8.21	0	7.595	0	protein metabolism;RNA metabolism OR transcription;other metabolic processes	mitochondrion	other molecular function	Aminoacyl-tRNA biosynthesis		Mitochondrial tRNA aminoacylation	2	0.29	0.51961
Q9NXU5	ARL15	ADP-ribosylation factor-like protein 15	204	22.9	5.63	0	6.517	2.18			other molecular function				0	0.29	0.102531
P48449	LSS	Lanosterol synthase	732	83.3	6.61	0	6.056	0	other metabolic processes;other biological processes	other membranes;ER/Golgi;other cell component	other molecular function	Steroid biosynthesis; Metabolic pathways	Cholesterol biosynthesis pathway; Sterol regulatory element-binding proteins (SREBP) signaling; Cholesterol metabolism with Bloch and Kandutsch-Russell pathways; Cholesterol synthesis disorders	Activation of gene expression by SREBF (SREBP); Cholesterol biosynthesis	8	0.29	0.025186
Q8N5M4	TTC9C	Tetratricopeptide repeat protein 9C	171	20	8.92	0	5.989	6.62							0	0.29	0.0883368
Q7Z417	NUFIP2	Nuclear fragile X mental retardation-interacting protein 2	695	76.1	8.7	0.002	3.309	0		cytosol;translational apparatus;nucleus;other cell component	nucleic acid binding activity				0	0.29	0.0850608
P10809	HSPD1	60 kDa heat shock protein, mitochondrial	573	61	5.87	0	276.752	328.78	cell cycle OR cell proliferation;cell organization and biogenesis;protein metabolism;DNA metabolism;other metabolic processes;stress response;transport;developmental processes;signal transduction;other biological processes	non-structural extracellular;plasma membrane;other membranes;cytosol;cytoskeleton;mitochondrion;other cytoplasmic organelle;other cell component	nucleic acid binding activity;other molecular function	RNA degradation; Type I diabetes mellitus; Legionellosis; Tuberculosis; Lipid and atherosclerosis	Apoptosis-related network due to altered Notch3 in ovarian cancer; Sudden infant death syndrome (SIDS) susceptibility pathways	Mitochondrial protein import; TFAP2A acts as a transcriptional repressor during retinoic acid induced cell differentiation	9	0.28	0.00268113
Q14697	GANAB	Neutral alpha-glucosidase AB	944	106.8	6.14	0	196.444	253.61	protein metabolism;other metabolic processes	ER/Golgi;other cell component	other molecular function	N-Glycan biosynthesis; Metabolic pathways; Protein processing in endoplasmic reticulum		Maturation of spike protein; Calnexin/calreticulin cycle; Maturation of spike protein	7	0.28	0.0336017
P22695	UQCRC2	Cytochrome b-c1 complex subunit 2, mitochondrial	453	48.4	8.63	0	102.772	106.52	protein metabolism;other metabolic processes	other membranes;mitochondrion;nucleus	other molecular function	Oxidative phosphorylation; Metabolic pathways; Cardiac muscle contraction; Thermogenesis; Non-alcoholic fatty liver disease; Alzheimer disease; Parkinson disease; Amyotrophic lateral sclerosis; Huntington disease; Prion disease; Pathways of neurodegeneration; Chemical carcinogenesis; Diabetic cardiomyopathy	Electron transport chain: OXPHOS system in mitochondria; Nonalcoholic fatty liver disease; Mitochondrial complex III assembly	Respiratory electron transport	17	0.28	0.0542351
P49821	NDUFV1	NADH dehydrogenase [ubiquinone] flavoprotein 1, mitochondrial	464	50.8	8.21	0	73.009	48.89	other metabolic processes;transport	other membranes;cytosol;mitochondrion	transporter activity;other molecular function	Oxidative phosphorylation; Metabolic pathways; Thermogenesis; Retrograde endocannabinoid signaling; Non-alcoholic fatty liver disease; Alzheimer disease; Parkinson disease; Amyotrophic lateral sclerosis; Huntington disease; Prion disease; Pathways of neurodegeneration; Chemical carcinogenesis; Diabetic cardiomyopathy	Electron transport chain: OXPHOS system in mitochondria; Nonalcoholic fatty liver disease; Oxidative phosphorylation	Complex I biogenesis	18	0.28	0.00034301
P23284	PPIB	Peptidyl-prolyl cis-trans isomerase B	216	23.7	9.41	0	66.17	122.26	protein metabolism;other metabolic processes;developmental processes;other biological processes	ER/Golgi;nucleus;other cell component	other molecular function		Prolactin signaling pathway; Type I collagen synthesis in the context of osteogenesis imperfecta	Collagen biosynthesis and modifying enzymes; SARS-CoV-1 activates/modulates innate immune responses	4	0.28	0.000370875
Q9NQC3	RTN4	Reticulon-4	1192	129.9	4.5	0	64.973	59.42	cell adhesion;cell organization and biogenesis;stress response;developmental processes;other biological processes	plasma membrane;other membranes;ER/Golgi;nucleus;other cell component	other molecular function	Alzheimer disease	Alzheimer's disease and miRNA effects; Spinal cord injury; 22q11.2 copy number variation syndrome; Alzheimer's disease; Neurogenesis regulation in the olfactory epithelium	Axonal growth inhibition (RHOA activation)	7	0.28	0.0056281
O14818	PSMA7	Proteasome subunit alpha type-7	248	27.9	8.46	0	63.169	75.28	protein metabolism;other metabolic processes	cytosol;nucleus;other cell component	other molecular function	Proteasome; Alzheimer disease; Parkinson disease; Amyotrophic lateral sclerosis; Huntington disease; Spinocerebellar ataxia; Prion disease; Pathways of neurodegeneration	Proteasome degradation; Alzheimer's disease and miRNA effects; Alzheimer's disease	FCERI mediated NF-kB activation; Downstream TCR signaling; Antigen processing: Ubiquitination & Proteasome degradation; Activation of NF-kappaB in B cells; Oxygen-dependent proline hydroxylation of Hypoxia-inducible Factor Alpha; ER-Phagosome pathway; Cross-presentation of soluble exogenous antigens (endosomes); SCF-beta-TrCP mediated degradation of Emi1; APC/C:Cdc20 mediated degradation of Secur…	69	0.28	0.00226468
P51692	STAT5B	Signal transducer and activator of transcription 5B	787	89.8	6.05	0	49.259	38.91	cell cycle OR cell proliferation;RNA metabolism OR transcription;other metabolic processes;stress response;transport;developmental processes;signal transduction;other biological processes	cytosol;nucleus;other cell component	nucleic acid binding activity;other molecular function	ErbB signaling pathway; Chemokine signaling pathway; Necroptosis; JAK-STAT signaling pathway; Th1 and Th2 cell differentiation; Th17 cell differentiation; Prolactin signaling pathway; AGE-RAGE signaling pathway in diabetic complications; Growth hormone synthesis, secretion and action; Hepatitis B; Measles; Human T-cell leukemia virus 1 infection; Pathways in cancer; Viral carcinogenesis; Chemical…	IL-5 signaling pathway; Leptin signaling pathway; Prolactin signaling pathway; IL-7 signaling pathway; IL-9 signaling pathway; Thymic stromal lymphopoietin (TSLP) signaling pathway; AGE/RAGE pathway; Adipogenesis; Oncostatin M signaling pathway; Brain-derived neurotrophic factor (BDNF) signaling pathway; IL-3 signaling pathway; Kit receptor signaling pathway; RAC1/PAK1/p38/MMP2 pathway; Chemokine…	Interleukin-3, Interleukin-5 and GM-CSF signaling; Interleukin-7 signaling; Signaling by SCF-KIT; Downstream signal transduction; Signaling by phosphorylated juxtamembrane, extracellular and kinase domain KIT mutants; Growth hormone receptor signaling; Signaling by Leptin; Signaling by CSF3 (G-CSF); Inactivation of CSF3 (G-CSF) signaling; Signaling by cytosolic FGFR1 fusion mutants; Prolactin rec…	67	0.28	0.112689
Q70J99	UNC13D	Protein unc-13 homolog D	1090	123.2	6.65	0	43.746	45.25	stress response;transport;other biological processes	non-structural extracellular;other membranes;cytosol;ER/Golgi;other cytoplasmic organelle;other cell component	other molecular function		Deregulation of Rab and Rab effector genes in bladder cancer	Neutrophil degranulation	2	0.28	0.189507
P09493	TPM1	Tropomyosin alpha-1 chain	284	32.7	4.74	0	32.187	62.38	cell organization and biogenesis;stress response;developmental processes;other biological processes	plasma membrane;other membranes;cytosol;cytoskeleton;other cell component	cytoskeletal activity;other molecular function	Cardiac muscle contraction; Adrenergic signaling in cardiomyocytes; MicroRNAs in cancer; Hypertrophic cardiomyopathy; Dilated cardiomyopathy	Vitamin D receptor pathway; Striated muscle contraction pathway	Smooth Muscle Contraction; Striated Muscle Contraction	9	0.28	0.00891939
Q13185	CBX3	Chromobox protein homolog 3	183	20.8	5.33	0	30.145	28.11	cell organization and biogenesis;stress response;other biological processes	other membranes;cytoskeleton;nucleus;other cell component	other molecular function	Shigellosis	Exercise-induced circadian regulation; Effect of progerin on genes involved in Hutchinson-Gilford progeria syndrome; NIPBL role in DNA damage - Cornelia de Lange syndrome	RNA Polymerase I Promoter Escape; Transcriptional Regulation by E2F6; ERCC6 (CSB) and EHMT2 (G9a) positively regulate rRNA expression	7	0.28	0.173365
Q96DV4	MRPL38	39S ribosomal protein L38, mitochondrial	380	44.6	7.53	0	25.58	11.64	protein metabolism;other metabolic processes	other membranes;mitochondrion;translational apparatus				Mitochondrial translation initiation; Mitochondrial translation elongation; Mitochondrial translation termination	3	0.28	0.0970883
Q9UBV2	SEL1L	Protein sel-1 homolog 1	794	88.7	5.39	0	25.232	17.84	protein metabolism;other metabolic processes;stress response;transport;signal transduction;other biological processes	other membranes;ER/Golgi		Protein processing in endoplasmic reticulum	Familial hyperlipidemia type 1; Familial hyperlipidemia type 4; Familial hyperlipidemia type 5	ABC-family proteins mediated transport; Hedgehog ligand biogenesis; Hh mutants are degraded by ERAD; Defective CFTR causes cystic fibrosis; ER Quality Control Compartment (ERQC); Pre-NOTCH Processing in Golgi	10	0.28	0.147874
O95169	NDUFB8	NADH dehydrogenase [ubiquinone] 1 beta subcomplex subunit 8, mitochondrial	186	21.8	6.8	0	23.924	14.84	cell organization and biogenesis;other metabolic processes;transport	other membranes;mitochondrion;ER/Golgi	transporter activity	Oxidative phosphorylation; Metabolic pathways; Thermogenesis; Retrograde endocannabinoid signaling; Non-alcoholic fatty liver disease; Alzheimer disease; Parkinson disease; Amyotrophic lateral sclerosis; Huntington disease; Prion disease; Pathways of neurodegeneration; Chemical carcinogenesis; Diabetic cardiomyopathy	Electron transport chain: OXPHOS system in mitochondria; Nonalcoholic fatty liver disease; Oxidative phosphorylation	Mitochondrial protein import; Complex I biogenesis	19	0.28	0.00856038
Q9Y613	FHOD1	FH1/FH2 domain-containing protein 1	1164	126.5	6.39	0	22.646	12.26	cell organization and biogenesis;transport;other biological processes	cytosol;cytoskeleton;nucleus;other cell component	cytoskeletal activity;other molecular function	Salmonella infection	VEGFA-VEGFR2 signaling		2	0.28	0.0464495
P35659	DEK	Protein DEK	375	42.6	8.56	0	22.572	26.09	cell organization and biogenesis;RNA metabolism OR transcription;other metabolic processes;signal transduction;other biological processes	cytoskeleton;nucleus	nucleic acid binding activity;other molecular function		IL-18 signaling pathway	B-WICH complex positively regulates rRNA expression; Transcriptional regulation of granulopoiesis; Transcriptional regulation by the AP-2 (TFAP2) family of transcription factors	4	0.28	0.0994225
P35914	HMGCL	Hydroxymethylglutaryl-CoA lyase, mitochondrial	325	34.3	8.54	0	22.03	19.21	cell organization and biogenesis;other metabolic processes	cytosol;mitochondrion;other cytoplasmic organelle;other cell component	other molecular function	Valine, leucine and isoleucine degradation; Butanoate metabolism; Metabolic pathways; Peroxisome	Amino acid metabolism	Peroxisomal protein import; Synthesis of Ketone Bodies	7	0.28	0.10045
O95071	UBR5	E3 ubiquitin-protein ligase UBR5	2799	309.2	5.85	0	19.804	4.34	protein metabolism;DNA metabolism;other metabolic processes;stress response;signal transduction;other biological processes	cytosol;nucleus;other cell component	nucleic acid binding activity;other molecular function	Ubiquitin mediated proteolysis	Mesodermal commitment pathway		2	0.28	0.0842756
Q8TEA8	DTD1	D-aminoacyl-tRNA deacylase 1	209	23.4	8.24	0	12.736	7.52	cell organization and biogenesis;DNA metabolism;RNA metabolism OR transcription;other metabolic processes	nucleus;other cell component	nucleic acid binding activity;other molecular function				0	0.28	0.0239547
Q86VM9	ZC3H18	Zinc finger CCCH domain-containing protein 18	953	106.3	8.32	0	12.598	4.71	other biological processes	nucleus;other cell component	other molecular function				0	0.28	0.101118
O43674	NDUFB5	NADH dehydrogenase [ubiquinone] 1 beta subcomplex subunit 5, mitochondrial	189	21.7	9.63	0	12.253	19.53	cell organization and biogenesis;other metabolic processes;transport	other membranes;mitochondrion;nucleus	transporter activity	Oxidative phosphorylation; Metabolic pathways; Thermogenesis; Retrograde endocannabinoid signaling; Non-alcoholic fatty liver disease; Alzheimer disease; Parkinson disease; Amyotrophic lateral sclerosis; Huntington disease; Prion disease; Pathways of neurodegeneration; Chemical carcinogenesis; Diabetic cardiomyopathy	Electron transport chain: OXPHOS system in mitochondria; Nonalcoholic fatty liver disease; Oxidative phosphorylation	Complex I biogenesis	18	0.28	0.00407613
Q9UIC8	LCMT1	Leucine carboxyl methyltransferase 1	334	38.4	6.04	0	9.813	4.91	cell cycle OR cell proliferation;protein metabolism;other metabolic processes;other biological processes	cytosol;nucleus	other molecular function			Cyclin A/B1/B2 associated events during G2/M transition	1	0.28	0.0926901
P52732	KIF11	Kinesin-like protein KIF11	1056	119.1	5.64	0	9.035	1.63	cell cycle OR cell proliferation;cell organization and biogenesis;other biological processes	cytosol;cytoskeleton;nucleus;other cell component	cytoskeletal activity;other molecular function			COPI-dependent Golgi-to-ER retrograde traffic; MHC class II antigen presentation; Kinesins	3	0.28	0.00284098
O95155	UBE4B	Ubiquitin conjugation factor E4 B	1302	146.1	6.55	0	8.96	4.11	protein metabolism;other metabolic processes;stress response;signal transduction;other biological processes	nucleus;other cell component	other molecular function	Ubiquitin mediated proteolysis; Protein processing in endoplasmic reticulum			2	0.28	0.0510338
Q9NSK0	KLC4	Kinesin light chain 4	619	68.6	6.18	0	7.675	2.88	other biological processes	cytoskeleton;other cell component	cytoskeletal activity	Alzheimer disease; Parkinson disease; Amyotrophic lateral sclerosis; Huntington disease; Prion disease; Pathways of neurodegeneration; Salmonella infection	Alzheimer's disease and miRNA effects; Alzheimer's disease	MHC class II antigen presentation; COPI-dependent Golgi-to-ER retrograde traffic; Kinesins; RHO GTPases activate KTN1	13	0.28	0.154235
Q4V328	GRIPAP1	GRIP1-associated protein 1	841	95.9	5.11	0	7.251	0	transport;other biological processes	other membranes;cytosol;nucleus;other cytoplasmic organelle;other cell component	other molecular function				0	0.28	0.0780299
Q96G46	DUS3L	tRNA-dihydrouridine(47) synthase [NAD(P)(+)]-like	650	72.5	8.05	0	6.714	2.71	RNA metabolism OR transcription;other metabolic processes;other biological processes		other molecular function				0	0.28	0.077169
Q92541	RTF1	RNA polymerase-associated protein RTF1 homolog	710	80.3	8.15	0	5.534	4.7	cell-cell signaling;protein metabolism;RNA metabolism OR transcription;other metabolic processes;developmental processes;signal transduction;other biological processes	nucleus	nucleic acid binding activity;other molecular function		Endoderm differentiation	E3 ubiquitin ligases ubiquitinate target proteins; Formation of RNA Pol II elongation complex ; RNA Polymerase II Pre-transcription Events	5	0.28	0.161499
Q92538	GBF1	Golgi-specific brefeldin A-resistance guanine nucleotide exchange factor 1	1859	206.3	5.73	0.001	3.809	0	cell organization and biogenesis;other metabolic processes;transport;other biological processes	other membranes;cytosol;ER/Golgi;other cell component	enzyme regulator activity;other molecular function	Endocytosis		COPI-mediated anterograde transport; VxPx cargo-targeting to cilium; COPI-dependent Golgi-to-ER retrograde traffic; trans-Golgi Network Vesicle Budding	5	0.28	0.148224
Q8NC56	LEMD2	LEM domain-containing protein 2	503	56.9	9	0.001	3.553	0	cell organization and biogenesis;developmental processes;other biological processes	other membranes;cytoskeleton;nucleus;other cell component	nucleic acid binding activity			Sealing of the nuclear envelope (NE) by ESCRT-III; Initiation of Nuclear Envelope (NE) Reformation; Depolymerisation of the Nuclear Lamina	4	0.28	0.0280255
Q92841	DDX17	Probable ATP-dependent RNA helicase DDX17	729	80.2	8.27	0	158.181	164.13	RNA metabolism OR transcription;other metabolic processes;stress response;signal transduction;other biological processes	cytosol;nucleus;other cell component	other molecular function		Novel intracellular components of RIG-I-like receptor pathway	SUMOylation of transcription cofactors	2	0.27	0.0190082
P55084	HADHB	Trifunctional enzyme subunit beta, mitochondrial	474	51.3	9.41	0	92.566	103.04	other metabolic processes;other biological processes	other membranes;mitochondrion;ER/Golgi	nucleic acid binding activity;other molecular function	Fatty acid elongation; Fatty acid degradation; Valine, leucine and isoleucine degradation; Metabolic pathways; Fatty acid metabolism	Fatty acid beta-oxidation; Valproic acid pathway; Sudden infant death syndrome (SIDS) susceptibility pathways	Acyl chain remodeling of CL; mitochondrial fatty acid beta-oxidation of unsaturated fatty acids; Beta oxidation of decanoyl-CoA to octanoyl-CoA-CoA; Beta oxidation of octanoyl-CoA to hexanoyl-CoA; Beta oxidation of hexanoyl-CoA to butanoyl-CoA; Beta oxidation of myristoyl-CoA to lauroyl-CoA; Beta oxidation of lauroyl-CoA to decanoyl-CoA-CoA; Beta oxidation of palmitoyl-CoA to myristoyl-CoA	16	0.27	0.123763
P10155	RO60	60 kDa SS-A/Ro ribonucleoprotein	538	60.6	8.03	0	80.12	67.36	cell organization and biogenesis;RNA metabolism OR transcription;other metabolic processes;developmental processes;signal transduction;other biological processes	cytosol;nucleus;other cell component	nucleic acid binding activity;other molecular function	Systemic lupus erythematosus			1	0.27	0.000456198
Q9H9B4	SFXN1	Sideroflexin-1	322	35.6	9.07	0	77.547	79.95	other metabolic processes;transport;other biological processes	other membranes;mitochondrion	transporter activity				0	0.27	0.00255449
P43304	GPD2	Glycerol-3-phosphate dehydrogenase, mitochondrial	727	80.8	7.69	0	59.438	34.52	other metabolic processes	other membranes;mitochondrion;other cell component	other molecular function	Glycerophospholipid metabolism	Fatty acid beta-oxidation	Triglyceride catabolism; Synthesis of PA	4	0.27	0.0076364
P06865	HEXA	Beta-hexosaminidase subunit alpha	529	60.7	5.16	0	32.82	19.19	cell organization and biogenesis;protein metabolism;other metabolic processes;developmental processes;signal transduction;other biological processes	cytosol;other cytoplasmic organelle;other cell component	other molecular function	Other glycan degradation; Various types of N-glycan biosynthesis; Amino sugar and nucleotide sugar metabolism; Glycosaminoglycan degradation; Sphingolipid metabolism; Glycosphingolipid biosynthesis; Glycosphingolipid biosynthesis; Metabolic pathways; Lysosome	Degradation pathway of sphingolipids, including diseases; Glycosaminoglycan degradation	Glycosphingolipid metabolism; CS/DS degradation; Hyaluronan uptake and degradation; Keratan sulfate degradation; Defective HEXA causes GM2G1	16	0.27	0.0814362
P18859	ATP5PF	ATP synthase-coupling factor 6, mitochondrial	108	12.6	9.52	0	18.938	33.92	other metabolic processes;transport	other membranes;mitochondrion	transporter activity	Oxidative phosphorylation; Metabolic pathways; Thermogenesis; Alzheimer disease; Parkinson disease; Amyotrophic lateral sclerosis; Huntington disease; Prion disease; Pathways of neurodegeneration; Chemical carcinogenesis; Diabetic cardiomyopathy	Electron transport chain: OXPHOS system in mitochondria; Oxidative phosphorylation	Cristae formation; Formation of ATP by chemiosmotic coupling	15	0.27	0.00693247
Q9HD20	ATP13A1	Manganese-transporting ATPase 13A1	1204	132.9	8.13	0	15.098	3.58	transport;other biological processes	other membranes;ER/Golgi	transporter activity;other molecular function			Ion transport by P-type ATPases	1	0.27	0.128924
Q15041	ARL6IP1	ADP-ribosylation factor-like protein 6-interacting protein 1	203	23.3	9.32	0	13.558	20.1	cell organization and biogenesis;transport;other biological processes	other membranes;cytosol;ER/Golgi	other molecular function				0	0.27	0.155559
Q969N2	PIGT	GPI transamidase component PIG-T	578	65.7	8.38	0	12.66	5.85	protein metabolism;other metabolic processes;developmental processes;other biological processes	other membranes;ER/Golgi;other cell component		Glycosylphosphatidylinositol (GPI)-anchor biosynthesis; Metabolic pathways	IL-18 signaling pathway	Attachment of GPI anchor to uPAR	4	0.27	0.0130525
Q9BZE4	GTPBP4	Nucleolar GTP-binding protein 1	634	73.9	9.5	0	9.613	2.59	RNA metabolism OR transcription;other metabolic processes;other biological processes	other membranes;cytosol;nucleus;other cell component	other molecular function	Ribosome biogenesis in eukaryotes			1	0.27	0.409948
Q96JC1	VPS39	Vam6/Vps39-like protein	886	101.7	6.99	0	9.566	2.36	cell organization and biogenesis;other metabolic processes;transport;other biological processes	other membranes;other cytoplasmic organelle;other cell component		Salmonella infection	VEGFA-VEGFR2 signaling; Ebola virus infection in host; Perturbations to host-cell autophagy, induced by SARS-CoV-2 proteins	SARS-CoV-2 modulates autophagy	5	0.27	0.206065
A6NDU8	C5orf51	UPF0600 protein C5orf51	294	33.6	5.26	0	7.231	0	cell organization and biogenesis;other metabolic processes	cytosol;nucleus					0	0.27	0.0618765
Q06587	RING1	E3 ubiquitin-protein ligase RING1	406	42.4	5.62	0	6.771	0	cell organization and biogenesis;protein metabolism;other metabolic processes;developmental processes;other biological processes	cytosol;nucleus;other cell component	enzyme regulator activity;other molecular function		Malignant pleural mesothelioma; Notch signaling pathway	Regulation of PTEN gene transcription; Oxidative Stress Induced Senescence; SUMOylation of DNA damage response and repair proteins; SUMOylation of chromatin organization proteins; SUMOylation of RNA binding proteins; SUMOylation of transcription cofactors; SUMOylation of DNA methylation proteins; RUNX1 interacts with co-factors whose precise effect on RUNX1 targets is not known; Transcriptional R…	11	0.27	0.0887051
Q9Y3E1	HDGFL3	Hepatoma-derived growth factor-related protein 3	203	22.6	7.99	0	6.023	6.92	cell organization and biogenesis;RNA metabolism OR transcription;developmental processes;signal transduction;other biological processes	cytosol;nucleus	signal transduction activity or receptor binding;cytoskeletal activity;nucleic acid binding activity;other molecular function				0	0.27	0.0945368
Q9Y3Q8	TSC22D4	TSC22 domain family protein 4	395	41	7.21	0	5.429	2.22	stress response;other biological processes	nucleus					0	0.27	0.19206
Q9Y490	TLN1	Talin-1	2541	269.6	6.07	0	525.022	492.96	cell adhesion;cell organization and biogenesis;signal transduction;other biological processes	non-structural extracellular;plasma membrane;other membranes;cytosol;cytoskeleton;other cell component	signal transduction activity or receptor binding;cytoskeletal activity;other molecular function	Rap1 signaling pathway; Focal adhesion; Platelet activation; Shigellosis; Human T-cell leukemia virus 1 infection	Integrin-mediated cell adhesion; Primary focal segmental glomerulosclerosis (FSGS); Focal adhesion; TROP2 regulatory signaling	Platelet degranulation ; Signaling by BRAF and RAF1 fusions; XBP1(S) activates chaperone genes; SEMA3A-Plexin repulsion signaling by inhibiting Integrin adhesion; Smooth Muscle Contraction; Signaling by moderate kinase activity BRAF mutants; Paradoxical activation of RAF signaling by kinase inactive BRAF; Signaling downstream of RAS mutants; Signaling by RAF1 mutants; MAP2K and MAPK activation; S…	23	0.26	0.0607647
O60506	SYNCRIP	Heterogeneous nuclear ribonucleoprotein Q	623	69.6	8.59	0	130.647	117.79	RNA metabolism OR transcription;other metabolic processes;stress response;other biological processes	cytosol;ER/Golgi;nucleus;other cell component	nucleic acid binding activity				0	0.26	0.00908269
P53618	COPB1	Coatomer subunit beta	953	107.1	6.05	0	104.42	81.8	transport	plasma membrane;other membranes;cytosol;ER/Golgi;other cell component	other molecular function			Neutrophil degranulation; COPI-dependent Golgi-to-ER retrograde traffic; COPI-mediated anterograde transport	3	0.26	0.366068
Q9UBT2	UBA2	SUMO-activating enzyme subunit 2	640	71.2	5.29	0	102.5	56.37	protein metabolism;other metabolic processes;other biological processes	nucleus;other cell component	other molecular function	Ubiquitin mediated proteolysis		SUMO is conjugated to E1 (UBA2:SAE1); SUMO is transferred from E1 to E2 (UBE2I, UBC9)	3	0.26	0.0202357
Q49A26	GLYR1	Putative oxidoreductase GLYR1	553	60.5	9.17	0	60.237	41.71	other biological processes	cytosol;nucleus;other cell component	nucleic acid binding activity;other molecular function				0	0.26	0.187244
P61224	RAP1B	Ras-related protein Rap-1b	184	20.8	5.78	0	58.956	61.14	cell cycle OR cell proliferation;cell organization and biogenesis;transport;signal transduction;other biological processes	plasma membrane;other membranes;cytosol;other cytoplasmic organelle;other cell component	other molecular function	MAPK signaling pathway; Ras signaling pathway; Rap1 signaling pathway; cAMP signaling pathway; Chemokine signaling pathway; Focal adhesion; Platelet activation; Leukocyte transendothelial migration; Long-term potentiation; Neurotrophin signaling pathway; Cushing syndrome; Pancreatic secretion; Renal cell carcinoma; Lipid and atherosclerosis	Integrin-mediated cell adhesion; Thyroid stimulating hormone (TSH) signaling pathway; Corticotropin-releasing hormone signaling pathway; Common pathways underlying drug addiction; Focal adhesion; Hepatocyte growth factor receptor signaling; MAPK signaling pathway; VEGFA-VEGFR2 signaling; Chemokine signaling pathway; Ras signaling	Neutrophil degranulation; Gene and protein expression by JAK-STAT signaling after Interleukin-12 stimulation; Signaling by BRAF and RAF1 fusions; Signaling by moderate kinase activity BRAF mutants; Paradoxical activation of RAF signaling by kinase inactive BRAF; Signaling downstream of RAS mutants; Signaling by RAF1 mutants; Rap1 signalling; MAP2K and MAPK activation; Signaling by high-kinase act…	38	0.26	0.244602
O75947	ATP5PD	ATP synthase subunit d, mitochondrial	161	18.5	5.3	0	52.753	66.33	other metabolic processes;transport	other membranes;mitochondrion	transporter activity	Oxidative phosphorylation; Metabolic pathways; Thermogenesis; Alzheimer disease; Parkinson disease; Amyotrophic lateral sclerosis; Huntington disease; Prion disease; Pathways of neurodegeneration; Chemical carcinogenesis; Diabetic cardiomyopathy	Electron transport chain: OXPHOS system in mitochondria; Oxidative phosphorylation	Cristae formation; Formation of ATP by chemiosmotic coupling	15	0.26	0.000163624
P02100	HBE1	Hemoglobin subunit epsilon	147	16.2	8.63	0	42.132	69.19	other metabolic processes;transport;other biological processes	cytosol;other cell component	other molecular function			Factors involved in megakaryocyte development and platelet production	1	0.26	0.235455
Q9BUB7	TMEM70	Transmembrane protein 70, mitochondrial	260	29	8.91	0	24.583	27.1	cell organization and biogenesis	other membranes;mitochondrion;nucleus	other molecular function				0	0.26	0.175587
P51649	ALDH5A1	Succinate-semialdehyde dehydrogenase, mitochondrial	535	57.2	8.28	0	23.186	11.78	other metabolic processes;developmental processes	mitochondrion	other molecular function	Alanine, aspartate and glutamate metabolism; Butanoate metabolism; Metabolic pathways	Fragile X syndrome	Degradation of GABA	5	0.26	0.0251354
O75208	COQ9	Ubiquinone biosynthesis protein COQ9, mitochondrial	318	35.5	5.94	0	18.775	10.93	other metabolic processes	other membranes;mitochondrion;other cell component	other molecular function			Ubiquinol biosynthesis	1	0.26	0.00787047
P56385	ATP5ME	ATP synthase subunit e, mitochondrial	69	7.9	9.35	0	17.985	23.44	other metabolic processes;transport	other membranes;mitochondrion	transporter activity	Oxidative phosphorylation; Metabolic pathways; Thermogenesis	Electron transport chain: OXPHOS system in mitochondria; Oxidative phosphorylation	Cristae formation; Formation of ATP by chemiosmotic coupling	7	0.26	0.00147709
Q8NI60	COQ8A	Atypical kinase COQ8A, mitochondrial	647	71.9	6.99	0	17.923	9.13	other metabolic processes	other membranes;mitochondrion	kinase activity;other molecular function				0	0.26	0.00145104
Q9Y6W5	WASF2	Wiskott-Aldrich syndrome protein family member 2	498	54.3	5.53	0	10.554	6.26	cell organization and biogenesis;transport;developmental processes;signal transduction;other biological processes	plasma membrane;other membranes;cytosol;cytoskeleton;other cytoplasmic organelle;other cell component	cytoskeletal activity;other molecular function	Adherens junction; Fc gamma R-mediated phagocytosis; Regulation of actin cytoskeleton; Bacterial invasion of epithelial cells; Pathogenic Escherichia coli infection; Shigellosis; Yersinia infection; Choline metabolism in cancer	Regulation of actin cytoskeleton	Regulation of actin dynamics for phagocytic cup formation; RAC1 GTPase cycle; RAC2 GTPase cycle; RAC3 GTPase cycle; FCGR3A-mediated phagocytosis; RHO GTPases Activate WASPs and WAVEs; VEGFA-VEGFR2 Pathway	16	0.26	0.0461108
Q9NX40	OCIAD1	OCIA domain-containing protein 1	245	27.6	7.49	0	10.101	17.27	transport;other biological processes	ER/Golgi;other cytoplasmic organelle					0	0.26	0.292985
P00813	ADA	Adenosine deaminase	363	40.7	5.95	0	9.863	3.26	cell adhesion;cell cycle OR cell proliferation;other metabolic processes;stress response;transport;developmental processes;signal transduction;other biological processes	plasma membrane;other membranes;cytosol;other cytoplasmic organelle;other cell component	other molecular function	Purine metabolism; Metabolic pathways; Nucleotide metabolism; Primary immunodeficiency		Ribavirin ADME; Purine salvage; Defective ADA disrupts (deoxy)adenosine deamination	7	0.26	0.00312498
Q9H0R4	HDHD2	Haloacid dehalogenase-like hydrolase domain-containing protein 2	259	28.5	6.24	0	8.82	0	other metabolic processes		other molecular function				0	0.26	0.0136955
P00747	PLG	Plasminogen	810	90.5	7.24	0	6.879	5.62	cell-cell signaling;cell organization and biogenesis;protein metabolism;stress response;developmental processes;other biological processes	non-structural extracellular;plasma membrane;other membranes;other cell component	signal transduction activity or receptor binding;other molecular function	Neuroactive ligand-receptor interaction; Complement and coagulation cascades; Staphylococcus aureus infection; Influenza A	Selenium micronutrient network; Vitamin B12 metabolism; Folate metabolism; Blood clotting cascade; Complement system; Fibrin complement receptor 3 signaling pathway; Complement and coagulation cascades	Regulation of Insulin-like Growth Factor (IGF) transport and uptake by Insulin-like Growth Factor Binding Proteins (IGFBPs); Signaling by PDGF; Platelet degranulation ; Activation of Matrix Metalloproteinases; Dissolution of Fibrin Clot	17	0.26	0.0109325
Q9UJS0	SLC25A13	Calcium-binding mitochondrial carrier protein Aralar2	675	74.1	8.62	0	83.31	70.16	other metabolic processes;transport;other biological processes	plasma membrane;other membranes;mitochondrion	transporter activity;other molecular function			Gluconeogenesis; Mitochondrial protein import; Aspartate and asparagine metabolism	3	0.25	0.00107957
P62753	RPS6	40S ribosomal protein S6	249	28.7	10.84	0	67.652	90.34	cell cycle OR cell proliferation;protein metabolism;RNA metabolism OR transcription;other metabolic processes;developmental processes;signal transduction;other biological processes	cytosol;ER/Golgi;translational apparatus;nucleus;other cell component	other molecular function	EGFR tyrosine kinase inhibitor resistance; Ribosome; HIF-1 signaling pathway; mTOR signaling pathway; PI3K-Akt signaling pathway; Apelin signaling pathway; Thermogenesis; Insulin signaling pathway; Coronavirus disease; Proteoglycans in cancer	IL-5 signaling pathway; Thyroid stimulating hormone (TSH) signaling pathway; Leptin signaling pathway; Follicle stimulating hormone (FSH) signaling pathway; Prolactin signaling pathway; Thymic stromal lymphopoietin (TSLP) signaling pathway; Interleukin-11 signaling pathway; Oncostatin M signaling pathway; Brain-derived neurotrophic factor (BDNF) signaling pathway; Kit receptor signaling pathway; …	Major pathway of rRNA processing in the nucleolus and cytosol; SRP-dependent cotranslational protein targeting to membrane; Regulation of expression of SLITs and ROBOs; Nonsense Mediated Decay (NMD) enhanced by the Exon Junction Complex (EJC); L13a-mediated translational silencing of Ceruloplasmin expression; Translation initiation complex formation; Formation of a pool of free 40S subunits; Form…	56	0.25	0.579182
P35613	BSG	Basigin	385	42.2	5.66	0	54.499	29.99	cell adhesion;cell organization and biogenesis;developmental processes;signal transduction;other biological processes	plasma membrane;other membranes;ER/Golgi;other cytoplasmic organelle;other cell component	other molecular function		Matrix metalloproteinases; VEGFA-VEGFR2 signaling; IL-18 signaling pathway	Degradation of the extracellular matrix; Integrin cell surface interactions; Pyruvate metabolism; Aspirin ADME; Basigin interactions; Proton-coupled monocarboxylate transport; Defective SLC16A1 causes symptomatic deficiency in lactate transport (SDLT)	10	0.25	0.0143184
O14975	SLC27A2	Very long-chain acyl-CoA synthetase	620	70.3	8.51	0	46.821	20.84	other metabolic processes;transport	plasma membrane;other membranes;cytosol;ER/Golgi;other cytoplasmic organelle	transporter activity;other molecular function	PPAR signaling pathway; Peroxisome; Insulin resistance	PPAR signaling pathway	Peroxisomal protein import; Neutrophil degranulation; Fatty acyl-CoA biosynthesis; Synthesis of bile acids and bile salts via 7alpha-hydroxycholesterol; Alpha-oxidation of phytanate; Synthesis of bile acids and bile salts via 24-hydroxycholesterol	10	0.25	0.00506716
P62834	RAP1A	Ras-related protein Rap-1A	184	21	6.67	0	44.85	42.81	cell-cell signaling;transport;developmental processes;signal transduction;other biological processes	plasma membrane;other membranes;cytosol;cytoskeleton;other cytoplasmic organelle;other cell component	enzyme regulator activity;other molecular function	MAPK signaling pathway; Ras signaling pathway; Rap1 signaling pathway; cAMP signaling pathway; Chemokine signaling pathway; Focal adhesion; Tight junction; Platelet activation; Leukocyte transendothelial migration; Long-term potentiation; Neurotrophin signaling pathway; Cushing syndrome; Pancreatic secretion; Renal cell carcinoma; Lipid and atherosclerosis	Integrin-mediated cell adhesion; Thyroid stimulating hormone (TSH) signaling pathway; Brain-derived neurotrophic factor (BDNF) signaling pathway; Common pathways underlying drug addiction; Focal adhesion; Hepatocyte growth factor receptor signaling; MAPK signaling pathway; VEGFA-VEGFR2 signaling; Chemokine signaling pathway; Ras signaling; EGF/EGFR signaling pathway; Leukocyte-intrinsic Hippo pat…	Neutrophil degranulation; Signaling by BRAF and RAF1 fusions; Glucagon-like Peptide-1 (GLP1) regulates insulin secretion; Signaling by moderate kinase activity BRAF mutants; Paradoxical activation of RAF signaling by kinase inactive BRAF; Signaling downstream of RAS mutants; Signaling by RAF1 mutants; Rap1 signalling; MAP2K and MAPK activation; Signaling by high-kinase activity BRAF mutants; Frs2…	48	0.25	0.00565651
Q9NP81	SARS2	Serine--tRNA ligase, mitochondrial	518	58.2	8.13	0	42.782	43.57	protein metabolism;RNA metabolism OR transcription;other metabolic processes	mitochondrion	nucleic acid binding activity;other molecular function	Aminoacyl-tRNA biosynthesis		Mitochondrial tRNA aminoacylation	2	0.25	0.11888
Q00013	MPP1	55 kDa erythrocyte membrane protein	466	52.3	7.37	0	37.435	28.6	other metabolic processes;signal transduction;other biological processes	plasma membrane;other membranes;cytoskeleton;other cell component	signal transduction activity or receptor binding;kinase activity		MECP2 and associated Rett syndrome	Sensory processing of sound by outer hair cells of the cochlea	2	0.25	0.071903
P16401	H1-5	Histone H1.5	226	22.6	10.92	0	31.268	33.92	cell organization and biogenesis;other biological processes	nucleus;other cell component	nucleic acid binding activity;other molecular function			Apoptosis induced DNA fragmentation; Formation of Senescence-Associated Heterochromatin Foci (SAHF)	2	0.25	0.960625
Q9H2W6	MRPL46	39S ribosomal protein L46, mitochondrial	279	31.7	7.05	0	27.972	11.78	protein metabolism;other metabolic processes	other membranes;mitochondrion;translational apparatus;nucleus;other cell component	other molecular function			Mitochondrial translation initiation; Mitochondrial translation elongation; Mitochondrial translation termination	3	0.25	0.290257
Q96PU8	QKI	Protein quaking	341	37.6	8.56	0	25.658	18.91	RNA metabolism OR transcription;other metabolic processes;transport;developmental processes;other biological processes	nucleus;other cell component	nucleic acid binding activity;other molecular function		VEGFA-VEGFR2 signaling; Exercise-induced circadian regulation	Signaling by BRAF and RAF1 fusions	3	0.25	0.00132584
Q96C86	DCPS	m7GpppX diphosphatase	337	38.6	6.38	0	23.225	16.98	RNA metabolism OR transcription;other metabolic processes;other biological processes	cytosol;mitochondrion;nucleus;other cell component	nucleic acid binding activity;other molecular function	RNA degradation		mRNA decay by 3' to 5' exoribonuclease	2	0.25	0.0370274
O00217	NDUFS8	NADH dehydrogenase [ubiquinone] iron-sulfur protein 8, mitochondrial	210	23.7	6.34	0	18.222	12.12	cell organization and biogenesis;other metabolic processes;stress response;transport	other membranes;mitochondrion	transporter activity;other molecular function	Oxidative phosphorylation; Metabolic pathways; Thermogenesis; Retrograde endocannabinoid signaling; Non-alcoholic fatty liver disease; Alzheimer disease; Parkinson disease; Amyotrophic lateral sclerosis; Huntington disease; Prion disease; Pathways of neurodegeneration; Chemical carcinogenesis; Diabetic cardiomyopathy	Electron transport chain: OXPHOS system in mitochondria; Nonalcoholic fatty liver disease; Oxidative phosphorylation	Complex I biogenesis	18	0.25	0.0831206
Q63HN8	RNF213	E3 ubiquitin-protein ligase RNF213	5207	591	6.48	0	15.505	6.32	cell organization and biogenesis;protein metabolism;other metabolic processes;stress response;developmental processes;other biological processes	cytosol;nucleus;other cell component	other molecular function			Antigen processing: Ubiquitination & Proteasome degradation; Signaling by ALK fusions and activated point mutants; Suppression of apoptosis	3	0.25	0.0165325
Q86WA6	BPHL	Valacyclovir hydrolase	291	32.5	9.14	0	14.582	7.5	other metabolic processes;other biological processes	other membranes;mitochondrion	other molecular function			Phase I - Functionalization of compounds	1	0.25	0.0219122
P17480	UBTF	Nucleolar transcription factor 1	764	89.4	5.81	0	14.229	6.21	cell organization and biogenesis;RNA metabolism OR transcription;other metabolic processes;other biological processes	nucleus	nucleic acid binding activity;other molecular function		Ectoderm differentiation	NoRC negatively regulates rRNA expression; RNA Polymerase I Transcription Initiation; RNA Polymerase I Promoter Escape; RNA Polymerase I Transcription Termination; RNA Polymerase I Promoter Opening	6	0.25	0.68386
Q92609	TBC1D5	TBC1 domain family member 5	795	88.9	6.54	0	12.172	0	other metabolic processes;stress response;transport;other biological processes	other membranes;cytosol;ER/Golgi;other cytoplasmic organelle;other cell component	enzyme regulator activity;other molecular function				0	0.25	0.019912
Q9GZQ8	MAP1LC3B	Microtubule-associated proteins 1A/1B light chain 3B	125	14.7	8.94	0	9.363	6.44	cell organization and biogenesis;other metabolic processes;stress response	other membranes;cytosol;cytoskeleton;mitochondrion;other cytoplasmic organelle;other cell component	cytoskeletal activity;other molecular function	Mitophagy; Autophagy; Ferroptosis; Apelin signaling pathway; NOD-like receptor signaling pathway; Amyotrophic lateral sclerosis; Pathways of neurodegeneration; Shigellosis; Kaposi sarcoma-associated herpesvirus infection	Ferroptosis; Autophagy; Network map of SARS-CoV-2 signaling pathway; Clock-controlled autophagy in bone metabolism; 2q37 copy number variation syndrome	Macroautophagy; Translation of Replicase and Assembly of the Replication Transcription Complex; Translation of Replicase and Assembly of the Replication Transcription Complex; KEAP1-NFE2L2 pathway; PINK1-PRKN Mediated Mitophagy; TBC/RABGAPs; Receptor Mediated Mitophagy; Pexophagy; SARS-CoV-2 modulates autophagy	23	0.25	0.034185
Q9H4L5	OSBPL3	Oxysterol-binding protein-related protein 3	887	101.2	6.87	0	9.275	0	other metabolic processes;transport	plasma membrane;other membranes;cytosol;ER/Golgi;nucleus;other cell component	transporter activity;other molecular function			Synthesis of bile acids and bile salts	1	0.25	0.0472583
Q9NQG5	RPRD1B	Regulation of nuclear pre-mRNA domain-containing protein 1B	326	36.9	5.97	0	8.737	9.18	protein metabolism;RNA metabolism OR transcription;other metabolic processes;other biological processes	nucleus	other molecular function		Modulators of TCR signaling and T cell activation	RNA polymerase II transcribes snRNA genes	2	0.25	0.0493043
O95551	TDP2	Tyrosyl-DNA phosphodiesterase 2	362	40.9	5.1	0	8.075	5.89	DNA metabolism;RNA metabolism OR transcription;other metabolic processes;stress response;developmental processes;signal transduction	nucleus;other cell component	nucleic acid binding activity;other molecular function		Oxidative damage response	Nonhomologous End-Joining (NHEJ)	2	0.25	0.108915
P31151	S100A7	Protein S100-A7	101	11.5	6.77	0	5.321	0	stress response;developmental processes;other biological processes	non-structural extracellular;cytosol;ER/Golgi;nucleus;other cytoplasmic organelle;other cell component	signal transduction activity or receptor binding;other molecular function	IL-17 signaling pathway		Neutrophil degranulation; Metal sequestration by antimicrobial proteins	3	0.25	0.339166
P21333	FLNA	Filamin-A	2647	280.6	6.06	0	267.656	177.91	cell cycle OR cell proliferation;cell organization and biogenesis;protein metabolism;other metabolic processes;stress response;transport;developmental processes;signal transduction;other biological processes	non-structural extracellular;plasma membrane;other membranes;cytosol;cytoskeleton;ER/Golgi;nucleus;other cell component	signal transduction activity or receptor binding;cytoskeletal activity;other molecular function	MAPK signaling pathway; Focal adhesion; Salmonella infection; Proteoglycans in cancer	Androgen receptor signaling pathway; Prolactin signaling pathway; Focal adhesion; Hypothesized pathways in pathogenesis of cardiovascular disease; MAPK signaling pathway; IL-4 signaling pathway; Ebola virus infection in host; Joubert syndrome	OAS antiviral response; Platelet degranulation ; RHO GTPases activate PAKs; GP1b-IX-V activation signalling; Cell-extracellular matrix interactions	17	0.24	0.000107566
P40939	HADHA	Trifunctional enzyme subunit alpha, mitochondrial	763	82.9	9.04	0	229.622	229.75	other metabolic processes;other biological processes	other membranes;mitochondrion	other molecular function	Fatty acid elongation; Fatty acid degradation; Valine, leucine and isoleucine degradation; Lysine degradation; Tryptophan metabolism; beta-Alanine metabolism; Propanoate metabolism; Butanoate metabolism; Metabolic pathways; Fatty acid metabolism	Fatty acid beta-oxidation; Mitochondrial long chain fatty acid beta-oxidation; Valproic acid pathway; Sudden infant death syndrome (SIDS) susceptibility pathways	Acyl chain remodeling of CL; mitochondrial fatty acid beta-oxidation of unsaturated fatty acids; Beta oxidation of decanoyl-CoA to octanoyl-CoA-CoA; Beta oxidation of octanoyl-CoA to hexanoyl-CoA; Beta oxidation of hexanoyl-CoA to butanoyl-CoA; Beta oxidation of myristoyl-CoA to lauroyl-CoA; Beta oxidation of lauroyl-CoA to decanoyl-CoA-CoA; Beta oxidation of palmitoyl-CoA to myristoyl-CoA	22	0.24	0.211066
P17858	PFKL	ATP-dependent 6-phosphofructokinase, liver type	780	85	7.5	0	126.537	99.9	other metabolic processes;other biological processes	non-structural extracellular;cytosol;other cell component	kinase activity;other molecular function	Glycolysis / Gluconeogenesis; Pentose phosphate pathway; Fructose and mannose metabolism; Galactose metabolism; Metabolic pathways; Carbon metabolism; Biosynthesis of amino acids; RNA degradation; HIF-1 signaling pathway; AMPK signaling pathway; Thyroid hormone signaling pathway; Glucagon signaling pathway; Central carbon metabolism in cancer	Photodynamic therapy-induced HIF-1 survival signaling; Clear cell renal cell carcinoma pathways; Metabolic reprogramming in colon cancer; Insulin signaling; Disorders of fructose metabolism; Glycolysis and gluconeogenesis	Neutrophil degranulation; Glycolysis	21	0.24	0.000300457
P35606	COPB2	Coatomer subunit beta'	906	102.4	5.27	0	119.708	95.95	transport	other membranes;cytosol;ER/Golgi	other molecular function			COPI-dependent Golgi-to-ER retrograde traffic; COPI-mediated anterograde transport	2	0.24	0.434125
P22626	HNRNPA2B1	Heterogeneous nuclear ribonucleoproteins A2/B1	353	37.4	8.95	0	83.57	89.72	cell organization and biogenesis;RNA metabolism OR transcription;other metabolic processes;transport;other biological processes	non-structural extracellular;nucleus;other cell component	nucleic acid binding activity;other molecular function	Amyotrophic lateral sclerosis	mRNA processing	Gene and protein expression by JAK-STAT signaling after Interleukin-12 stimulation; mRNA Splicing - Major Pathway; Processing of Capped Intron-Containing Pre-mRNA	5	0.24	0.0558173
P22830	FECH	Ferrochelatase, mitochondrial	423	47.8	8.73	0	49.072	38.67	cell organization and biogenesis;other metabolic processes;other biological processes	other membranes;mitochondrion	nucleic acid binding activity;other molecular function	Porphyrin metabolism; Metabolic pathways; Biosynthesis of cofactors	Hemesynthesis defects and porphyrias; Heme biosynthesis	Heme biosynthesis	6	0.24	0.048852
Q9NWT1	PAK1IP1	p21-activated protein kinase-interacting protein 1	392	43.9	8.91	0	41.775	33.59	cell cycle OR cell proliferation;other biological processes	nucleus					0	0.24	0.083017
P56537	EIF6	Eukaryotic translation initiation factor 6	245	26.6	4.68	0	39.489	41.67	cell organization and biogenesis;protein metabolism;RNA metabolism OR transcription;other metabolic processes;transport;other biological processes	cytosol;cytoskeleton;nucleus;other cell component	translation activity;nucleic acid binding activity	Ribosome biogenesis in eukaryotes	Translation factors; Genetic causes of porto-sinusoidal vascular disease		3	0.24	0.0585566
P55265	ADAR	Double-stranded RNA-specific adenosine deaminase	1226	136	8.65	0	38.39	19.05	cell organization and biogenesis;RNA metabolism OR transcription;other metabolic processes;stress response;transport;developmental processes;other biological processes	nucleus;other cell component	nucleic acid binding activity;other molecular function	RIG-I-like receptor signaling pathway; Cytosolic DNA-sensing pathway; Measles; Influenza A; Coronavirus disease	Measles virus infection; Cytosolic DNA-sensing pathway	Interferon alpha/beta signaling; C6 deamination of adenosine; Formation of editosomes by ADAR proteins	10	0.24	0.00854317
P54709	ATP1B3	Sodium/potassium-transporting ATPase subunit beta-3	279	31.5	8.35	0	38.359	57.89	transport;other biological processes	plasma membrane;other membranes;cytoskeleton;other cell component	other molecular function	cGMP-PKG signaling pathway; cAMP signaling pathway; Cardiac muscle contraction; Adrenergic signaling in cardiomyocytes; Insulin secretion; Thyroid hormone synthesis; Thyroid hormone signaling pathway; Aldosterone synthesis and secretion; Aldosterone-regulated sodium reabsorption; Endocrine and other factor-regulated calcium reabsorption; Proximal tubule bicarbonate reclamation; Salivary secretion…	Calcium regulation in cardiac cells	Potential therapeutics for SARS; Ion homeostasis; Ion transport by P-type ATPases; Basigin interactions	23	0.24	0.000600078
Q9Y5Z4	HEBP2	Heme-binding protein 2	205	22.9	4.63	0	27.799	25.49	cell organization and biogenesis;transport;other biological processes	non-structural extracellular;mitochondrion;other cytoplasmic organelle;other cell component	other molecular function			Neutrophil degranulation	1	0.24	0.00610386
Q9H270	VPS11	Vacuolar protein sorting-associated protein 11 homolog	941	107.8	7.05	0	26.66	22.57	cell organization and biogenesis;protein metabolism;other metabolic processes;transport;other biological processes	other membranes;other cytoplasmic organelle;other cell component	other molecular function	Salmonella infection	Network map of SARS-CoV-2 signaling pathway	SARS-CoV-2 modulates autophagy	3	0.24	0.0217448
Q9NQ50	MRPL40	39S ribosomal protein L40, mitochondrial	206	24.5	9.63	0	19.229	14.39	protein metabolism;other metabolic processes;other biological processes	other membranes;mitochondrion;translational apparatus;nucleus			22q11.2 copy number variation syndrome	Mitochondrial translation initiation; Mitochondrial translation elongation; Mitochondrial translation termination	4	0.24	0.212688
O15260	SURF4	Surfeit locus protein 4	269	30.4	7.78	0	16.709	11.37	cell organization and biogenesis;transport;other biological processes	plasma membrane;other membranes;cytosol;ER/Golgi;nucleus;other cytoplasmic organelle	other molecular function			COPI-dependent Golgi-to-ER retrograde traffic; Neutrophil degranulation	2	0.24	0.0224337
O94888	UBXN7	UBX domain-containing protein 7	489	54.8	5.16	0	16.692	7.39	protein metabolism;other metabolic processes	other membranes;cytosol;ER/Golgi;nucleus	other molecular function		3q29 copy number variation syndrome	Neddylation; KEAP1-NFE2L2 pathway	3	0.24	0.0625785
Q15075	EEA1	Early endosome antigen 1	1411	162.4	5.68	0	16.266	6.91	cell-cell signaling;cell organization and biogenesis;transport;signal transduction;other biological processes	plasma membrane;other membranes;cytosol;other cytoplasmic organelle;other cell component	other molecular function	Endocytosis; Phagosome; Tuberculosis	VEGFA-VEGFR2 signaling	Toll Like Receptor 9 (TLR9) Cascade	5	0.24	0.0447039
P48506	GCLC	Glutamate--cysteine ligase catalytic subunit	637	72.7	6.09	0	14.78	0	cell organization and biogenesis;other metabolic processes;stress response;transport;other biological processes	cytosol;mitochondrion;other cell component	other molecular function	Cysteine and methionine metabolism; Glutathione metabolism; Metabolic pathways; Biosynthesis of cofactors; Ferroptosis	Glutathione metabolism; Trans-sulfuration, one-carbon metabolism and related pathways; Aryl hydrocarbon receptor pathway; Apoptosis-related network due to altered Notch3 in ovarian cancer; Nuclear receptors meta-pathway; NRF2 pathway; Transcriptional activation by NRF2 in response to phytochemicals; Photodynamic therapy-induced NFE2L2 (NRF2) survival signaling; Oxidative stress response; Ferropto…	Glutathione synthesis and recycling; NFE2L2 regulating anti-oxidant/detoxification enzymes; Defective GCLC causes HAGGSD	21	0.24	0.00386806
O60493	SNX3	Sorting nexin-3	162	18.8	8.66	0	14.667	13.59	cell organization and biogenesis;transport;other biological processes	other membranes;cytosol;other cytoplasmic organelle;other cell component	other molecular function	Endocytosis		Ub-specific processing proteases; WNT ligand biogenesis and trafficking	3	0.24	0.0306322
O43678	NDUFA2	NADH dehydrogenase [ubiquinone] 1 alpha subcomplex subunit 2	99	10.9	9.57	0	13.96	17.35	cell organization and biogenesis;other metabolic processes;transport;developmental processes	other membranes;mitochondrion	transporter activity	Oxidative phosphorylation; Metabolic pathways; Thermogenesis; Retrograde endocannabinoid signaling; Non-alcoholic fatty liver disease; Alzheimer disease; Parkinson disease; Amyotrophic lateral sclerosis; Huntington disease; Prion disease; Pathways of neurodegeneration; Chemical carcinogenesis; Diabetic cardiomyopathy	Electron transport chain: OXPHOS system in mitochondria; Nonalcoholic fatty liver disease; Oxidative phosphorylation	Complex I biogenesis	18	0.24	0.0112085
Q9P0J0	NDUFA13	NADH dehydrogenase [ubiquinone] 1 alpha subcomplex subunit 13	144	16.7	8.43	0	11.116	14.49	cell organization and biogenesis;other metabolic processes;transport;signal transduction;other biological processes	other membranes;mitochondrion;nucleus;other cell component	other molecular function	Oxidative phosphorylation; Metabolic pathways; Thermogenesis; Retrograde endocannabinoid signaling; Non-alcoholic fatty liver disease; Alzheimer disease; Parkinson disease; Amyotrophic lateral sclerosis; Huntington disease; Prion disease; Pathways of neurodegeneration; Chemical carcinogenesis; Diabetic cardiomyopathy	Nucleotide-binding oligomerization domain (NOD) pathway; EGF/EGFR signaling pathway; Nonalcoholic fatty liver disease	Complex I biogenesis	18	0.24	0.00467712
Q8NFQ8	TOR1AIP2	Torsin-1A-interacting protein 2	470	51.2	4.96	0	10.952	5.54	cell organization and biogenesis;other biological processes	other membranes;ER/Golgi;nucleus	other molecular function				0	0.24	0.987646
Q9Y3B2	EXOSC1	Exosome complex component CSL4	195	21.4	8.24	0	10.14	3.16	RNA metabolism OR transcription;other metabolic processes	cytosol;nucleus;other cytoplasmic organelle;other cell component	nucleic acid binding activity	RNA degradation		Major pathway of rRNA processing in the nucleolus and cytosol; ATF4 activates genes in response to endoplasmic reticulum stress; KSRP (KHSRP) binds and destabilizes mRNA; Tristetraprolin (TTP, ZFP36) binds and destabilizes mRNA; Butyrate Response Factor 1 (BRF1) binds and destabilizes mRNA; mRNA decay by 3' to 5' exoribonuclease	7	0.24	0.142149
Q05655	PRKCD	Protein kinase C delta type	676	77.5	7.75	0	9.216	3.75	cell cycle OR cell proliferation;cell organization and biogenesis;protein metabolism;other metabolic processes;stress response;transport;signal transduction;other biological processes	non-structural extracellular;plasma membrane;other membranes;cytosol;mitochondrion;ER/Golgi;nucleus;other cytoplasmic organelle;other cell component	enzyme regulator activity;kinase activity;other molecular function	Chemokine signaling pathway; Autophagy; Vascular smooth muscle contraction; NOD-like receptor signaling pathway; C-type lectin receptor signaling pathway; Fc gamma R-mediated phagocytosis; Neurotrophin signaling pathway; Inflammatory mediator regulation of TRP channels; GnRH signaling pathway; Estrogen signaling pathway; Type II diabetes mellitus; Insulin resistance; AGE-RAGE signaling pathway in…	Type II diabetes mellitus; Glioblastoma signaling pathways; B cell receptor signaling pathway; AGE/RAGE pathway; Corticotropin-releasing hormone signaling pathway; Oncostatin M signaling pathway; Brain-derived neurotrophic factor (BDNF) signaling pathway; Alpha 6 beta 4 signaling pathway; Myometrial relaxation and contraction pathways; G protein signaling pathways; IL6 signaling pathway; MAPK sig…	CLEC7A (Dectin-1) signaling; KEAP1-NFE2L2 pathway; Neutrophil degranulation; VEGFR2 mediated cell proliferation; Role of phospholipids in phagocytosis; G alpha (z) signalling events; Interferon gamma signaling; SHC1 events in ERBB2 signaling; HuR (ELAVL1) binds and stabilizes mRNA; DAG and IP3 signaling; Effects of PIP2 hydrolysis; RHO GTPases Activate NADPH Oxidases; Calmodulin induced events; A…	63	0.24	0.10317
Q15628	TRADD	Tumor necrosis factor receptor type 1-associated DEATH domain protein	312	34.2	6.27	0	8.872	4.84	signal transduction;other biological processes	plasma membrane;other membranes;cytosol;cytoskeleton;nucleus;other cell component	signal transduction activity or receptor binding;other molecular function	MAPK signaling pathway; NF-kappa B signaling pathway; Sphingolipid signaling pathway; Apoptosis; Necroptosis; RIG-I-like receptor signaling pathway; IL-17 signaling pathway; TNF signaling pathway; Adipocytokine signaling pathway; Alcoholic liver disease; Pathogenic Escherichia coli infection; Shigellosis; Salmonella infection; Tuberculosis; Hepatitis C; Measles; Human cytomegalovirus infection; I…	TNF-alpha signaling pathway; Nanoparticle triggered regulated necrosis; Apoptosis; Ebstein-Barr virus LMP1 signaling; Novel intracellular components of RIG-I-like receptor pathway; p38 MAPK signaling pathway; Measles virus infection; Cytosolic DNA-sensing pathway; SARS-CoV-2 innate immunity evasion and cell-specific immune response	Regulation by c-FLIP; CASP8 activity is inhibited; Dimerization of procaspase-8; Regulation of TNFR1 signaling; TNFR1-induced NFkappaB signaling pathway; TNFR1-induced proapoptotic signaling; Defective RIPK1-mediated regulated necrosis	44	0.24	0.645383
P01033	TIMP1	Metalloproteinase inhibitor 1	207	23.2	8.1	0	8.653	1.62	stress response;developmental processes;signal transduction;other biological processes	non-structural extracellular;extracellular matrix;ER/Golgi;other cell component	signal transduction activity or receptor binding;enzyme regulator activity;other molecular function	HIF-1 signaling pathway	Matrix metalloproteinases; Mammary gland development pathway - Puberty (Stage 2 of 4); IL1 and megakaryocytes in obesity; Lung fibrosis; IL6 signaling pathway; IL-18 signaling pathway; Burn wound healing; CCL18 signaling pathway	Platelet degranulation ; Regulation of Insulin-like Growth Factor (IGF) transport and uptake by Insulin-like Growth Factor Binding Proteins (IGFBPs); Post-translational protein phosphorylation; Interleukin-10 signaling; Interleukin-4 and Interleukin-13 signaling; Activation of Matrix Metalloproteinases	15	0.24	0.238082
Q9Y3D7	PAM16	Mitochondrial import inner membrane translocase subunit TIM16	125	13.8	9.7	0	7.369	9.01	cell organization and biogenesis;transport;other biological processes	other membranes;mitochondrion;other cell component				Mitochondrial protein import	1	0.24	0.0183961
O43760	SYNGR2	Synaptogyrin-2	224	24.8	4.94	0	5.623	2.34	cell organization and biogenesis;transport	other membranes;ER/Golgi;other cell component					0	0.24	0.256677
Q5SW79	CEP170	Centrosomal protein of 170 kDa	1584	175.2	7.11	0	5.495	4.81		cytosol;cytoskeleton;other cell component			Ciliary landscape		1	0.24	0.0212546
Q9H6F5	CCDC86	Coiled-coil domain-containing protein 86	360	40.2	10.33	0.001	4.445	2.02		nucleus;other cell component					0	0.24	0.202566
P46940	IQGAP1	Ras GTPase-activating-like protein IQGAP1	1657	189.1	6.48	0	289.702	219.28	cell organization and biogenesis;developmental processes;signal transduction;other biological processes	plasma membrane;other membranes;cytosol;cytoskeleton;nucleus;other cell component	enzyme regulator activity;cytoskeletal activity;other molecular function	Adherens junction; Regulation of actin cytoskeleton; Proteoglycans in cancer	VEGFA-VEGFR2 signaling; Ebola virus infection in host; Ciliary landscape; EGF/EGFR signaling pathway; Regulation of actin cytoskeleton; G13 signaling pathway	Neutrophil degranulation; Glucagon-like Peptide-1 (GLP1) regulates insulin secretion; RHOC GTPase cycle; RHOA GTPase cycle; CDC42 GTPase cycle; RAC1 GTPase cycle; RHOQ GTPase cycle; RHO GTPases activate IQGAPs; RAC2 GTPase cycle; RHOV GTPase cycle; Signaling by BRAF and RAF1 fusions; RHOU GTPase cycle; Nephrin family interactions; Signaling by moderate kinase activity BRAF mutants; Paradoxical ac…	28	0.23	0.0326026
P07814	EPRS	Bifunctional glutamate/proline--tRNA ligase	1512	170.5	7.33	0	256.291	263.09	cell organization and biogenesis;protein metabolism;RNA metabolism OR transcription;other metabolic processes;stress response;other biological processes	plasma membrane;other membranes;cytosol;other cell component	nucleic acid binding activity;other molecular function	Porphyrin metabolism; Aminoacyl-tRNA biosynthesis; Metabolic pathways; Biosynthesis of cofactors	Parkinson's disease pathway; VEGFA-VEGFR2 signaling; Amino acid metabolism	tRNA modification in the nucleus and cytosol; Selenoamino acid metabolism; Cytosolic tRNA aminoacylation	10	0.23	0.00125417
P60842	EIF4A1	Eukaryotic initiation factor 4A-I	406	46.1	5.48	0	112.898	149.69	protein metabolism;other metabolic processes	cytosol;translational apparatus;other cell component	nucleic acid binding activity;other molecular function		Translation factors; Fragile X syndrome; Translation inhibitors in chronically activated PDGFRA cells; Interferon type I signaling pathways	L13a-mediated translational silencing of Ceruloplasmin expression; Translation initiation complex formation; Ribosomal scanning and start codon recognition; GTP hydrolysis and joining of the 60S ribosomal subunit; Deadenylation of mRNA; ISG15 antiviral mechanism	11	0.23	0.404641
P14314	PRKCSH	Glucosidase 2 subunit beta	528	59.4	4.41	0	80.48	114.53	protein metabolism;other metabolic processes;developmental processes;signal transduction	ER/Golgi;other cell component	other molecular function	Protein processing in endoplasmic reticulum		Regulation of Insulin-like Growth Factor (IGF) transport and uptake by Insulin-like Growth Factor Binding Proteins (IGFBPs); Post-translational protein phosphorylation; Advanced glycosylation endproduct receptor signaling; Maturation of spike protein; Calnexin/calreticulin cycle; Maturation of spike protein	8	0.23	0.056046
P52788	SMS	Spermine synthase	366	41.2	5.02	0	67.521	36.73	other metabolic processes	cytosol	other molecular function	Cysteine and methionine metabolism; Arginine and proline metabolism; Glutathione metabolism; Metabolic pathways	Methionine de novo and salvage pathway; Amino acid metabolism	Metabolism of polyamines	7	0.23	0.00259145
O95831	AIFM1	Apoptosis-inducing factor 1, mitochondrial	613	66.9	8.95	0	61.327	58.39	cell organization and biogenesis;stress response;transport;developmental processes;signal transduction;other biological processes	other membranes;cytosol;mitochondrion;nucleus;other cell component	nucleic acid binding activity;other molecular function	Apoptosis; Necroptosis	Apoptosis modulation and signaling; Nanomaterial induced apoptosis; Apoptosis modulation by HSP70		5	0.23	0.201491
Q9NSE4	IARS2	Isoleucine--tRNA ligase, mitochondrial	1012	113.7	7.2	0	55.144	48.7	protein metabolism;RNA metabolism OR transcription;other metabolic processes	mitochondrion	nucleic acid binding activity;other molecular function	Aminoacyl-tRNA biosynthesis		Mitochondrial tRNA aminoacylation	2	0.23	0.0271316
Q06203	PPAT	Amidophosphoribosyltransferase	517	57.4	6.76	0	52.267	47.47	other metabolic processes	cytosol	other molecular function	Purine metabolism; Alanine, aspartate and glutamate metabolism; Metabolic pathways	Fluoropyrimidine activity; Metabolic reprogramming in colon cancer	Purine ribonucleoside monophosphate biosynthesis	6	0.23	0.127417
Q9HCC0	MCCC2	Methylcrotonoyl-CoA carboxylase beta chain, mitochondrial	563	61.3	7.68	0	45.981	26.57	other metabolic processes	cytosol;mitochondrion;other cell component	other molecular function	Valine, leucine and isoleucine degradation; Metabolic pathways		Biotin transport and metabolism; Branched-chain amino acid catabolism; Defective HLCS causes multiple carboxylase deficiency	5	0.23	0.0159673
Q5VWQ0	RSBN1	Lysine-specific demethylase 9	802	90	8.6	0	41.885	27.2	cell organization and biogenesis;protein metabolism;other metabolic processes	nucleus	other molecular function				0	0.23	0.680837
P83731	RPL24	60S ribosomal protein L24	157	17.8	11.25	0	41.349	66.92	cell cycle OR cell proliferation;cell organization and biogenesis;protein metabolism;other metabolic processes;developmental processes	cytosol;ER/Golgi;translational apparatus;other cell component	nucleic acid binding activity;other molecular function	Ribosome; Coronavirus disease	Cytoplasmic ribosomal proteins	Regulation of expression of SLITs and ROBOs; L13a-mediated translational silencing of Ceruloplasmin expression; Formation of a pool of free 40S subunits; GTP hydrolysis and joining of the 60S ribosomal subunit; Major pathway of rRNA processing in the nucleolus and cytosol; Nonsense Mediated Decay (NMD) enhanced by the Exon Junction Complex (EJC); SRP-dependent cotranslational protein targeting to…	16	0.23	0.323793
P07858	CTSB	Cathepsin B	339	37.8	6.3	0	34.358	30.68	protein metabolism;other metabolic processes;other biological processes	non-structural extracellular;plasma membrane;other membranes;other cytoplasmic organelle;other cell component	other molecular function	Autophagy; Lysosome; Apoptosis; Antigen processing and presentation; NOD-like receptor signaling pathway; Renin secretion	Ebola virus infection in host	Neutrophil degranulation; MHC class II antigen presentation; Collagen degradation; Assembly of collagen fibrils and other multimeric structures; Trafficking and processing of endosomal TLR	12	0.23	0.0363274
Q9NYL9	TMOD3	Tropomodulin-3	352	39.6	5.19	0	30.666	25.75	cell cycle OR cell proliferation;cell organization and biogenesis;other biological processes	cytoskeleton	cytoskeletal activity		VEGFA-VEGFR2 signaling	RND3 GTPase cycle; Striated Muscle Contraction; RHOBTB2 GTPase cycle	4	0.23	0.111333
P62805	H4C1	Histone H4	103	11.4	11.36	0	29.952	54.9	cell organization and biogenesis;other biological processes	non-structural extracellular;nucleus;other cell component	nucleic acid binding activity;other molecular function	Neutrophil extracellular trap formation; Alcoholism; Viral carcinogenesis; Systemic lupus erythematosus	Gastric cancer network 1; Histone modifications; 22q11.2 copy number variation syndrome; Male infertility; Type II interferon signaling	Meiotic synapsis; Estrogen-dependent gene expression; Processing of DNA double-strand break ends; G2/M DNA damage checkpoint; Meiotic recombination; SUMOylation of chromatin organization proteins; HCMV Late Events; Amyloid fiber formation; RUNX1 regulates transcription of genes involved in differentiation of HSCs; HCMV Early Events; Transcriptional regulation by small RNAs; Deposition of new CENP…	54	0.23	0.0389241
P16219	ACADS	Short-chain specific acyl-CoA dehydrogenase, mitochondrial	412	44.3	7.99	0	22.013	13.1	other metabolic processes	cytoskeleton;mitochondrion;nucleus	other molecular function	Fatty acid degradation; Valine, leucine and isoleucine degradation; beta-Alanine metabolism; Propanoate metabolism; Butanoate metabolism; Metabolic pathways; Carbon metabolism; Fatty acid metabolism	Fatty acid beta-oxidation; Mitochondrial long chain fatty acid beta-oxidation; IL-18 signaling pathway	Beta oxidation of hexanoyl-CoA to butanoyl-CoA; Beta oxidation of butanoyl-CoA to acetyl-CoA	13	0.23	0.337393
P28340	POLD1	DNA polymerase delta catalytic subunit	1107	123.6	7.03	0	17.141	2.71	DNA metabolism;other metabolic processes;stress response;other biological processes	cytosol;nucleus;other cell component	nucleic acid binding activity;other molecular function	DNA replication; Base excision repair; Nucleotide excision repair; Mismatch repair; Homologous recombination	Homologous recombination; Pyrimidine metabolism; DNA replication; Base excision repair; Nucleotide excision repair; DNA repair pathways, full network; Progeria-associated lipodystrophy; Nucleotide excision repair in xeroderma pigmentosum ; DNA mismatch repair	Termination of translesion DNA synthesis; HDR through Homologous Recombination (HRR); Dual incision in TC-NER; Gap-filling DNA repair synthesis and ligation in TC-NER; Cytosolic iron-sulfur cluster assembly; Recognition of DNA damage by PCNA-containing replication complex; PCNA-Dependent Long Patch Base Excision Repair; Dual Incision in GG-NER; Polymerase switching on the C-strand of the telomere…	32	0.23	0.038392
Q5T653	MRPL2	39S ribosomal protein L2, mitochondrial	305	33.3	11.3	0	16.692	6.34	protein metabolism;other metabolic processes	other membranes;mitochondrion;translational apparatus;nucleus	other molecular function	Ribosome		Mitochondrial translation initiation; Mitochondrial translation elongation; Mitochondrial translation termination	4	0.23	0.219784
Q9BRJ2	MRPL45	39S ribosomal protein L45, mitochondrial	306	35.3	9.03	0	13.421	8.99	protein metabolism;other metabolic processes	other membranes;mitochondrion;translational apparatus				Mitochondrial translation initiation; Mitochondrial translation elongation; Mitochondrial translation termination	3	0.23	0.133193
O14949	UQCRQ	Cytochrome b-c1 complex subunit 8	82	9.9	10.08	0	13.331	12.21	other metabolic processes;developmental processes	other membranes;mitochondrion		Oxidative phosphorylation; Metabolic pathways; Cardiac muscle contraction; Thermogenesis; Non-alcoholic fatty liver disease; Alzheimer disease; Parkinson disease; Amyotrophic lateral sclerosis; Huntington disease; Prion disease; Pathways of neurodegeneration; Chemical carcinogenesis; Diabetic cardiomyopathy	Electron transport chain: OXPHOS system in mitochondria; Nonalcoholic fatty liver disease; Mitochondrial complex III assembly	Respiratory electron transport	17	0.23	0.0102338
O15439	ABCC4	Multidrug resistance-associated protein 4	1325	149.4	8.19	0	12.057	2.54	cell-cell signaling;cell organization and biogenesis;other metabolic processes;transport	plasma membrane;other membranes;ER/Golgi;nucleus	transporter activity;other molecular function	Antifolate resistance; ABC transporters; cAMP signaling pathway; Bile secretion	Fluoropyrimidine activity; Drug induction of bile acid pathway; Ectoderm differentiation; Pregnane X receptor pathway; Nuclear receptors meta-pathway; NRF2 pathway; Photodynamic therapy-induced NFE2L2 (NRF2) survival signaling; TYROBP causal network in microglia; Aspirin and miRNAs; Proximal tubule transport; FOXA2 pathway; Prostaglandin synthesis and regulation	ABC-family proteins mediated transport; Paracetamol ADME; Platelet degranulation ; Azathioprine ADME	20	0.23	0.17642
Q6PD62	CTR9	RNA polymerase-associated protein CTR9 homolog	1173	133.4	6.77	0	11.916	2.34	cell-cell signaling;protein metabolism;RNA metabolism OR transcription;other metabolic processes;developmental processes;signal transduction;other biological processes	nucleus;other cell component	other molecular function		Endoderm differentiation	E3 ubiquitin ligases ubiquitinate target proteins; Formation of RNA Pol II elongation complex ; RNA Polymerase II Pre-transcription Events	5	0.23	0.022087
Q13438	OS9	Protein OS-9	667	75.5	4.87	0	11.54	2.51	protein metabolism;other metabolic processes;stress response;transport;signal transduction;other biological processes	other membranes;ER/Golgi	other molecular function	Protein processing in endoplasmic reticulum		ABC-family proteins mediated transport; Hedgehog ligand biogenesis; Hh mutants are degraded by ERAD; Defective CFTR causes cystic fibrosis; ER Quality Control Compartment (ERQC)	6	0.23	0.152584
P17568	NDUFB7	NADH dehydrogenase [ubiquinone] 1 beta subcomplex subunit 7	137	16.4	8.92	0	10.501	10.64	cell organization and biogenesis;other metabolic processes;transport	other membranes;mitochondrion	transporter activity	Oxidative phosphorylation; Metabolic pathways; Thermogenesis; Retrograde endocannabinoid signaling; Non-alcoholic fatty liver disease; Alzheimer disease; Parkinson disease; Amyotrophic lateral sclerosis; Huntington disease; Prion disease; Pathways of neurodegeneration; Chemical carcinogenesis; Diabetic cardiomyopathy	Electron transport chain: OXPHOS system in mitochondria; Nonalcoholic fatty liver disease; Oxidative phosphorylation	Complex I biogenesis	18	0.23	0.00536934
Q9UBR2	CTSZ	Cathepsin Z	303	33.8	7.11	0	8.644	2.53	protein metabolism;other metabolic processes;developmental processes;other biological processes	non-structural extracellular;plasma membrane;other membranes;ER/Golgi;other cytoplasmic organelle;other cell component	other molecular function	Lysosome; Apoptosis		Neutrophil degranulation; COPII-mediated vesicle transport; Cargo concentration in the ER; Lysosome Vesicle Biogenesis; Metabolism of Angiotensinogen to Angiotensins	7	0.23	0.45365
Q9HDC9	APMAP	Adipocyte plasma membrane-associated protein	416	46.5	6.16	0	6.827	7.01	other metabolic processes	other membranes;other cell component	other molecular function		Ciliary landscape		1	0.23	0.264234
Q8NCN5	PDPR	Pyruvate dehydrogenase phosphatase regulatory subunit, mitochondrial	879	99.3	6.35	0	6.63	0	protein metabolism;other metabolic processes;other biological processes	mitochondrion;other cell component	other molecular function			Regulation of pyruvate dehydrogenase (PDH) complex	1	0.23	0.208523
Q9BT09	CNPY3	Protein canopy homolog 3	278	30.7	5.49	0	6.627	9.04	stress response	ER/Golgi	signal transduction activity or receptor binding			Trafficking and processing of endosomal TLR	1	0.23	0.0210346
O95870	ABHD16A	Phosphatidylserine lipase ABHD16A	558	63.2	8.13	0	6.28	3.01	other metabolic processes	other membranes	other molecular function	Glycerolipid metabolism; Metabolic pathways	IL-18 signaling pathway		3	0.23	0.563621
Q9NWS8	RMND1	Required for meiotic nuclear division protein 1 homolog	449	51.6	8.69	0	6.029	2.23	protein metabolism;other metabolic processes;other biological processes	mitochondrion					0	0.23	0.183744
Q16512	PKN1	Serine/threonine-protein kinase N1	942	103.9	6.37	0	5.723	0	cell organization and biogenesis;protein metabolism;RNA metabolism OR transcription;other metabolic processes;stress response;developmental processes;signal transduction;other biological processes	plasma membrane;other membranes;cytosol;nucleus;other cytoplasmic organelle;other cell component	kinase activity;other molecular function	PI3K-Akt signaling pathway; NOD-like receptor signaling pathway; Salmonella infection; Yersinia infection	Apoptosis-related network due to altered Notch3 in ovarian cancer; PI3K-Akt signaling pathway; IL-18 signaling pathway; G13 signaling pathway	Activated PKN1 stimulates transcription of AR (androgen receptor) regulated genes KLK2 and KLK3; RAC1 GTPase cycle; RHOC GTPase cycle; RHOA GTPase cycle; RHOB GTPase cycle	14	0.23	0.250779
P78330	PSPH	Phosphoserine phosphatase	225	25	5.69	0	5.505	2.03	other metabolic processes;developmental processes;other biological processes	cytosol;other cell component	other molecular function	Glycine, serine and threonine metabolism; Metabolic pathways; Carbon metabolism; Biosynthesis of amino acids	Trans-sulfuration, one-carbon metabolism and related pathways; Clear cell renal cell carcinoma pathways; Metabolic reprogramming in colon cancer; Neuroinflammation and glutamatergic signaling; Amino acid metabolism in triple-negative breast cancer cells	Serine biosynthesis	10	0.23	0.489998
O60443	GSDME	Gasdermin-E	496	54.5	5.17	0.002	3.214	0	transport;developmental processes;signal transduction;other biological processes	plasma membrane;other membranes;cytosol;other cell component	transporter activity;other molecular function			Regulation of TLR by endogenous ligand; Release of apoptotic factors from the mitochondria; Pyroptosis; Defective pyroptosis	4	0.23	0.0987509
P49588	AARS	Alanine--tRNA ligase, cytoplasmic	968	106.7	5.53	0	263.843	247.46	protein metabolism;RNA metabolism OR transcription;other metabolic processes;developmental processes;other biological processes	cytosol;mitochondrion;other cell component	nucleic acid binding activity;other molecular function	Aminoacyl-tRNA biosynthesis	IL-18 signaling pathway	Cytosolic tRNA aminoacylation	3	0.22	0.0729415
P30101	PDIA3	Protein disulfide-isomerase A3	505	56.7	6.35	0	184.483	273.71	cell organization and biogenesis;stress response;signal transduction;other biological processes	non-structural extracellular;other membranes;ER/Golgi;other cytoplasmic organelle;other cell component	other molecular function	Protein processing in endoplasmic reticulum; Antigen processing and presentation; Human cytomegalovirus infection; Herpes simplex virus 1 infection; Epstein-Barr virus infection; Human immunodeficiency virus 1 infection	Prion disease pathway	ER-Phagosome pathway; Antigen Presentation: Folding, assembly and peptide loading of class I MHC; Calnexin/calreticulin cycle	10	0.22	0.0310777
P11171	EPB41	Protein 4.1	864	97	5.58	0	101.966	100.78	cell cycle OR cell proliferation;cell organization and biogenesis;other biological processes	plasma membrane;other membranes;cytosol;cytoskeleton;nucleus;other cell component	cytoskeletal activity;other molecular function		VEGFA-VEGFR2 signaling; Splicing factor NOVA regulated synaptic proteins; IL-18 signaling pathway	Neurexins and neuroligins	4	0.22	0.0801909
P26599	PTBP1	Polypyrimidine tract-binding protein 1	531	57.2	9.17	0	97.478	105.27	RNA metabolism OR transcription;other metabolic processes;other biological processes	nucleus	nucleic acid binding activity				0	0.22	8.52936e-05
Q9HAV4	XPO5	Exportin-5	1204	136.2	5.8	0	83.564	57.62	RNA metabolism OR transcription;transport;other biological processes	cytosol;nucleus;other cell component	nucleic acid binding activity;other molecular function	Nucleocytoplasmic transport	miRNA biogenesis; exRNA mechanism of action and biogenesis	MicroRNA (miRNA) biogenesis	4	0.22	0.0219688
Q15437	SEC23B	Protein transport protein Sec23B	767	86.4	6.89	0	66.104	68.21	cell organization and biogenesis;transport	other membranes;cytosol;ER/Golgi;other cell component	enzyme regulator activity;other molecular function	Protein processing in endoplasmic reticulum	Sterol regulatory element-binding proteins (SREBP) signaling		2	0.22	0.238459
O75306	NDUFS2	NADH dehydrogenase [ubiquinone] iron-sulfur protein 2, mitochondrial	463	52.5	7.55	0	65.312	72.02	cell cycle OR cell proliferation;cell organization and biogenesis;other metabolic processes;stress response;transport;developmental processes;other biological processes	other membranes;mitochondrion;nucleus	transporter activity;other molecular function	Oxidative phosphorylation; Metabolic pathways; Thermogenesis; Retrograde endocannabinoid signaling; Non-alcoholic fatty liver disease; Alzheimer disease; Parkinson disease; Amyotrophic lateral sclerosis; Huntington disease; Prion disease; Pathways of neurodegeneration; Chemical carcinogenesis; Diabetic cardiomyopathy	Electron transport chain: OXPHOS system in mitochondria; Nonalcoholic fatty liver disease; Oxidative phosphorylation	Complex I biogenesis	18	0.22	0.00793009
Q9Y383	LUC7L2	Putative RNA-binding protein Luc7-like 2	392	46.5	10.01	0	54.477	50.74	cell organization and biogenesis;RNA metabolism OR transcription;other metabolic processes	nucleus	nucleic acid binding activity;other molecular function				0	0.22	0.44735
Q9UIJ7	AK3	GTP:AMP phosphotransferase AK3, mitochondrial	227	25.6	9.16	0	38.743	28.57	other metabolic processes;stress response	mitochondrion;other cell component	kinase activity;other molecular function	Purine metabolism; Nucleotide metabolism; Biosynthesis of cofactors		Factors involved in megakaryocyte development and platelet production	4	0.22	0.00720056
Q5JRX3	PITRM1	Presequence protease, mitochondrial	1037	117.3	6.92	0	25.585	14.09	cell organization and biogenesis;protein metabolism;other metabolic processes;transport	mitochondrion	enzyme regulator activity;other molecular function			Mitochondrial protein import	1	0.22	0.00686668
Q96RS6	NUDCD1	NudC domain-containing protein 1	583	66.7	5.11	0	20.526	13.29	other biological processes	cytosol;nucleus					0	0.22	0.00113041
Q13523	PRPF4B	Serine/threonine-protein kinase PRP4 homolog	1007	116.9	10.26	0	19.761	11.59	protein metabolism;RNA metabolism OR transcription;other metabolic processes	nucleus;other cell component	kinase activity;other molecular function		mRNA processing	mRNA Splicing - Major Pathway	2	0.22	0.148925
P41227	NAA10	N-alpha-acetyltransferase 10	235	26.4	5.64	0	18.906	18.96	cell organization and biogenesis;protein metabolism;other metabolic processes;other biological processes	cytosol;nucleus;other cell component	other molecular function				0	0.22	0.0213858
Q9Y2L1	DIS3	Exosome complex exonuclease RRP44	958	108.9	7.14	0	16.482	13.6	RNA metabolism OR transcription;other metabolic processes	cytosol;nucleus;other cytoplasmic organelle;other cell component	enzyme regulator activity;nucleic acid binding activity;other molecular function	RNA degradation		Major pathway of rRNA processing in the nucleolus and cytosol; ATF4 activates genes in response to endoplasmic reticulum stress; KSRP (KHSRP) binds and destabilizes mRNA; Tristetraprolin (TTP, ZFP36) binds and destabilizes mRNA; Butyrate Response Factor 1 (BRF1) binds and destabilizes mRNA; mRNA decay by 3' to 5' exoribonuclease	7	0.22	0.141453
Q6P1L8	MRPL14	39S ribosomal protein L14, mitochondrial	145	15.9	10.24	0	13.928	5.28	protein metabolism;other metabolic processes	other membranes;mitochondrion;translational apparatus	other molecular function	Ribosome		Mitochondrial translation initiation; Mitochondrial translation elongation; Mitochondrial translation termination	4	0.22	0.198301
Q14671	PUM1	Pumilio homolog 1	1186	126.4	6.84	0	13.562	2.25	RNA metabolism OR transcription;other metabolic processes;other biological processes	cytosol;nucleus;other cell component	nucleic acid binding activity	Spinocerebellar ataxia		Golgi Associated Vesicle Biogenesis	2	0.22	0.125345
Q4G0J3	LARP7	La-related protein 7	582	66.9	9.55	0	12.689	7.14	RNA metabolism OR transcription;other metabolic processes;other biological processes	cytosol;nucleus;other cell component	nucleic acid binding activity		VEGFA-VEGFR2 signaling		1	0.22	0.0586048
Q8NE86	MCU	Calcium uniporter protein, mitochondrial	351	39.8	8.65	0	12.685	6.71	cell organization and biogenesis;transport;signal transduction;other biological processes	other membranes;mitochondrion	transporter activity;other molecular function	Calcium signaling pathway; Cellular senescence; NOD-like receptor signaling pathway; Alzheimer disease; Parkinson disease; Amyotrophic lateral sclerosis; Spinocerebellar ataxia; Prion disease; Pathways of neurodegeneration	Alzheimer's disease and miRNA effects; Malignant pleural mesothelioma; Alzheimer's disease	Processing of SMDT1	14	0.22	0.25403
O75351	VPS4B	Vacuolar protein sorting-associated protein 4B	444	49.3	7.23	0	10.779	6.06	cell cycle OR cell proliferation;cell organization and biogenesis;protein metabolism;other metabolic processes;stress response;transport;other biological processes	plasma membrane;other membranes;cytosol;cytoskeleton;nucleus;other cytoplasmic organelle;other cell component	other molecular function	Viral life cycle; Endocytosis; Necroptosis		Budding and maturation of HIV virion; Endosomal Sorting Complex Required For Transport (ESCRT)	5	0.22	0.116311
Q16563	SYPL1	Synaptophysin-like protein 1	259	28.5	8.43	0	9.789	4.22	cell-cell signaling	plasma membrane;other membranes;ER/Golgi;other cell component					0	0.22	0.0689517
Q9BX10	GTPBP2	GTP-binding protein 2	602	65.7	8.05	0	9.039	7.67	protein metabolism;other metabolic processes	non-structural extracellular;other cell component	nucleic acid binding activity;other molecular function		Neurodegeneration with brain iron accumulation (NBIA) subtypes pathway	Platelet degranulation	2	0.22	0.254957
O43676	NDUFB3	NADH dehydrogenase [ubiquinone] 1 beta subcomplex subunit 3	98	11.4	9.2	0	8.872	9.6	cell organization and biogenesis;other metabolic processes;transport	other membranes;mitochondrion	transporter activity	Oxidative phosphorylation; Metabolic pathways; Thermogenesis; Retrograde endocannabinoid signaling; Non-alcoholic fatty liver disease; Alzheimer disease; Parkinson disease; Amyotrophic lateral sclerosis; Huntington disease; Prion disease; Pathways of neurodegeneration; Chemical carcinogenesis; Diabetic cardiomyopathy	Electron transport chain: OXPHOS system in mitochondria; Nonalcoholic fatty liver disease	Complex I biogenesis	17	0.22	0.00114069
Q96GC5	MRPL48	39S ribosomal protein L48, mitochondrial	212	23.9	8.98	0	8.554	9.94	protein metabolism;other metabolic processes	other membranes;mitochondrion;translational apparatus				Mitochondrial translation initiation; Mitochondrial translation elongation; Mitochondrial translation termination	3	0.22	0.57516
P20226	TBP	TATA-box-binding protein	339	37.7	9.79	0	7.442	0	cell organization and biogenesis;protein metabolism;RNA metabolism OR transcription;other metabolic processes;other biological processes	nucleus;other cell component	signal transduction activity or receptor binding;nucleic acid binding activity;other molecular function	Basal transcription factors; Huntington disease; Spinocerebellar ataxia; Human papillomavirus infection; Human T-cell leukemia virus 1 infection; Viral carcinogenesis	Prion disease pathway; Eukaryotic transcription initiation	Estrogen-dependent gene expression; RNA Polymerase II Pre-transcription Events; HIV Transcription Initiation; RNA Polymerase II HIV Promoter Escape; RNA Polymerase II Promoter Escape; RNA Polymerase II Transcription Pre-Initiation And Promoter Opening; RNA Polymerase II Transcription Initiation; NoRC negatively regulates rRNA expression; RNA Polymerase I Transcription Initiation; RNA Polymerase I…	29	0.22	0.889867
Q96AG3	SLC25A46	Solute carrier family 25 member 46	418	46.1	7.43	0	7.217	4.39	cell organization and biogenesis;other metabolic processes;transport;developmental processes;other biological processes	other membranes;mitochondrion	other molecular function				0	0.22	0.217763
P61927	RPL37	60S ribosomal protein L37	97	11.1	11.74	0	6.783	13.68	protein metabolism;other metabolic processes;other biological processes	cytosol;translational apparatus;other cell component	enzyme regulator activity;nucleic acid binding activity;other molecular function	Ribosome; Coronavirus disease	Cytoplasmic ribosomal proteins	Regulation of expression of SLITs and ROBOs; Nonsense Mediated Decay (NMD) enhanced by the Exon Junction Complex (EJC); Eukaryotic Translation Termination; Nonsense Mediated Decay (NMD) independent of the Exon Junction Complex (EJC); L13a-mediated translational silencing of Ceruloplasmin expression; Formation of a pool of free 40S subunits; GTP hydrolysis and joining of the 60S ribosomal subunit;…	16	0.22	0.281684
Q9NZT2	OGFR	Opioid growth factor receptor	677	73.3	4.84	0	6.734	2.26	other biological processes	other membranes;nucleus;other cell component	other molecular function				0	0.22	0.0628729
P09486	SPARC	SPARC	303	34.6	4.84	0	6.695	2.25	other biological processes	non-structural extracellular;extracellular matrix;plasma membrane;other membranes;nucleus;other cell component	other molecular function		miR-509-3p alteration of YAP1/ECM axis; Epithelial to mesenchymal transition in colorectal cancer; Burn wound healing; Malignant pleural mesothelioma	Platelet degranulation ; ECM proteoglycans; Nuclear signaling by ERBB4; Scavenging by Class H Receptors	8	0.22	0.304874
P10074	ZBTB48	Telomere zinc finger-associated protein	688	77	8.18	0	5.954	2.14	cell organization and biogenesis;DNA metabolism;RNA metabolism OR transcription;other biological processes	nucleus;other cell component	nucleic acid binding activity;other molecular function				0	0.22	0.108433
P29992	GNA11	Guanine nucleotide-binding protein subunit alpha-11	359	42.1	5.69	0.001	3.787	0	cell-cell signaling;developmental processes;signal transduction;other biological processes	plasma membrane;other membranes;other cell component	signal transduction activity or receptor binding;other molecular function	Calcium signaling pathway; cGMP-PKG signaling pathway; Vascular smooth muscle contraction; Gap junction; Cholinergic synapse; Long-term depression; Insulin secretion; GnRH signaling pathway; Aldosterone synthesis and secretion; Cortisol synthesis and secretion; Parathyroid hormone synthesis, secretion and action; GnRH secretion; Cushing syndrome; Growth hormone synthesis, secretion and action; Ch…	Corticotropin-releasing hormone signaling pathway; G protein signaling pathways; GPR40 pathway; Hippo signaling regulation pathways; PKC-gamma calcium signaling pathway in ataxia; Calcium regulation in cardiac cells	G alpha (q) signalling events; Thrombin signalling through proteinase activated receptors (PARs); G-protein activation; ADP signalling through P2Y purinoceptor 1; Thromboxane signalling through TP receptor; Cooperation of PDCL (PhLP1) and TRiC/CCT in G-protein beta folding; Fatty Acids bound to GPR40 (FFAR1) regulate insulin secretion; PLC beta mediated events; Acetylcholine regulates insulin sec…	34	0.22	0.672725
Q9H307	PNN	Pinin	717	81.6	7.14	0.001	3.469	0	cell adhesion;RNA metabolism OR transcription;other metabolic processes	plasma membrane;other membranes;cytoskeleton;nucleus;other cell component	nucleic acid binding activity;other molecular function	Nucleocytoplasmic transport; mRNA surveillance pathway		mRNA Splicing - Major Pathway	3	0.22	0.103566
P05023	ATP1A1	Sodium/potassium-transporting ATPase subunit alpha-1	1023	112.8	5.49	0	139.947	141.24	transport;other biological processes	plasma membrane;other membranes;cytoskeleton;ER/Golgi;other cell component	transporter activity;other molecular function	cGMP-PKG signaling pathway; cAMP signaling pathway; Cardiac muscle contraction; Adrenergic signaling in cardiomyocytes; Insulin secretion; Thyroid hormone synthesis; Thyroid hormone signaling pathway; Aldosterone synthesis and secretion; Aldosterone-regulated sodium reabsorption; Endocrine and other factor-regulated calcium reabsorption; Proximal tubule bicarbonate reclamation; Salivary secretion…	Pre-implantation embryo; Proximal tubule transport; Arsenic metabolism and reactive oxygen species generation	Potential therapeutics for SARS; Ion homeostasis; Ion transport by P-type ATPases	24	0.21	0.00323422
P50395	GDI2	Rab GDP dissociation inhibitor beta	445	50.6	6.47	0	133.432	152.13	transport;signal transduction;other biological processes	non-structural extracellular;other membranes;cytosol;ER/Golgi;other cytoplasmic organelle;other cell component	enzyme regulator activity;other molecular function			Neutrophil degranulation; RAB GEFs exchange GTP for GDP on RABs	2	0.21	0.000628716
Q8NBS9	TXNDC5	Thioredoxin domain-containing protein 5	432	47.6	5.97	0	92.911	58.17	other biological processes	non-structural extracellular;ER/Golgi;other cytoplasmic organelle	other molecular function	Protein processing in endoplasmic reticulum	VEGFA-VEGFR2 signaling	Golgi Associated Vesicle Biogenesis; Neutrophil degranulation; Lysosome Vesicle Biogenesis	5	0.21	0.103575
Q9BXJ9	NAA15	N-alpha-acetyltransferase 15, NatA auxiliary subunit	866	101.2	7.42	0	85.625	83.63	protein metabolism;other metabolic processes;developmental processes;other biological processes	cytosol;nucleus;other cell component	translation activity				0	0.21	0.0394575
Q9UBE0	SAE1	SUMO-activating enzyme subunit 1	346	38.4	5.3	0	81.042	59.14	protein metabolism;other metabolic processes;other biological processes	nucleus;other cell component	enzyme regulator activity;other molecular function	Ubiquitin mediated proteolysis		SUMO is conjugated to E1 (UBA2:SAE1); SUMO is transferred from E1 to E2 (UBE2I, UBC9)	3	0.21	0.0592926
Q16851	UGP2	UTP--glucose-1-phosphate uridylyltransferase	508	56.9	8.15	0	63.406	54.79	other metabolic processes;developmental processes	cytosol;other cell component	other molecular function	Pentose and glucuronate interconversions; Galactose metabolism; Starch and sucrose metabolism; Amino sugar and nucleotide sugar metabolism; Metabolic pathways; Biosynthesis of cofactors; Biosynthesis of nucleotide sugars	Exercise-induced circadian regulation; Glycogen synthesis and degradation; Glucuronidation	Glycogen synthesis; Formation of the active cofactor, UDP-glucuronate	12	0.21	9.18781e-05
P28066	PSMA5	Proteasome subunit alpha type-5	241	26.4	4.79	0	56.347	66.22	protein metabolism;other metabolic processes	non-structural extracellular;cytosol;nucleus;other cell component		Proteasome; Alzheimer disease; Parkinson disease; Amyotrophic lateral sclerosis; Huntington disease; Spinocerebellar ataxia; Prion disease; Pathways of neurodegeneration	Proteasome degradation; Alzheimer's disease and miRNA effects; Alzheimer's disease	Separation of Sister Chromatids; Neutrophil degranulation; FCERI mediated NF-kB activation; Downstream TCR signaling; Antigen processing: Ubiquitination & Proteasome degradation; Activation of NF-kappaB in B cells; Oxygen-dependent proline hydroxylation of Hypoxia-inducible Factor Alpha; ER-Phagosome pathway; Cross-presentation of soluble exogenous antigens (endosomes); SCF-beta-TrCP mediated deg…	70	0.21	0.00700203
Q13011	ECH1	Delta(3,5)-Delta(2,4)-dienoyl-CoA isomerase, mitochondrial	328	35.8	8	0	46.177	46.78	other metabolic processes	cytosol;mitochondrion;other cytoplasmic organelle	other molecular function	Peroxisome	Fatty acid biosynthesis; IL-18 signaling pathway	Peroxisomal protein import	4	0.21	0.000182241
Q15691	MAPRE1	Microtubule-associated protein RP/EB family member 1	268	30	5.14	0	40.745	36.23	cell cycle OR cell proliferation;cell organization and biogenesis;other biological processes	plasma membrane;other membranes;cytosol;cytoskeleton;ER/Golgi;other cell component	cytoskeletal activity;other molecular function		Microtubule cytoskeleton regulation	Separation of Sister Chromatids; The role of GTSE1 in G2/M progression after G2 checkpoint; Resolution of Sister Chromatid Cohesion; RHO GTPases Activate Formins; EML4 and NUDC in mitotic spindle formation; Amplification of signal from unattached kinetochores via a MAD2 inhibitory signal; Recruitment of NuMA to mitotic centrosomes; Regulation of PLK1 Activity at G2/M Transition; Loss of Nlp from …	15	0.21	0.0159119
P19404	NDUFV2	NADH dehydrogenase [ubiquinone] flavoprotein 2, mitochondrial	249	27.4	8.06	0	34.606	21.2	other metabolic processes;transport;developmental processes	other membranes;mitochondrion	transporter activity;other molecular function	Oxidative phosphorylation; Metabolic pathways; Thermogenesis; Retrograde endocannabinoid signaling; Non-alcoholic fatty liver disease; Alzheimer disease; Parkinson disease; Amyotrophic lateral sclerosis; Huntington disease; Prion disease; Pathways of neurodegeneration; Chemical carcinogenesis; Diabetic cardiomyopathy	Electron transport chain: OXPHOS system in mitochondria; Nonalcoholic fatty liver disease; Oxidative phosphorylation	Complex I biogenesis	18	0.21	0.00980248
Q9UI09	NDUFA12	NADH dehydrogenase [ubiquinone] 1 alpha subcomplex subunit 12	145	17.1	9.63	0	26.578	17.88	cell organization and biogenesis;other metabolic processes;stress response;transport;other biological processes	other membranes;cytosol;mitochondrion	transporter activity	Oxidative phosphorylation; Metabolic pathways; Thermogenesis; Retrograde endocannabinoid signaling; Non-alcoholic fatty liver disease; Alzheimer disease; Parkinson disease; Amyotrophic lateral sclerosis; Huntington disease; Prion disease; Pathways of neurodegeneration; Chemical carcinogenesis; Diabetic cardiomyopathy	Electron transport chain: OXPHOS system in mitochondria; Nonalcoholic fatty liver disease	Complex I biogenesis	17	0.21	0.0245073
Q9H061	TMEM126A	Transmembrane protein 126A	195	21.5	9.26	0	18.504	5.01	cell organization and biogenesis;developmental processes	other membranes;mitochondrion					0	0.21	0.629734
Q9NWU1	OXSM	3-oxoacyl-[acyl-carrier-protein] synthase, mitochondrial	459	48.8	7.66	0	12.418	4.81	other metabolic processes	cytosol;mitochondrion	other molecular function	Fatty acid biosynthesis; Biotin metabolism; Metabolic pathways; Fatty acid metabolism; Biosynthesis of cofactors	Mitochondrial fatty acid synthesis pathway		6	0.21	0.1134
Q96I25	RBM17	Splicing factor 45	401	44.9	5.97	0	11.967	4.47	RNA metabolism OR transcription;other metabolic processes	nucleus	nucleic acid binding activity	Spliceosome	mRNA processing	mRNA Splicing - Major Pathway	3	0.21	0.414939
O43181	NDUFS4	NADH dehydrogenase [ubiquinone] iron-sulfur protein 4, mitochondrial	175	20.1	10.3	0	11.54	4.92	cell organization and biogenesis;other metabolic processes;transport;developmental processes;other biological processes	other membranes;mitochondrion	transporter activity	Oxidative phosphorylation; Metabolic pathways; Thermogenesis; Retrograde endocannabinoid signaling; Non-alcoholic fatty liver disease; Alzheimer disease; Parkinson disease; Amyotrophic lateral sclerosis; Huntington disease; Prion disease; Pathways of neurodegeneration; Chemical carcinogenesis; Diabetic cardiomyopathy	Electron transport chain: OXPHOS system in mitochondria; Nonalcoholic fatty liver disease; Oxidative phosphorylation	Complex I biogenesis	18	0.21	0.0409126
Q9Y3C4	TPRKB	EKC/KEOPS complex subunit TPRKB	175	19.6	6.79	0	11.472	6	cell organization and biogenesis;DNA metabolism;RNA metabolism OR transcription;other metabolic processes	cytosol;nucleus;other cell component	other molecular function			tRNA modification in the nucleus and cytosol	1	0.21	0.406951
Q92625	ANKS1A	Ankyrin repeat and SAM domain-containing protein 1A	1134	123	6.38	0	8.644	4.36	developmental processes;signal transduction;other biological processes	cytosol;nucleus;other cell component	signal transduction activity or receptor binding				0	0.21	0.347448
P19447	ERCC3	General transcription and DNA repair factor IIH helicase subunit XPB	782	89.2	7.23	0	8.562	2.28	cell organization and biogenesis;DNA metabolism;RNA metabolism OR transcription;other metabolic processes;stress response;developmental processes;other biological processes	nucleus;other cell component	nucleic acid binding activity;other molecular function	Basal transcription factors; Nucleotide excision repair	Eukaryotic transcription initiation; Nucleotide excision repair; DNA repair pathways, full network; Nucleotide excision repair in xeroderma pigmentosum	Formation of RNA Pol II elongation complex ; Formation of the Early Elongation Complex; Formation of HIV elongation complex in the absence of HIV Tat; Formation of the HIV-1 Early Elongation Complex; RNA Pol II CTD phosphorylation and interaction with CE during HIV infection; Formation of HIV-1 elongation complex containing HIV-1 Tat; RNA Polymerase II Pre-transcription Events; TP53 Regulates Tra…	35	0.21	0.4458
Q9NVA1	UQCC1	Ubiquinol-cytochrome-c reductase complex assembly factor 1	299	34.6	8.91	0	8.498	6.28	cell organization and biogenesis	other membranes;mitochondrion;other cell component			Ciliary landscape; Mitochondrial complex III assembly		2	0.21	0.0189559
Q969X5	ERGIC1	Endoplasmic reticulum-Golgi intermediate compartment protein 1	290	32.6	7.06	0	6.971	2.21	transport	other membranes;ER/Golgi;nucleus;other cell component					0	0.21	0.334265
Q86YP4	GATAD2A	Transcriptional repressor p66-alpha	633	68	9.94	0	5.838	0	cell organization and biogenesis;protein metabolism;DNA metabolism;other metabolic processes;other biological processes	nucleus	nucleic acid binding activity;other molecular function			Potential therapeutics for SARS; Regulation of PTEN gene transcription; HDACs deacetylate histones; RNA Polymerase I Transcription Initiation; ERCC6 (CSB) and EHMT2 (G9a) positively regulate rRNA expression; Regulation of TP53 Activity through Acetylation	6	0.21	0.197015
Q86U38	NOP9	Nucleolar protein 9	636	69.4	7.28	0.001	4.745	0	RNA metabolism OR transcription;other metabolic processes;transport	nucleus;other cell component					0	0.21	0.211695
Q9BVV7	TIMM21	Mitochondrial import inner membrane translocase subunit Tim21	248	28.2	9.7	0.001	4.039	0	cell organization and biogenesis;transport	other membranes;mitochondrion				Mitochondrial protein import	1	0.21	0.428495
O00410	IPO5	Importin-5	1097	123.6	4.94	0	102.612	63.98	transport;other biological processes	nucleus;other cell component	enzyme regulator activity;other molecular function	Nucleocytoplasmic transport		vRNP Assembly	2	0.2	0.00233126
Q9BQG0	MYBBP1A	Myb-binding protein 1A	1328	148.8	9.28	0	97.699	61.11	cell organization and biogenesis;RNA metabolism OR transcription;other metabolic processes;stress response;signal transduction;other biological processes	nucleus;other cell component	nucleic acid binding activity;other molecular function		Energy metabolism	B-WICH complex positively regulates rRNA expression	2	0.2	0.139418
P53004	BLVRA	Biliverdin reductase A	296	33.4	6.44	0	66.337	71.47	other metabolic processes	cytosol	other molecular function	Porphyrin metabolism; Metabolic pathways	IL-10 anti-inflammatory signaling pathway	Cytoprotection by HMOX1; Heme degradation	5	0.2	0.00235513
O94979	SEC31A	Protein transport protein Sec31A	1220	132.9	6.89	0	54.885	32.89	cell organization and biogenesis;transport;other biological processes	other membranes;cytosol;ER/Golgi;other cell component	other molecular function	Protein processing in endoplasmic reticulum	Sterol regulatory element-binding proteins (SREBP) signaling	MHC class II antigen presentation; Signaling by ALK fusions and activated point mutants; COPII-mediated vesicle transport; XBP1(S) activates chaperone genes; Antigen Presentation: Folding, assembly and peptide loading of class I MHC	7	0.2	0.0626582
P49756	RBM25	RNA-binding protein 25	843	100.1	6.32	0	46.276	40.91	RNA metabolism OR transcription;other metabolic processes;other biological processes	nucleus;other cell component	nucleic acid binding activity	Spliceosome		mRNA Splicing - Major Pathway	2	0.2	0.161425
P07602	PSAP	Prosaposin	524	58.1	5.17	0	35.882	43.62	other metabolic processes;transport;developmental processes;signal transduction;other biological processes	non-structural extracellular;plasma membrane;other membranes;other cytoplasmic organelle;other cell component	enzyme regulator activity;other molecular function	Sphingolipid metabolism; Lysosome	Degradation pathway of sphingolipids, including diseases	Neutrophil degranulation; Glycosphingolipid metabolism; G alpha (i) signalling events; Platelet degranulation ; Peptide ligand-binding receptors	8	0.2	0.637862
P62750	RPL23A	60S ribosomal protein L23a	156	17.7	10.45	0	35.018	36.52	cell organization and biogenesis;protein metabolism;other metabolic processes	cytosol;translational apparatus;nucleus;other cell component	nucleic acid binding activity;other molecular function	Ribosome; Coronavirus disease	Cytoplasmic ribosomal proteins	Regulation of expression of SLITs and ROBOs; L13a-mediated translational silencing of Ceruloplasmin expression; Formation of a pool of free 40S subunits; GTP hydrolysis and joining of the 60S ribosomal subunit; Major pathway of rRNA processing in the nucleolus and cytosol; Nonsense Mediated Decay (NMD) enhanced by the Exon Junction Complex (EJC); SRP-dependent cotranslational protein targeting to…	16	0.2	0.217945
O14841	OPLAH	5-oxoprolinase	1288	137.4	6.58	0	32.821	20.43	other metabolic processes	cytosol	other molecular function	Glutathione metabolism; Metabolic pathways	Glutathione metabolism	Glutathione synthesis and recycling; Defective OPLAH causes OPLAHD	5	0.2	0.00552358
P35658	NUP214	Nuclear pore complex protein Nup214	2090	213.5	7.47	0	26.25	19.16	cell cycle OR cell proliferation;other metabolic processes;transport;other biological processes	cytosol;nucleus	other molecular function	Nucleocytoplasmic transport; Amyotrophic lateral sclerosis	TGF-beta signaling pathway	HCMV Early Events; SUMOylation of DNA replication proteins; Rev-mediated nuclear export of HIV RNA; Nuclear import of Rev protein; SUMOylation of DNA damage response and repair proteins; HCMV Late Events; ISG15 antiviral mechanism; Transport of the SLBP independent Mature mRNA; Transport of the SLBP Dependant Mature mRNA; Transport of Mature mRNA Derived from an Intronless Transcript; Transport o…	32	0.2	0.158426
[truncated: 2,317 more rows]
