# Supplementary material for: ZAP targets aberrant mRNA transcripts encoding proteins with defective signal peptides for degradation
Source: EMBO J. 2026 Mar 12;45(8):2638–65. doi: 10.1038/s44318-026-00720-4 (PMC13084044; doi:10.1038/s44318-026-00720-4)
Supplement: Supplementary file 6 — Source data Fig. 1 [file 44318_2026_720_MOESM6_ESM.zip]

Archive with 42 entries (35 files):
- SDfigure1/
- __MACOSX/._SDfigure1
- SDfigure1/.DS_Store
- __MACOSX/SDfigure1/._.DS_Store
- SDfigure1/1F/
- SDfigure1/1G/
- SDfigure1/1B/
- SDfigure1/1E/
- SDfigure1/1D/
- __MACOSX/SDfigure1/._1D
- SDfigure1/1C/
- SDfigure1/1F/1F.csv
- __MACOSX/SDfigure1/1F/._1F.csv
- SDfigure1/1G/1G.csv
- __MACOSX/SDfigure1/1G/._1G.csv
- SDfigure1/1B/1B.csv
- __MACOSX/SDfigure1/1B/._1B.csv
- SDfigure1/1E/1E.csv
- __MACOSX/SDfigure1/1E/._1E.csv
- SDfigure1/1D/Raw.czi
- __MACOSX/SDfigure1/1D/._Raw.czi
- SDfigure1/1D/.DS_Store
- __MACOSX/SDfigure1/1D/._.DS_Store
- SDfigure1/1D/C1-MAX_GFP_Image 13.tif
- __MACOSX/SDfigure1/1D/._C1-MAX_GFP_Image 13.tif
- SDfigure1/1D/Mask.tif
- __MACOSX/SDfigure1/1D/._Mask.tif
- SDfigure1/1D/C4-MAX_PPLmut_mCherry_Image 13.tif
- __MACOSX/SDfigure1/1D/._C4-MAX_PPLmut_mCherry_Image 13.tif
- SDfigure1/1D/C2-MAX_calreticulin_Image 13.tif
- __MACOSX/SDfigure1/1D/._C2-MAX_calreticulin_Image 13.tif
- SDfigure1/1D/README.txt
- __MACOSX/SDfigure1/1D/._README.txt
- SDfigure1/1D/C3-MAX_DAPI_Image 13.tif
- __MACOSX/SDfigure1/1D/._C3-MAX_DAPI_Image 13.tif
- SDfigure1/1D/Merge.tif
- __MACOSX/SDfigure1/1D/._Merge.tif
- SDfigure1/1C/media_mCherry.tif
- SDfigure1/1C/cells_EGFP.tif
- SDfigure1/1C/README.pdf
- __MACOSX/SDfigure1/1C/._README.pdf
- SDfigure1/1C/cells_mCherry.tif
