# Supplementary material for: ZAP targets aberrant mRNA transcripts encoding proteins with defective signal peptides for degradation
Source: EMBO J. 2026 Mar 12;45(8):2638–65. doi: 10.1038/s44318-026-00720-4 (PMC13084044; doi:10.1038/s44318-026-00720-4)
Supplement: Supplementary file 6 — Source data Fig. 1 [file 44318_2026_720_MOESM6_ESM.zip › SDfigure1/1F/1F.csv]

reporter	condition	level
WT	mRNA	1
WT	mRNA	1
WT	mRNA	1
∆2L	mRNA	0.248743551
∆2L	mRNA	0.309677969
∆2L	mRNA	0.324085961
WT	protein	1
WT	protein	1
WT	protein	1
∆2L	protein	0.1180086
∆2L	protein	0.09015112
∆2L	protein	0.1345762
WT	TE	1
WT	TE	1
WT	TE	1
∆2L	TE	0.474418732
∆2L	TE	0.291112475
∆2L	TE	0.415248472
