# Supplementary material for: ZAP targets aberrant mRNA transcripts encoding proteins with defective signal peptides for degradation
Source: EMBO J. 2026 Mar 12;45(8):2638–65. doi: 10.1038/s44318-026-00720-4 (PMC13084044; doi:10.1038/s44318-026-00720-4)
Supplement: Supplementary file 6 — Source data Fig. 1 [file 44318_2026_720_MOESM6_ESM.zip › SDfigure1/1B/1B.csv]

PPL	levles
WT	1
WT	1
WT	1
∆2L	0.567017312
∆2L	0.41770636
∆2L	0.199423573
∆4L	0.892367783
∆4L	0.804487826
∆4L	0.635155896
