# Supplementary material for: ZAP targets aberrant mRNA transcripts encoding proteins with defective signal peptides for degradation
Source: EMBO J. 2026 Mar 12;45(8):2638–65. doi: 10.1038/s44318-026-00720-4 (PMC13084044; doi:10.1038/s44318-026-00720-4)
Supplement: Supplementary file 6 — Source data Fig. 1 [file 44318_2026_720_MOESM6_ESM.zip › SDfigure1/1E/1E.csv]

protein	r
EGFP	0.2
EGFP	0.32
EGFP	0.2
EGFP	0.08
EGFP	0.03
EGFP	0.42
EGFP	0.07
EGFP	0.23
EGFP	0.18
EGFP	0.23
EGFP	0.14
EGFP	0.13
EGFP	0.19
PPL-∆2L	0.76
PPL-∆2L	0.78
PPL-∆2L	0.83
PPL-∆2L	0.82
PPL-∆2L	0.72
PPL-∆2L	0.73
PPL-∆2L	0.52
PPL-∆2L	0.69
PPL-∆2L	0.73
PPL-∆2L	0.83
PPL-∆2L	0.66
PPL-∆2L	0.7
PPL-∆2L	0.76
