# Supplementary material for: ZAP targets aberrant mRNA transcripts encoding proteins with defective signal peptides for degradation
Source: EMBO J. 2026 Mar 12;45(8):2638–65. doi: 10.1038/s44318-026-00720-4 (PMC13084044; doi:10.1038/s44318-026-00720-4)
Supplement: Supplementary file 6 — Source data Fig. 1 [file 44318_2026_720_MOESM6_ESM.zip › SDfigure1/1D/README.txt]

Raw.czi is raw image data.
