# Supplementary material for: ZAP targets aberrant mRNA transcripts encoding proteins with defective signal peptides for degradation
Source: EMBO J. 2026 Mar 12;45(8):2638–65. doi: 10.1038/s44318-026-00720-4 (PMC13084044; doi:10.1038/s44318-026-00720-4)
Supplement: Supplementary file 7 — Source data Fig. 2 [file 44318_2026_720_MOESM7_ESM.zip]

Archive with 50 entries (45 files):
- SDfigure2/
- __MACOSX/._SDfigure2
- SDfigure2/.DS_Store
- __MACOSX/SDfigure2/._.DS_Store
- SDfigure2/2A/
- __MACOSX/SDfigure2/._2A
- SDfigure2/2F/
- SDfigure2/2D/
- __MACOSX/SDfigure2/._2D
- SDfigure2/2E/
- SDfigure2/2A/sgRNAs_WT SRP3_010.fcs
- SDfigure2/2A/sgRNAs_M1 SRP4_014.fcs
- SDfigure2/2A/sgRNAs_WT NT_007.fcs
- SDfigure2/2A/sgRNAs_M1 SRP3_013.fcs
- SDfigure2/2A/sgRNAs_M1 NT_018.fcs
- SDfigure2/2A/sgRNAs_WT SRP4_016.fcs
- SDfigure2/2A/README.txt
- __MACOSX/SDfigure2/2A/._README.txt
- SDfigure2/2F/EGFP.tif
- SDfigure2/2F/mCherry.tif
- SDfigure2/2F/bAct.tif
- SDfigure2/2F/ZAP.tif
- SDfigure2/2F/README.pdf
- __MACOSX/SDfigure2/2F/._README.pdf
- SDfigure2/2D/.DS_Store
- __MACOSX/SDfigure2/2D/._.DS_Store
- SDfigure2/2D/sgRNAs_Mut_AGO3_013.fcs
- SDfigure2/2D/sgRNAs_WT_NT_001.fcs
- __MACOSX/SDfigure2/2D/._sgRNAs_WT_NT_001.fcs
- SDfigure2/2D/sgRNAs_Mut_NT_015.fcs
- __MACOSX/SDfigure2/2D/._sgRNAs_Mut_NT_015.fcs
- SDfigure2/2D/sgRNAs_WT_AGO4_008.fcs
- __MACOSX/SDfigure2/2D/._sgRNAs_WT_AGO4_008.fcs
- SDfigure2/2D/README.txt
- __MACOSX/SDfigure2/2D/._README.txt
- SDfigure2/2D/sgRNAs_WT_AGO3_007.fcs
- __MACOSX/SDfigure2/2D/._sgRNAs_WT_AGO3_007.fcs
- SDfigure2/2D/sgRNAs_Mut_AGO4_014.fcs
- SDfigure2/2E/.DS_Store
- __MACOSX/SDfigure2/2E/._.DS_Store
- SDfigure2/2E/Specimen_001_WT-2-ZAP_008.fcs
- SDfigure2/2E/Specimen_001_M1-NT_012.fcs
- __MACOSX/SDfigure2/2E/._Specimen_001_M1-NT_012.fcs
- SDfigure2/2E/Specimen_001_WT-NT_003.fcs
- SDfigure2/2E/Specimen_001_M1-3-ZAP_018.fcs
- __MACOSX/SDfigure2/2E/._Specimen_001_M1-3-ZAP_018.fcs
- SDfigure2/2E/README.txt
- __MACOSX/SDfigure2/2E/._README.txt
- SDfigure2/2E/Specimen_001_M1-2-ZAP_017.fcs
- SDfigure2/2E/Specimen_001_WT-3-ZAP_009.fcs
