# Supplementary material for: ZAP targets aberrant mRNA transcripts encoding proteins with defective signal peptides for degradation
Source: EMBO J. 2026 Mar 12;45(8):2638–65. doi: 10.1038/s44318-026-00720-4 (PMC13084044; doi:10.1038/s44318-026-00720-4)
Supplement: Supplementary file 8 — Source data Fig. 3 [file 44318_2026_720_MOESM8_ESM.zip]

Archive with 59 entries (50 files):
- SDfigure3/
- SDfigure3/3B/
- SDfigure3/3C/
- SDfigure3/3D/
- SDfigure3/3J/
- SDfigure3/.DS_Store
- __MACOSX/SDfigure3/._.DS_Store
- SDfigure3/3H/
- SDfigure3/3A/
- SDfigure3/3F/
- SDfigure3/3G/
- SDfigure3/3B/3B.csv
- __MACOSX/SDfigure3/3B/._3B.csv
- SDfigure3/3C/Specimen_001_M1A1_012.fcs
- __MACOSX/SDfigure3/3C/._Specimen_001_M1A1_012.fcs
- SDfigure3/3C/Specimen_001_WT6-10_011.fcs
- __MACOSX/SDfigure3/3C/._Specimen_001_WT6-10_011.fcs
- SDfigure3/3C/Specimen_001_B5_004.fcs
- __MACOSX/SDfigure3/3C/._Specimen_001_B5_004.fcs
- SDfigure3/3C/README.txt
- __MACOSX/SDfigure3/3C/._README.txt
- SDfigure3/3C/Specimen_001_B2_003.fcs
- __MACOSX/SDfigure3/3C/._Specimen_001_B2_003.fcs
- SDfigure3/3D/3D.csv
- __MACOSX/SDfigure3/3D/._3D.csv
- SDfigure3/3J/3J.csv
- __MACOSX/SDfigure3/3J/._3J.csv
- SDfigure3/3H/3H.csv
- __MACOSX/SDfigure3/3H/._3H.csv
- SDfigure3/3A/EGFP.tif
- __MACOSX/SDfigure3/3A/._EGFP.tif
- SDfigure3/3A/mCherry.tif
- SDfigure3/3A/bAct.tif
- __MACOSX/SDfigure3/3A/._bAct.tif
- SDfigure3/3A/ZAP.tif
- SDfigure3/3A/README.pdf
- __MACOSX/SDfigure3/3A/._README.pdf
- SDfigure3/3F/.DS_Store
- __MACOSX/SDfigure3/3F/._.DS_Store
- SDfigure3/3F/Specimen_001_M1-puro-NT_009.fcs
- SDfigure3/3F/bAct.tif
- SDfigure3/3F/Specimen_001_M1-puro-KO-L_008.fcs
- SDfigure3/3F/README_FLOW.txt
- __MACOSX/SDfigure3/3F/._README_FLOW.txt
- SDfigure3/3F/Specimen_001_WT_002.fcs
- SDfigure3/3F/Specimen_001_M1-puro-KO-S_007.fcs
- SDfigure3/3F/ZAP.tif
- SDfigure3/3F/README_IB.pdf
- __MACOSX/SDfigure3/3F/._README_IB.pdf
- SDfigure3/3G/Specimen_001_PPL-WT.fcs
- __MACOSX/SDfigure3/3G/._Specimen_001_PPL-WT.fcs
- SDfigure3/3G/.DS_Store
- __MACOSX/SDfigure3/3G/._.DS_Store
- SDfigure3/3G/Specimen_001_PPLdelta2L_ZapS KOa.fcs
- __MACOSX/SDfigure3/3G/._Specimen_001_PPLdelta2L_ZapS KOa.fcs
- SDfigure3/3G/README.txt
- __MACOSX/SDfigure3/3G/._README.txt
- SDfigure3/3G/Specimen_001_PPLdeta2L_parental.fcs
- __MACOSX/SDfigure3/3G/._Specimen_001_PPLdeta2L_parental.fcs
