# Supplementary material for: ZAP targets aberrant mRNA transcripts encoding proteins with defective signal peptides for degradation
Source: EMBO J. 2026 Mar 12;45(8):2638–65. doi: 10.1038/s44318-026-00720-4 (PMC13084044; doi:10.1038/s44318-026-00720-4)
Supplement: Supplementary file 8 — Source data Fig. 3 [file 44318_2026_720_MOESM8_ESM.zip › SDfigure3/3B/3B.csv]

gene	level
WT	1
WT	1
WT	1
B2	0.85
B2	0.64
B2	0.7
B5	0.79
B5	0.66
B5	0.53
NT	0.32
NT	0.17
NT	0.21
