# Supplementary material for: ZAP targets aberrant mRNA transcripts encoding proteins with defective signal peptides for degradation
Source: EMBO J. 2026 Mar 12;45(8):2638–65. doi: 10.1038/s44318-026-00720-4 (PMC13084044; doi:10.1038/s44318-026-00720-4)
Supplement: Supplementary file 8 — Source data Fig. 3 [file 44318_2026_720_MOESM8_ESM.zip › SDfigure3/3D/3D.csv]

condition	level
Parental	1
Parental	1.119743107
KO	0.995152159
KO	0.928624632
