# Supplementary material for: ZAP targets aberrant mRNA transcripts encoding proteins with defective signal peptides for degradation
Source: EMBO J. 2026 Mar 12;45(8):2638–65. doi: 10.1038/s44318-026-00720-4 (PMC13084044; doi:10.1038/s44318-026-00720-4)
Supplement: Supplementary file 8 — Source data Fig. 3 [file 44318_2026_720_MOESM8_ESM.zip › SDfigure3/3J/3J.csv]

condition	level
WT_NT	1
WT_NT	1
WT_NT	1
WT_Skd	0.878349529
WT_Skd	0.887498986
WT_Skd	1.180430362
A9D_NT	0.264928171
A9D_NT	0.321914865
A9D_NT	0.307997788
A9D_Skd	0.402360928
A9D_Skd	0.509643521
A9D_Skd	0.603940266
