# Supplementary material for: ZAP targets aberrant mRNA transcripts encoding proteins with defective signal peptides for degradation
Source: EMBO J. 2026 Mar 12;45(8):2638–65. doi: 10.1038/s44318-026-00720-4 (PMC13084044; doi:10.1038/s44318-026-00720-4)
Supplement: Supplementary file 8 — Source data Fig. 3 [file 44318_2026_720_MOESM8_ESM.zip › SDfigure3/3H/3H.csv]

gene	level
WT	1
WT	1
WT	1
NT	0.396532482
NT	0.362165566
NT	0.265004269
KO	0.868579858
KO	0.730511515
KO	0.640647844
