# Supplementary material for: ZAP targets aberrant mRNA transcripts encoding proteins with defective signal peptides for degradation
Source: EMBO J. 2026 Mar 12;45(8):2638–65. doi: 10.1038/s44318-026-00720-4 (PMC13084044; doi:10.1038/s44318-026-00720-4)
Supplement: Supplementary file 9 — Source data Fig. 4 [file 44318_2026_720_MOESM9_ESM.zip]

Archive with 30 entries (26 files):
- SDfigure4/
- SDfigure4/4EF/
- SDfigure4/.DS_Store
- __MACOSX/SDfigure4/._.DS_Store
- SDfigure4/4B/
- SDfigure4/4G/
- SDfigure4/4EF/README.pdf
- __MACOSX/SDfigure4/4EF/._README.pdf
- SDfigure4/4EF/4EF.png
- __MACOSX/SDfigure4/4EF/._4EF.png
- SDfigure4/4B/SRPRB.tif
- __MACOSX/SDfigure4/4B/._SRPRB.tif
- SDfigure4/4B/calnexin.tif
- __MACOSX/SDfigure4/4B/._calnexin.tif
- SDfigure4/4B/ZAP-S.tif
- __MACOSX/SDfigure4/4B/._ZAP-S.tif
- SDfigure4/4B/VDAC.tif
- __MACOSX/SDfigure4/4B/._VDAC.tif
- SDfigure4/4B/README.pdf
- __MACOSX/SDfigure4/4B/._README.pdf
- SDfigure4/4G/Specimen_001_S_008.fcs
- __MACOSX/SDfigure4/4G/._Specimen_001_S_008.fcs
- SDfigure4/4G/Specimen_001_WT_009.fcs
- __MACOSX/SDfigure4/4G/._Specimen_001_WT_009.fcs
- SDfigure4/4G/Specimen_001_KO_006.fcs
- __MACOSX/SDfigure4/4G/._Specimen_001_KO_006.fcs
- SDfigure4/4G/Specimen_001_KYmut_011.fcs
- __MACOSX/SDfigure4/4G/._Specimen_001_KYmut_011.fcs
- SDfigure4/4G/README.txt
- __MACOSX/SDfigure4/4G/._README.txt
