# Supplementary material for: ZAP targets aberrant mRNA transcripts encoding proteins with defective signal peptides for degradation
Source: EMBO J. 2026 Mar 12;45(8):2638–65. doi: 10.1038/s44318-026-00720-4 (PMC13084044; doi:10.1038/s44318-026-00720-4)
Supplement: Supplementary file 10 — Source data Fig. 5 [file 44318_2026_720_MOESM10_ESM.zip]

Archive with 25 entries (20 files):
- SDfigure5/
- SDfigure5/5F/
- SDfigure5/.DS_Store
- __MACOSX/SDfigure5/._.DS_Store
- SDfigure5/5C/
- SDfigure5/5D/
- SDfigure5/5B/
- SDfigure5/5F/5F.csv
- __MACOSX/SDfigure5/5F/._5F.csv
- SDfigure5/5C/bAct.tif
- __MACOSX/SDfigure5/5C/._bAct.tif
- SDfigure5/5C/eIF2aP.tif
- SDfigure5/5C/ZAP.tif
- SDfigure5/5C/total_eIF2a.tif
- SDfigure5/5C/README.pdf
- __MACOSX/SDfigure5/5C/._README.pdf
- SDfigure5/5D/5D.csv
- __MACOSX/SDfigure5/5D/._5D.csv
- SDfigure5/5B/.DS_Store
- __MACOSX/SDfigure5/5B/._.DS_Store
- SDfigure5/5B/bAct.tif
- SDfigure5/5B/PERK_Phostag.tif
- SDfigure5/5B/PERK_SDS-PAGE.tif
- SDfigure5/5B/README.pdf
- __MACOSX/SDfigure5/5B/._README.pdf
