# Supplementary material for: ZAP targets aberrant mRNA transcripts encoding proteins with defective signal peptides for degradation
Source: EMBO J. 2026 Mar 12;45(8):2638–65. doi: 10.1038/s44318-026-00720-4 (PMC13084044; doi:10.1038/s44318-026-00720-4)
Supplement: Supplementary file 10 — Source data Fig. 5 [file 44318_2026_720_MOESM10_ESM.zip › SDfigure5/5F/5F.csv]

condition	level
KO_CD80	50.82355723
KO_CD80	65.07222346
KO_CD80	50.38123826
KO_PRSS8	5.113080529
KO_PRSS8	5.716506505
KO_PRSS8	5.261991871
Parental_CD80	0.70837133
Parental_CD80	0.73474645
Parental_CD80	0.77584364
Parental_PRSS8	0.79240564
Parental_PRSS8	0.86991244
Parental_PRSS8	0.96654501
