# Supplementary material for: ZAP targets aberrant mRNA transcripts encoding proteins with defective signal peptides for degradation
Source: EMBO J. 2026 Mar 12;45(8):2638–65. doi: 10.1038/s44318-026-00720-4 (PMC13084044; doi:10.1038/s44318-026-00720-4)
Supplement: Supplementary file 10 — Source data Fig. 5 [file 44318_2026_720_MOESM10_ESM.zip › SDfigure5/5D/5D.csv]

eIF2aP	level
WT	1
WT	1
WT	1
KO	1.970047605
KO	1.634964877
KO	1.46852999
S	0.195574233
S	0.33274301
L	1.516066183
L	1.26226891
